# Supplementary material for: Genome-wide discovery of hidden genes mediating known drug-disease association using KDDANet
Source: NPJ Genom Med. 2021 Jun 15;6:50. doi: 10.1038/s41525-021-00216-6 (PMC8206141; doi:10.1038/s41525-021-00216-6)
Supplement: Supplementary file 3 — Supplementary Data 1 [file 41525_2021_216_MOESM3_ESM.xls]

## Sheet: HumanNet
G1 Entrez ID	G2 Entrez ID	Weight
1743	4967	1
2237	5111	0.99659
1974	1981	0.995833
506	509	0.994898
23019	9337	0.994498
8802	8803	0.991931
6635	6636	0.990605
6133	6210	0.990328
2108	2109	0.989758
23521	6217	0.989628
5685	5687	0.989239
498	509	0.989031
6389	6390	0.98748
6135	6210	0.98706
6139	6209	0.986356
6139	6188	0.986341
4174	4176	0.984565
498	506	0.98275
6240	6241	0.980569
4171	4176	0.980329
6193	6228	0.980049
6187	6210	0.979783
10421	23020	0.979101
6139	6205	0.976638
1743	55753	0.976537
5430	5431	0.974951
25885	84172	0.974264
8801	8802	0.973648
6205	9349	0.973319
4723	4729	0.972647
5160	5162	0.972604
6188	6209	0.972587
506	513	0.972038
4171	4174	0.971079
498	539	0.970908
6208	6222	0.968569
4720	4722	0.967816
50484	6240	0.966809
6188	6205	0.966735
6135	6205	0.965858
6189	6205	0.965759
6132	6209	0.96521
374291	4722	0.965159
509	539	0.965152
2244	2266	0.965149
6132	6147	0.964015
5683	5685	0.963237
6132	6139	0.962793
6176	6181	0.962439
4719	4728	0.961846
10291	10946	0.960903
6133	6187	0.960551
7334	7336	0.958301
6124	6205	0.958017
6193	6205	0.957306
6210	9349	0.957194
731	732	0.956941
6133	6135	0.956701
6205	6210	0.956327
6205	6218	0.956212
374291	4720	0.955921
5983	5984	0.955746
6136	6210	0.955746
6129	6189	0.954981
6143	6210	0.954931
10755	4646	0.954826
57819	6635	0.954706
4999	55388	0.954654
5161	5162	0.954628
6129	6209	0.954232
6144	6205	0.954206
6129	6135	0.953637
5434	5435	0.953538
6201	6210	0.953296
6135	9349	0.95309
4722	4729	0.953024
1104	5901	0.952626
5684	5687	0.952581
6207	6210	0.952341
5718	5719	0.952178
6125	6205	0.952163
6132	6188	0.951953
5720	5721	0.951927
6205	6209	0.951744
4720	4729	0.951388
6175	6205	0.951007
6135	6136	0.950965
10294	3312	0.950677
506	539	0.950425
6193	6218	0.950219
2339	2342	0.950187
11224	6129	0.949984
6160	6210	0.9499
6129	6188	0.94941
5701	5704	0.949396
6144	6218	0.94915
6133	9349	0.949052
6202	6209	0.948005
4719	4723	0.947629
6136	6207	0.947583
5433	5436	0.946688
10856	8607	0.946272
8334	85236	0.946191
8334	8339	0.94617
6136	6160	0.946045
3017	8334	0.946034
3329	3336	0.945723
5682	5684	0.945689
6129	6139	0.94557
11222	51073	0.945386
6218	6228	0.945235
8334	8349	0.945104
11128	55703	0.944964
6147	6209	0.944849
8334	8970	0.944662
6129	6202	0.944564
6125	6129	0.944481
6135	6187	0.943804
5701	5708	0.943793
8336	8970	0.943488
23521	6125	0.943446
6194	6201	0.943366
6136	6143	0.943365
6133	6205	0.942957
8337	8349	0.942866
713	714	0.942849
8334	8343	0.942821
8337	8970	0.942797
6205	6228	0.942735
1537	7386	0.942692
8339	92815	0.942656
3017	92815	0.942344
2960	2961	0.942308
8337	8339	0.942296
3013	8970	0.942238
6133	6136	0.942164
51699	55737	0.94216
8334	8341	0.942075
8332	8339	0.941995
85236	92815	0.941855
5702	5704	0.941789
8336	8349	0.941367
5685	5686	0.941263
8334	8340	0.941235
5705	5706	0.941215
8337	85236	0.941212
8349	92815	0.941135
6143	6204	0.941108
8336	8339	0.941094
5709	5714	0.940928
6189	6218	0.940801
3799	7532	0.940789
8970	92815	0.940704
2956	4436	0.940477
5328	5329	0.940197
4085	991	0.94019
6125	6135	0.940035
5594	5605	0.939949
3017	8337	0.93989
8332	8349	0.939779
6135	9045	0.939667
8336	85236	0.939403
6135	6209	0.93937
23521	6143	0.939306
4722	4728	0.939298
4723	4728	0.93907
4722	4723	0.938833
3017	8336	0.938777
3017	8332	0.938745
6122	6209	0.938627
8337	8340	0.938584
8332	8970	0.938534
6139	6218	0.938473
6210	6230	0.938347
8340	92815	0.93832
6135	6207	0.938245
8339	8366	0.938242
8334	8348	0.938156
8334	8347	0.938156
8334	8346	0.938156
8334	8345	0.938156
8334	8344	0.938156
3014	8349	0.938156
3014	8348	0.938156
3014	8347	0.938156
3014	8346	0.938156
3014	8345	0.938156
3014	8344	0.938156
3014	8343	0.938156
3014	8339	0.938156
5687	5689	0.938027
6136	6191	0.937956
6129	6222	0.937885
6201	6207	0.937859
11224	6209	0.937838
4719	4729	0.937518
6194	6210	0.937507
23521	6205	0.937501
890	983	0.937471
3014	8970	0.937407
3014	85236	0.937407
3014	8341	0.937407
8363	85236	0.937313
8348	92815	0.937298
8347	92815	0.937298
8346	92815	0.937298
8345	92815	0.937298
8344	92815	0.937298
8343	92815	0.937298
4173	4175	0.937286
5683	5687	0.937269
6129	6205	0.937133
8336	8340	0.937085
5683	5690	0.93704
8347	8370	0.936851
8347	8368	0.936851
8347	8367	0.936851
8347	8366	0.936851
8347	8365	0.936851
8347	8364	0.936851
8347	8363	0.936851
8347	8362	0.936851
8347	8361	0.936851
8347	8360	0.936851
8347	8359	0.936851
8346	8370	0.936851
8346	8368	0.936851
8346	8367	0.936851
8346	8366	0.936851
8346	8365	0.936851
8346	8364	0.936851
8346	8363	0.936851
8346	8362	0.936851
8346	8361	0.936851
8346	8360	0.936851
8346	8359	0.936851
8344	8370	0.936851
8344	8368	0.936851
8344	8367	0.936851
8344	8366	0.936851
8344	8365	0.936851
8344	8364	0.936851
8344	8363	0.936851
8344	8362	0.936851
8344	8361	0.936851
8344	8360	0.936851
8344	8359	0.936851
8343	8370	0.936851
8343	8368	0.936851
8343	8367	0.936851
8343	8366	0.936851
8343	8365	0.936851
8343	8364	0.936851
8343	8363	0.936851
8343	8362	0.936851
8343	8361	0.936851
8343	8360	0.936851
8343	8359	0.936851
8339	8370	0.936851
8339	8368	0.936851
8339	8367	0.936851
8339	8365	0.936851
8339	8364	0.936851
8339	8363	0.936851
8339	8362	0.936851
8339	8361	0.936851
8339	8360	0.936851
8339	8359	0.936851
8294	8347	0.936851
8294	8346	0.936851
8294	8344	0.936851
8294	8343	0.936851
8294	8339	0.936851
121504	8347	0.936851
121504	8346	0.936851
121504	8344	0.936851
121504	8343	0.936851
121504	8339	0.936851
3018	8334	0.93663
3014	3018	0.93663
3014	3017	0.93663
8349	8370	0.936549
8349	8368	0.936549
8349	8367	0.936549
8349	8366	0.936549
8349	8365	0.936549
8349	8364	0.936549
8349	8363	0.936549
8349	8362	0.936549
8349	8361	0.936549
8349	8360	0.936549
8349	8359	0.936549
8345	8370	0.936549
8345	8368	0.936549
8345	8367	0.936549
8345	8366	0.936549
8345	8365	0.936549
8345	8364	0.936549
8345	8363	0.936549
8345	8362	0.936549
8345	8361	0.936549
8345	8360	0.936549
8345	8359	0.936549
8294	8349	0.936549
8294	8345	0.936549
121504	8349	0.936549
121504	8345	0.936549
8341	92815	0.936529
712	714	0.936406
8349	8969	0.936402
8348	8969	0.936402
8347	8969	0.936402
8346	8969	0.936402
8345	8969	0.936402
8344	8969	0.936402
8343	8969	0.936402
8339	8969	0.936402
8337	8348	0.936402
8337	8347	0.936402
8337	8346	0.936402
8337	8345	0.936402
8337	8344	0.936402
8337	8343	0.936402
8336	8348	0.936402
8336	8347	0.936402
8336	8346	0.936402
8336	8345	0.936402
8336	8344	0.936402
8336	8343	0.936402
8335	8349	0.936402
8335	8348	0.936402
8335	8347	0.936402
8335	8346	0.936402
8335	8345	0.936402
8335	8344	0.936402
8335	8343	0.936402
8335	8339	0.936402
8332	8348	0.936402
8332	8347	0.936402
8332	8346	0.936402
8332	8345	0.936402
8332	8344	0.936402
8332	8343	0.936402
8330	8349	0.936402
8330	8348	0.936402
8330	8347	0.936402
8330	8346	0.936402
8330	8345	0.936402
8330	8344	0.936402
8330	8343	0.936402
8330	8339	0.936402
8329	8349	0.936402
8329	8348	0.936402
8329	8347	0.936402
8329	8346	0.936402
8329	8345	0.936402
8329	8344	0.936402
8329	8343	0.936402
8329	8339	0.936402
3012	8349	0.936402
3012	8348	0.936402
3012	8347	0.936402
3012	8346	0.936402
3012	8345	0.936402
3012	8344	0.936402
3012	8343	0.936402
3012	8339	0.936402
55666	7353	0.936382
8348	8370	0.936231
8348	8368	0.936231
8348	8367	0.936231
8348	8366	0.936231
8348	8365	0.936231
8348	8364	0.936231
8348	8363	0.936231
8348	8362	0.936231
8348	8361	0.936231
8348	8360	0.936231
8348	8359	0.936231
8294	8348	0.936231
121504	8348	0.936231
6129	6175	0.936175
6161	6209	0.936089
9232	991	0.936009
6133	6191	0.935984
8370	85236	0.935934
8368	85236	0.935934
8367	85236	0.935934
8366	85236	0.935934
8365	85236	0.935934
8364	85236	0.935934
8362	85236	0.935934
8361	85236	0.935934
8360	85236	0.935934
8359	85236	0.935934
8341	8370	0.935934
8341	8368	0.935934
8341	8367	0.935934
8341	8366	0.935934
8341	8365	0.935934
8341	8364	0.935934
8341	8363	0.935934
8341	8362	0.935934
8341	8361	0.935934
8341	8360	0.935934
8341	8359	0.935934
8294	85236	0.935934
8294	8341	0.935934
121504	85236	0.935934
121504	8341	0.935934
3018	92815	0.935729
8370	8970	0.935614
8368	8970	0.935614
8367	8970	0.935614
8366	8970	0.935614
8365	8970	0.935614
8364	8970	0.935614
8363	8970	0.935614
8362	8970	0.935614
8361	8970	0.935614
8360	8970	0.935614
8359	8970	0.935614
8294	8970	0.935614
121504	8970	0.935614
8969	8970	0.935611
85236	8969	0.935611
8341	8969	0.935611
8337	8341	0.935611
8336	8341	0.935611
8335	8970	0.935611
8335	85236	0.935611
8335	8341	0.935611
8332	85236	0.935611
8332	8341	0.935611
8330	8970	0.935611
8330	85236	0.935611
8330	8341	0.935611
8329	8970	0.935611
8329	85236	0.935611
8329	8341	0.935611
3012	8970	0.935611
3012	85236	0.935611
3012	8341	0.935611
3013	8349	0.935464
3013	8348	0.935464
3013	8347	0.935464
3013	8346	0.935464
3013	8345	0.935464
3013	8344	0.935464
3013	8343	0.935464
3013	8339	0.935464
3021	8370	0.935439
3021	8368	0.935439
3021	8367	0.935439
3021	8366	0.935439
3021	8365	0.935439
3021	8364	0.935439
3021	8363	0.935439
3021	8362	0.935439
3021	8361	0.935439
3021	8360	0.935439
3021	8359	0.935439
3021	8294	0.935439
3020	8370	0.935439
3020	8368	0.935439
3020	8367	0.935439
3020	8366	0.935439
3020	8365	0.935439
3020	8364	0.935439
3020	8363	0.935439
3020	8362	0.935439
3020	8361	0.935439
3020	8360	0.935439
3020	8359	0.935439
3020	8294	0.935439
121504	3021	0.935439
121504	3020	0.935439
6135	6138	0.935432
4736	6136	0.935209
3018	8370	0.934971
3018	8368	0.934971
3018	8367	0.934971
3018	8366	0.934971
3018	8365	0.934971
3018	8364	0.934971
3018	8363	0.934971
3018	8362	0.934971
3018	8361	0.934971
3018	8360	0.934971
3018	8359	0.934971
3018	8294	0.934971
3017	8370	0.934971
3017	8368	0.934971
3017	8367	0.934971
3017	8366	0.934971
3017	8365	0.934971
3017	8364	0.934971
3017	8363	0.934971
3017	8362	0.934971
3017	8361	0.934971
3017	8360	0.934971
3017	8359	0.934971
3017	8294	0.934971
121504	3018	0.934971
121504	3017	0.934971
51081	6183	0.934953
6203	6208	0.934842
3018	8969	0.934788
3018	8337	0.934788
3018	8336	0.934788
3018	8335	0.934788
3018	8332	0.934788
3018	8330	0.934788
3018	8329	0.934788
3017	8969	0.934788
3017	8335	0.934788
3017	8330	0.934788
3017	8329	0.934788
3012	3018	0.934788
3012	3017	0.934788
3013	85236	0.93465
3013	8341	0.93465
5682	5685	0.934635
5682	5687	0.934463
6139	6147	0.934431
8332	8340	0.93435
8334	8342	0.934167
3014	8342	0.934167
128312	8334	0.934167
128312	3014	0.934167
6136	6165	0.934166
8340	8370	0.93406
8340	8368	0.93406
8340	8367	0.93406
8340	8366	0.93406
8340	8365	0.93406
8340	8364	0.93406
8340	8363	0.93406
8340	8362	0.93406
8340	8361	0.93406
8340	8360	0.93406
8340	8359	0.93406
8294	8340	0.93406
121504	8340	0.93406
6136	6194	0.933978
6165	6201	0.933936
6139	6154	0.93392
3013	3018	0.933804
3013	3017	0.933804
6147	6201	0.933707
6143	6155	0.933618
6165	6207	0.933453
3014	8340	0.933257
8342	92815	0.933197
128312	92815	0.933197
6154	6218	0.933169
6191	6210	0.933121
6500	8454	0.933097
4175	55388	0.932905
5682	5683	0.932632
5713	5718	0.932631
128312	8370	0.932605
128312	8368	0.932605
128312	8367	0.932605
128312	8366	0.932605
128312	8365	0.932605
128312	8364	0.932605
128312	8363	0.932605
128312	8362	0.932605
128312	8361	0.932605
128312	8360	0.932605
128312	8359	0.932605
128312	8294	0.932605
121504	128312	0.932605
6187	9349	0.932577
4176	55388	0.932458
8336	8363	0.932454
8349	85235	0.932445
8348	85235	0.932445
8347	85235	0.932445
8346	85235	0.932445
8345	85235	0.932445
8344	85235	0.932445
8343	85235	0.932445
8339	85235	0.932445
6201	6233	0.932435
6136	6202	0.932351
6135	6201	0.932329
6207	9045	0.932279
6136	6152	0.932257
8342	8969	0.932183
8337	8342	0.932183
8336	8342	0.932183
8335	8342	0.932183
8332	8342	0.932183
8330	8342	0.932183
8329	8342	0.932183
3012	8342	0.932183
128312	8969	0.932183
128312	8337	0.932183
128312	8336	0.932183
128312	8335	0.932183
128312	8332	0.932183
128312	8330	0.932183
128312	8329	0.932183
128312	3012	0.932183
5685	5689	0.932162
4171	990	0.932162
8334	8370	0.932107
8334	8368	0.932107
8334	8367	0.932107
8334	8366	0.932107
8334	8365	0.932107
8334	8364	0.932107
8334	8363	0.932107
8334	8362	0.932107
8334	8361	0.932107
8334	8360	0.932107
8334	8359	0.932107
8294	8334	0.932107
121504	8334	0.932107
6136	6206	0.931948
5702	5710	0.931764
8342	8370	0.931662
8342	8368	0.931662
8342	8367	0.931662
8342	8366	0.931662
8342	8365	0.931662
8342	8364	0.931662
8342	8363	0.931662
8342	8362	0.931662
8342	8361	0.931662
8342	8360	0.931662
8342	8359	0.931662
8294	8342	0.931662
121504	8342	0.931662
2547	7520	0.931563
5594	5604	0.931561
85235	8970	0.931556
85235	85236	0.931556
8341	85235	0.931556
6165	6210	0.931379
6125	6161	0.931329
6130	6136	0.931306
8370	92815	0.931279
8368	92815	0.931279
8367	92815	0.931279
8366	92815	0.931279
8365	92815	0.931279
8364	92815	0.931279
8363	92815	0.931279
8362	92815	0.931279
8361	92815	0.931279
8360	92815	0.931279
8359	92815	0.931279
8294	92815	0.931279
121504	92815	0.931279
6133	6207	0.93127
5687	5700	0.931253
3014	8370	0.931229
3014	8368	0.931229
3014	8367	0.931229
3014	8366	0.931229
3014	8365	0.931229
3014	8364	0.931229
3014	8363	0.931229
3014	8362	0.931229
3014	8361	0.931229
3014	8360	0.931229
3014	8359	0.931229
3014	8294	0.931229
121504	3014	0.931229
8340	8969	0.931219
8335	8340	0.931219
8330	8340	0.931219
8329	8340	0.931219
3012	8340	0.931219
3013	8342	0.931121
128312	3013	0.931121
6152	6202	0.931057
8337	8370	0.930641
8337	8368	0.930641
8337	8367	0.930641
8337	8366	0.930641
8337	8365	0.930641
8337	8364	0.930641
8337	8363	0.930641
8337	8362	0.930641
8337	8361	0.930641
8337	8360	0.930641
8337	8359	0.930641
8294	8337	0.930641
121504	8337	0.930641
3018	85235	0.93063
3017	85235	0.93063
3313	80273	0.930599
5683	5686	0.930548
8370	8969	0.930528
8368	8969	0.930528
8367	8969	0.930528
8366	8969	0.930528
8365	8969	0.930528
8364	8969	0.930528
8363	8969	0.930528
8362	8969	0.930528
8361	8969	0.930528
8360	8969	0.930528
8359	8969	0.930528
8336	8370	0.930528
8336	8368	0.930528
8336	8367	0.930528
8336	8366	0.930528
8336	8365	0.930528
8336	8364	0.930528
8336	8362	0.930528
8336	8361	0.930528
8336	8360	0.930528
8336	8359	0.930528
8332	8370	0.930528
8332	8368	0.930528
8332	8367	0.930528
8332	8366	0.930528
8332	8365	0.930528
8332	8364	0.930528
8332	8363	0.930528
8332	8362	0.930528
8332	8361	0.930528
8332	8360	0.930528
8332	8359	0.930528
8330	8370	0.930528
8330	8368	0.930528
8330	8367	0.930528
8330	8366	0.930528
8330	8365	0.930528
8330	8364	0.930528
8330	8363	0.930528
8330	8362	0.930528
8330	8361	0.930528
8330	8360	0.930528
8330	8359	0.930528
8329	8370	0.930528
8329	8368	0.930528
8329	8367	0.930528
8329	8366	0.930528
8329	8365	0.930528
8329	8364	0.930528
8329	8363	0.930528
8329	8362	0.930528
8329	8361	0.930528
8329	8360	0.930528
8329	8359	0.930528
8294	8969	0.930528
8294	8336	0.930528
8294	8332	0.930528
8294	8330	0.930528
8294	8329	0.930528
121504	8969	0.930528
121504	8336	0.930528
121504	8332	0.930528
121504	8330	0.930528
121504	8329	0.930528
6135	6188	0.930431
8335	8370	0.930421
8335	8368	0.930421
8335	8367	0.930421
8335	8366	0.930421
8335	8365	0.930421
8335	8364	0.930421
8335	8363	0.930421
8335	8362	0.930421
8335	8361	0.930421
8335	8360	0.930421
8335	8359	0.930421
8294	8335	0.930421
3012	8370	0.930421
3012	8368	0.930421
3012	8367	0.930421
3012	8366	0.930421
3012	8365	0.930421
3012	8364	0.930421
3012	8363	0.930421
3012	8362	0.930421
3012	8361	0.930421
3012	8360	0.930421
3012	8359	0.930421
3012	8294	0.930421
121504	8335	0.930421
121504	3012	0.930421
5700	5713	0.930348
10291	8175	0.930181
6175	6181	0.930155
8331	8349	0.930129
8331	8348	0.930129
8331	8347	0.930129
8331	8346	0.930129
8331	8345	0.930129
8331	8344	0.930129
8331	8343	0.930129
8331	8339	0.930129
3013	8340	0.930127
6141	6209	0.930012
6207	6230	0.929999
6138	6210	0.929974
6134	6136	0.929968
6152	6228	0.92995
6125	6136	0.929926
6135	6218	0.929902
5682	5689	0.929874
4720	4723	0.929871
6154	6205	0.929657
3013	8370	0.929632
3013	8368	0.929632
3013	8367	0.929632
3013	8366	0.929632
3013	8365	0.929632
3013	8364	0.929632
3013	8363	0.929632
3013	8362	0.929632
3013	8361	0.929632
3013	8360	0.929632
3013	8359	0.929632
3013	8294	0.929632
121504	3013	0.929632
6189	6209	0.929315
5683	5692	0.929284
6129	6141	0.929278
6135	6191	0.92924
8331	8970	0.92918
8331	85236	0.92918
8331	8341	0.92918
6921	6923	0.929123
6208	6209	0.929123
6218	6229	0.92911
6203	6205	0.929018
6130	6205	0.928989
6203	6209	0.928811
6181	6205	0.928787
26610	55140	0.928771
6188	9349	0.928573
5708	5719	0.928541
6165	9045	0.928511
6194	6228	0.928372
3018	8331	0.928225
3017	8331	0.928225
6125	6209	0.928202
6230	6233	0.927784
8342	85235	0.927754
128312	85235	0.927754
6143	6205	0.927685
3313	9093	0.927393
6135	6160	0.927282
6122	6129	0.927214
126961	8370	0.927167
126961	8368	0.927167
126961	8367	0.927167
126961	8366	0.927167
126961	8365	0.927167
126961	8364	0.927167
126961	8363	0.927167
126961	8362	0.927167
126961	8361	0.927167
126961	8360	0.927167
126961	8359	0.927167
126961	8294	0.927167
121504	126961	0.927167
6128	6129	0.927089
6133	6160	0.927006
8370	85235	0.926965
8368	85235	0.926965
8367	85235	0.926965
8366	85235	0.926965
8365	85235	0.926965
8364	85235	0.926965
8363	85235	0.926965
8362	85235	0.926965
8361	85235	0.926965
8360	85235	0.926965
8359	85235	0.926965
8294	85235	0.926965
121504	85235	0.926965
6152	6210	0.926865
6133	6165	0.926788
8340	85235	0.926727
6160	6207	0.926721
6128	6209	0.926651
1977	1978	0.926559
6147	6224	0.926516
6152	6160	0.926398
6152	6230	0.926376
6161	6188	0.926248
6209	6222	0.926148
6129	6161	0.926143
23521	6135	0.92613
5687	5688	0.926063
6156	6210	0.926021
6601	6602	0.926001
6133	6152	0.925934
6872	6877	0.925912
6154	6191	0.925875
5701	5714	0.925681
4736	6210	0.925441
4999	5000	0.925394
6193	6224	0.925353
6135	6194	0.925277
8331	8342	0.925264
128312	8331	0.925264
6160	6230	0.925237
27258	57819	0.925181
6125	6181	0.925095
5700	5718	0.925083
6132	6187	0.925078
8338	8349	0.925019
8338	8348	0.925019
8338	8347	0.925019
8338	8346	0.925019
8338	8345	0.925019
8338	8344	0.925019
8338	8343	0.925019
8338	8339	0.925019
8331	8370	0.924979
8331	8368	0.924979
8331	8367	0.924979
8331	8366	0.924979
8331	8365	0.924979
8331	8364	0.924979
8331	8363	0.924979
8331	8362	0.924979
8331	8361	0.924979
8331	8360	0.924979
8331	8359	0.924979
8294	8331	0.924979
121504	8331	0.924979
374291	4728	0.92492
23450	23451	0.924783
6136	6193	0.924782
10845	8192	0.924739
4736	6193	0.924739
6155	9045	0.924728
6188	6210	0.924571
5713	5714	0.924558
6133	6218	0.92446
5700	5701	0.924453
25873	6205	0.924217
6129	6134	0.924184
8331	8340	0.924163
8338	8970	0.923989
8338	85236	0.923989
8338	8341	0.923989
8352	8361	0.923976
6142	6209	0.923946
3021	8349	0.923946
3021	8348	0.923946
3021	8347	0.923946
3021	8346	0.923946
3021	8345	0.923946
3021	8344	0.923946
3021	8343	0.923946
3021	8339	0.923946
3020	8349	0.923946
3020	8348	0.923946
3020	8347	0.923946
3020	8346	0.923946
3020	8345	0.923946
3020	8344	0.923946
3020	8343	0.923946
3020	8339	0.923946
6181	6218	0.923821
6154	6189	0.923782
6132	6135	0.923767
6209	9349	0.923715
23658	27258	0.923625
317772	8349	0.923553
317772	8348	0.923553
317772	8347	0.923553
317772	8346	0.923553
317772	8345	0.923553
317772	8344	0.923553
317772	8343	0.923553
317772	8339	0.923553
6187	6191	0.923429
6136	6230	0.923407
6133	6164	0.923353
5718	9861	0.923337
6133	6201	0.923307
6210	6233	0.923255
3021	8970	0.923232
3021	85236	0.923232
3021	8341	0.923232
3020	8970	0.923232
3020	85236	0.923232
3020	8341	0.923232
6203	6222	0.923221
6135	6222	0.92321
6135	6147	0.923177
6130	6210	0.923131
6633	6636	0.923081
5710	5714	0.922955
6193	6202	0.922951
317772	8370	0.92295
317772	8368	0.92295
317772	8367	0.92295
317772	8366	0.92295
317772	8365	0.92295
317772	8364	0.92295
317772	8363	0.92295
317772	8362	0.92295
317772	8361	0.92295
317772	8360	0.92295
317772	8359	0.92295
317772	8294	0.92295
121504	317772	0.92295
3018	8338	0.922915
3017	8338	0.922915
6135	6193	0.922789
6135	6139	0.922743
4728	4729	0.922706
27257	57819	0.922588
3018	3021	0.922487
3018	3020	0.922487
3017	3021	0.922487
3017	3020	0.922487
317772	8970	0.922482
317772	85236	0.922482
317772	8341	0.922482
6878	6880	0.922479
6143	9349	0.92237
338	4547	0.922358
509	513	0.922285
1977	1981	0.922241
6124	6218	0.922213
6132	6205	0.922093
6135	6228	0.922079
4736	6134	0.922039
221613	8349	0.921997
221613	8348	0.921997
221613	8347	0.921997
221613	8346	0.921997
221613	8345	0.921997
221613	8344	0.921997
221613	8343	0.921997
221613	8339	0.921997
6205	6207	0.921784
6152	6187	0.921779
6152	6165	0.921698
6129	6193	0.92167
6205	6234	0.921622
6181	6189	0.921504
6201	6230	0.921502
6136	6201	0.921441
11157	27257	0.921399
3018	317772	0.921365
3017	317772	0.921365
4720	4728	0.921292
200895	7298	0.921289
6217	6218	0.921252
2597	5230	0.921231
10421	10594	0.921188
23521	6160	0.921081
2243	2266	0.921077
5714	9861	0.92096
221613	8970	0.920883
221613	85236	0.920883
221613	8341	0.920883
6133	6193	0.920682
6125	6202	0.920619
498	513	0.920605
4801	56655	0.920493
8338	8370	0.920467
8338	8368	0.920467
8338	8367	0.920467
8338	8366	0.920467
8338	8365	0.920467
8338	8364	0.920467
8338	8363	0.920467
8338	8362	0.920467
8338	8361	0.920467
8338	8360	0.920467
8338	8359	0.920467
8294	8338	0.920467
121504	8338	0.920467
6156	6218	0.920395
6133	6230	0.920311
10963	3326	0.920288
3021	8342	0.920113
3020	8342	0.920113
128312	3021	0.920113
128312	3020	0.920113
6872	6873	0.920108
6193	6209	0.920095
6193	6210	0.919874
23521	6188	0.919868
6135	6202	0.919773
10294	3308	0.919772
23521	6210	0.919769
10294	3303	0.91975
221613	3018	0.91972
221613	3017	0.91972
8661	8668	0.919625
374291	4729	0.919587
8338	8342	0.91949
128312	8338	0.91949
51409	54516	0.91946
23521	6137	0.919445
3021	8340	0.91923
3020	8340	0.91923
6135	6152	0.919101
4171	4175	0.91908
6135	6143	0.919042
6128	6133	0.918917
6147	6160	0.91878
6132	6210	0.918648
6134	6209	0.918563
6133	6138	0.91855
6141	6193	0.918522
6187	6193	0.918408
6160	6164	0.91832
8338	8340	0.918214
6130	6194	0.918176
6133	6202	0.918152
6194	6230	0.918152
6143	6160	0.918119
10946	8175	0.918055
5719	9861	0.917877
317772	8342	0.917802
128312	317772	0.917802
6130	6133	0.917794
6208	6210	0.917777
3301	3312	0.917756
6133	6194	0.917707
6202	6210	0.917702
6194	6207	0.917635
6122	6125	0.917626
221613	8370	0.917564
221613	8368	0.917564
221613	8367	0.917564
221613	8366	0.917564
221613	8365	0.917564
221613	8364	0.917564
221613	8363	0.917564
221613	8362	0.917564
221613	8361	0.917564
221613	8360	0.917564
221613	8359	0.917564
221613	8294	0.917564
121504	221613	0.917564
6124	6181	0.917535
6209	6223	0.917505
6790	991	0.917348
8370	8968	0.917234
8368	8968	0.917234
8367	8968	0.917234
8366	8968	0.917234
8365	8968	0.917234
8364	8968	0.917234
8363	8968	0.917234
8362	8968	0.917234
8361	8968	0.917234
8360	8968	0.917234
8359	8968	0.917234
8358	8370	0.917234
8358	8368	0.917234
8358	8367	0.917234
8358	8366	0.917234
8358	8365	0.917234
8358	8364	0.917234
8358	8363	0.917234
8358	8362	0.917234
8358	8361	0.917234
8358	8360	0.917234
8358	8359	0.917234
8357	8370	0.917234
8357	8368	0.917234
8357	8367	0.917234
8357	8366	0.917234
8357	8365	0.917234
8357	8364	0.917234
8357	8363	0.917234
8357	8362	0.917234
8357	8361	0.917234
8357	8360	0.917234
8357	8359	0.917234
8356	8370	0.917234
8356	8368	0.917234
8356	8367	0.917234
8356	8366	0.917234
8356	8365	0.917234
8356	8364	0.917234
8356	8363	0.917234
8356	8362	0.917234
8356	8361	0.917234
8356	8360	0.917234
8356	8359	0.917234
8355	8370	0.917234
8355	8368	0.917234
8355	8367	0.917234
8355	8366	0.917234
8355	8365	0.917234
8355	8364	0.917234
8355	8363	0.917234
8355	8362	0.917234
8355	8361	0.917234
8355	8360	0.917234
8355	8359	0.917234
8354	8370	0.917234
8354	8368	0.917234
8354	8367	0.917234
8354	8366	0.917234
8354	8365	0.917234
8354	8364	0.917234
8354	8363	0.917234
8354	8362	0.917234
8354	8361	0.917234
8354	8360	0.917234
8354	8359	0.917234
8353	8370	0.917234
8353	8368	0.917234
8353	8367	0.917234
8353	8366	0.917234
8353	8365	0.917234
8353	8364	0.917234
8353	8363	0.917234
8353	8362	0.917234
8353	8361	0.917234
8353	8360	0.917234
8353	8359	0.917234
8352	8370	0.917234
8352	8368	0.917234
8352	8367	0.917234
8352	8366	0.917234
8352	8365	0.917234
8352	8364	0.917234
8352	8363	0.917234
8352	8362	0.917234
8352	8360	0.917234
8352	8359	0.917234
8351	8370	0.917234
8351	8368	0.917234
8351	8367	0.917234
8351	8366	0.917234
8351	8365	0.917234
8351	8364	0.917234
8351	8363	0.917234
8351	8362	0.917234
8351	8361	0.917234
8351	8360	0.917234
8351	8359	0.917234
8350	8370	0.917234
8350	8368	0.917234
8350	8367	0.917234
8350	8366	0.917234
8350	8365	0.917234
8350	8364	0.917234
8350	8363	0.917234
8350	8362	0.917234
8350	8361	0.917234
8350	8360	0.917234
8350	8359	0.917234
8294	8968	0.917234
8294	8358	0.917234
8294	8357	0.917234
8294	8356	0.917234
8294	8355	0.917234
8294	8354	0.917234
8294	8353	0.917234
8294	8352	0.917234
8294	8351	0.917234
8294	8350	0.917234
121504	8968	0.917234
121504	8358	0.917234
121504	8357	0.917234
121504	8356	0.917234
121504	8355	0.917234
121504	8354	0.917234
121504	8353	0.917234
121504	8352	0.917234
121504	8351	0.917234
121504	8350	0.917234
51082	9533	0.917172
2653	275	0.917072
6210	6228	0.916888
5705	5719	0.91679
6133	6233	0.916789
6147	6188	0.916783
6161	6205	0.91676
55766	8349	0.916707
55766	8348	0.916707
55766	8347	0.916707
55766	8346	0.916707
55766	8345	0.916707
55766	8344	0.916707
55766	8343	0.916707
55766	8339	0.916707
6136	6224	0.916649
6191	6230	0.916559
23521	6133	0.91655
6129	6191	0.916547
27257	27258	0.91649
10128	382	0.916479
317772	8340	0.916476
6228	6230	0.916475
6135	6165	0.916435
6191	6202	0.916407
5686	5689	0.91629
4736	6201	0.91624
6129	6142	0.9162
6160	6191	0.916114
221613	8342	0.91601
128312	221613	0.91601
6133	6206	0.916002
5700	5704	0.915996
6141	6201	0.915852
6187	6205	0.91581
6130	6218	0.915754
6218	6234	0.91565
3021	8334	0.91564
3020	8334	0.91564
3014	3021	0.91564
3014	3020	0.91564
6130	6191	0.915517
55766	8970	0.915442
55766	85236	0.915442
55766	8341	0.915442
1719	7298	0.915213
6132	6193	0.915161
6124	6154	0.915075
6175	6218	0.915075
6141	6210	0.91506
10294	3306	0.914974
6169	6201	0.914969
10294	3304	0.914915
6167	6205	0.914884
6130	6201	0.914793
6207	6229	0.914782
6136	6164	0.914767
11224	6159	0.914667
10898	81608	0.914667
221613	8340	0.914629
3021	92815	0.91455
3020	92815	0.91455
5700	5719	0.914548
6164	6165	0.914536
6191	6194	0.914499
6205	6229	0.914493
5709	5718	0.914312
6210	9045	0.914301
6125	6210	0.914203
4173	4176	0.914162
3018	55766	0.914123
3017	55766	0.914123
6176	6210	0.914025
6147	6230	0.913962
5682	5686	0.913944
6147	6210	0.913779
6167	6218	0.913733
6133	6156	0.913685
6132	6141	0.913641
3021	8969	0.913404
3021	8337	0.913404
3021	8336	0.913404
3021	8335	0.913404
3021	8332	0.913404
3021	8330	0.913404
3021	8329	0.913404
3020	8969	0.913404
3020	8337	0.913404
3020	8336	0.913404
3020	8335	0.913404
3020	8332	0.913404
3020	8330	0.913404
3020	8329	0.913404
3012	3021	0.913404
3012	3020	0.913404
8661	8662	0.913366
5982	5985	0.913356
2731	275	0.913258
5709	5713	0.913235
6136	6233	0.913229
10213	5706	0.913133
4176	8318	0.913073
10294	3305	0.91303
6143	6218	0.912936
6191	6193	0.912866
6160	6201	0.912829
25885	55703	0.912762
6160	6165	0.912749
2353	3726	0.912722
6201	6229	0.912699
1874	7027	0.912642
1975	8661	0.912533
55766	8370	0.912441
55766	8368	0.912441
55766	8367	0.912441
55766	8366	0.912441
55766	8365	0.912441
55766	8364	0.912441
55766	8363	0.912441
55766	8362	0.912441
55766	8361	0.912441
55766	8360	0.912441
55766	8359	0.912441
55766	8294	0.912441
121504	55766	0.912441
1738	4967	0.912341
3013	3021	0.912197
3013	3020	0.912197
6141	6175	0.912184
6125	6218	0.912059
6210	6229	0.912058
10963	3320	0.912053
4171	55388	0.911965
6143	6167	0.911903
6130	6160	0.911833
6147	6173	0.911765
6138	6205	0.911725
6138	6193	0.911701
513	539	0.911586
6191	6201	0.911494
6125	6187	0.911492
2539	25796	0.911414
2956	5111	0.911393
6176	6217	0.911371
6132	6133	0.91137
207	5170	0.91135
6218	9349	0.911312
6168	6218	0.911294
6152	6207	0.911169
11128	84172	0.91112
6173	6232	0.911012
23521	6218	0.911012
6201	6202	0.910903
6152	6201	0.910851
6128	6201	0.91084
6829	6830	0.910716
6175	6222	0.910631
6130	6135	0.910615
1743	55526	0.910603
6129	6203	0.910588
1915	6129	0.910407
23521	6141	0.910303
6154	6157	0.910287
23521	6193	0.910285
6136	9045	0.910224
6210	6222	0.910164
6117	6118	0.910132
51422	5565	0.910087
6137	6159	0.910001
6175	6176	0.90994
6133	6224	0.909916
55766	8342	0.909908
128312	55766	0.909908
6139	6181	0.909889
6135	6230	0.909781
5704	5713	0.909702
3312	3326	0.909661
6152	6233	0.90964
5700	9861	0.909636
7329	7341	0.909534
6133	6188	0.909532
3273	5340	0.909421
6152	6194	0.909397
2243	2244	0.909322
5704	5718	0.909309
6181	6193	0.909256
6156	6165	0.909174
5984	5985	0.909151
6136	6228	0.909068
11224	25873	0.908996
6181	6229	0.908956
6132	6189	0.908788
6193	6201	0.90861
6161	6175	0.908604
6138	6202	0.908567
6129	6144	0.908524
6139	6210	0.908472
6128	6194	0.908432
4736	6130	0.908392
55766	8340	0.908336
6191	6207	0.908291
6137	6157	0.908276
3021	85235	0.908261
3020	85235	0.908261
6143	6194	0.908208
6194	6233	0.908196
6135	6189	0.908146
6136	9349	0.908134
6599	6602	0.908079
6133	9045	0.90796
6194	6232	0.907933
11338	7307	0.907913
5704	5716	0.907904
6189	6222	0.907887
6152	6193	0.907886
1017	1163	0.907844
9133	983	0.907683
6133	6141	0.907668
23481	55299	0.907633
6632	6634	0.907477
10254	9146	0.907439
23521	6136	0.907369
6169	6194	0.907365
4736	6218	0.907349
4719	4720	0.907283
5700	5714	0.907202
3921	6210	0.907186
5437	5441	0.907174
10528	1736	0.90716
10528	2091	0.907127
6130	6152	0.906997
6156	6230	0.906839
25873	6209	0.906722
6188	6193	0.906698
6129	6154	0.906697
6147	6205	0.906623
6191	9045	0.906616
5584	84552	0.906547
593	594	0.906468
6135	6229	0.906368
6129	6229	0.90628
6132	6191	0.906124
5714	5718	0.906114
6130	6138	0.905933
6175	6209	0.905924
6136	6141	0.90592
6132	6201	0.905829
6187	6222	0.905797
6136	6205	0.905767
6134	6202	0.905748
6143	6201	0.905671
5188	55278	0.905487
4719	4722	0.905476
6130	6202	0.905467
5704	5709	0.905436
6122	6188	0.905426
6165	6191	0.905317
6189	6202	0.905246
5709	9861	0.905239
6143	9045	0.905227
6125	6133	0.9052
3021	8331	0.905195
3020	8331	0.905195
6139	9349	0.905165
6202	6230	0.905101
6135	6233	0.905085
25873	6154	0.905073
5687	9861	0.905042
6187	6209	0.905023
6159	6201	0.905016
5162	8050	0.904992
4736	6133	0.904901
4736	6194	0.904894
6165	6230	0.904883
6209	6224	0.90483
10102	51116	0.904757
6187	6201	0.904735
6152	6164	0.904693
6201	9045	0.904665
23521	6194	0.904636
5701	5718	0.904611
3921	6193	0.904528
2597	7167	0.904512
6143	6164	0.904505
6191	6218	0.904419
5704	5714	0.904399
6189	6193	0.904363
6124	6129	0.904302
6189	6194	0.904277
6188	6189	0.904242
6167	6232	0.904224
6209	6210	0.904195
10213	5705	0.904153
6147	9349	0.904103
6154	6156	0.904033
6165	6233	0.904007
6138	6187	0.904001
6218	6233	0.903816
6125	6191	0.90378
6129	6218	0.903777
6202	6207	0.903775
6138	6141	0.903767
4736	6202	0.903588
6142	6189	0.903572
5111	5981	0.903554
6188	6191	0.903548
387	396	0.903446
4736	6141	0.90343
6205	6222	0.903408
6135	6208	0.903401
6134	6193	0.903337
6152	6156	0.903309
6139	6187	0.903305
5685	5691	0.903112
10096	10097	0.903097
6136	6156	0.903092
3921	6141	0.903048
6130	6193	0.903023
6168	6205	0.90298
6205	6217	0.902941
6152	6189	0.902914
6143	6232	0.90289
6125	6138	0.902868
10978	51585	0.90282
6137	6152	0.902811
5690	5693	0.902796
25873	6129	0.902786
6132	6142	0.902671
6125	6207	0.902665
6125	6193	0.90259
6138	6189	0.902531
3312	3337	0.902517
10213	5713	0.902343
6139	6193	0.902319
10213	5719	0.902277
4292	5395	0.902272
23521	6152	0.902205
6601	6604	0.902161
6141	6202	0.902092
6134	6201	0.901986
6143	6173	0.901952
6134	6210	0.901948
10399	6175	0.901903
1738	1743	0.901899
6141	6191	0.901867
56848	8877	0.901857
23521	4736	0.901845
6139	6143	0.901803
4736	6191	0.901745
5887	7508	0.90163
6147	6167	0.901488
6228	9349	0.901475
2197	6218	0.901471
5430	5434	0.901464
23521	6132	0.901457
6187	6189	0.901457
6156	6201	0.901394
6136	6187	0.901324
6136	6176	0.901315
6128	6136	0.901303
10054	10055	0.901244
6187	6202	0.901232
6194	9045	0.901182
1022	902	0.901104
6134	6138	0.901097
23481	51154	0.901081
51647	9391	0.901059
6191	6205	0.900753
6128	6159	0.900682
6130	6207	0.900672
3921	6201	0.900591
11157	23658	0.90052
57617	64601	0.900483
6129	6181	0.900397
6633	6634	0.900368
23521	6130	0.900329
4928	8480	0.900323
6152	9045	0.900193
5706	5713	0.900142
6128	6135	0.900057
6125	6175	0.90005
6194	6229	0.899978
3312	9093	0.899963
5687	5690	0.899942
6143	6224	0.899875
6141	6187	0.899857
4331	902	0.899849
7454	7456	0.899841
6164	6230	0.899744
6193	6223	0.899675
64928	79590	0.899655
6159	6223	0.899624
51073	6147	0.899606
6129	6192	0.899577
6194	6202	0.899394
6143	6217	0.899385
5685	5694	0.899369
6130	6230	0.899346
6125	6201	0.899324
6152	6191	0.89924
3921	6132	0.89924
6144	6154	0.899237
126961	8349	0.899148
126961	8348	0.899148
126961	8347	0.899148
126961	8346	0.899148
126961	8345	0.899148
126961	8344	0.899148
126961	8343	0.899148
126961	8339	0.899148
6135	6203	0.899141
6128	6191	0.899029
6141	6142	0.899023
6129	6187	0.898934
56949	57461	0.898882
6169	6217	0.89884
5701	5709	0.898668
6136	6137	0.898647
4736	6132	0.898639
6138	6142	0.898589
5701	5713	0.898579
5687	5718	0.898359
6138	6188	0.898277
6141	6189	0.898274
6133	6228	0.898213
23246	55153	0.898182
4736	6175	0.898123
3021	8338	0.898112
3020	8338	0.898112
6632	6633	0.898093
6202	6228	0.898001
6154	6181	0.897994
6137	6203	0.897851
126961	8970	0.897717
126961	85236	0.897717
126961	8341	0.897717
6167	6169	0.897716
5688	5701	0.897679
2091	51602	0.897648
6156	6205	0.897636
4736	6138	0.897543
5434	5441	0.897507
6157	6187	0.897348
10097	57180	0.897293
5432	5439	0.897171
6187	6188	0.89715
6129	6132	0.897141
3614	3615	0.897106
6147	6155	0.897091
5708	5710	0.897079
5687	5694	0.897056
6218	7311	0.897048
829	832	0.89701
6133	7311	0.896944
6130	6141	0.896921
4703	7273	0.89675
6143	6152	0.896727
6202	6224	0.896642
10213	5682	0.89656
6136	6142	0.896429
6141	6152	0.896406
5713	9861	0.896367
6152	9349	0.896305
6175	6202	0.896257
126961	3018	0.896221
126961	3017	0.896221
6164	6210	0.896219
6139	6191	0.896097
3021	317772	0.896032
3020	317772	0.896032
6233	7311	0.89602
6193	6194	0.89599
3419	3421	0.895985
53371	9972	0.895984
6164	6191	0.895969
5713	5719	0.895953
6157	6205	0.895893
6207	6228	0.895857
6155	6169	0.895739
4736	6135	0.89561
163	8907	0.895532
3845	5605	0.895516
6161	6202	0.895457
10213	5700	0.895392
6201	6228	0.89532
6157	6218	0.89525
5702	5706	0.895187
6132	6136	0.895126
1277	1278	0.895047
5686	5690	0.895007
23521	9045	0.894971
6164	6194	0.894963
3921	6194	0.89492
6136	6189	0.894826
6135	6181	0.894806
1022	4331	0.894763
6187	6192	0.894655
2067	2072	0.89465
23521	6209	0.894519
5706	9861	0.89444
6132	6152	0.894334
6139	6222	0.894234
23521	6228	0.894152
6187	6194	0.894133
6125	6141	0.894075
23521	6139	0.893934
10589	1810	0.893926
23481	84365	0.893858
221613	3021	0.89382
221613	3020	0.89382
5700	5708	0.893727
6160	6194	0.893723
1337	1340	0.893617
6188	6224	0.893467
6125	6222	0.893404
6201	6217	0.893393
23521	3921	0.893369
6187	6228	0.893347
57819	6632	0.893316
6202	6233	0.893297
6130	6181	0.893193
8354	8970	0.893156
6136	6223	0.893137
5683	5689	0.893098
6191	6233	0.893096
6143	6144	0.893088
6884	6908	0.893058
28998	64965	0.893043
6157	6159	0.893024
6136	6138	0.893019
5689	5700	0.892956
3845	5604	0.892894
5705	5718	0.892839
6189	6191	0.892809
5688	5714	0.892788
79590	9349	0.892723
6155	6217	0.892696
5687	5691	0.892647
11224	6202	0.892635
23658	57819	0.892632
6135	6164	0.892584
6135	6206	0.892577
6206	6210	0.892497
1956	2885	0.892497
23479	9054	0.89246
11224	6137	0.892391
51409	9617	0.892334
4736	6187	0.892257
6143	6230	0.892251
6136	7311	0.892244
6175	6193	0.892198
6122	6124	0.892185
2597	5232	0.892169
6160	9045	0.892116
2197	6181	0.892105
6165	6204	0.89207
134266	3313	0.892015
6147	6152	0.89198
6124	6125	0.89198
4736	6189	0.891964
2060	22905	0.891956
6135	6137	0.891907
6136	6175	0.891889
25804	27257	0.891857
6168	6232	0.8917
23521	6157	0.891689
3303	51726	0.891658
6156	6207	0.891579
6128	6152	0.891567
126961	8342	0.891435
126961	128312	0.891435
5700	5705	0.89142
4436	4437	0.891339
5700	5709	0.891274
10056	2193	0.891261
10051	10592	0.891245
4736	6169	0.891213
6128	6161	0.891096
6142	6152	0.891092
10399	6193	0.891053
2962	2963	0.891016
5431	5434	0.890888
10213	5687	0.890824
6165	6194	0.890822
6142	6201	0.890784
10101	4682	0.890757
6136	6227	0.890742
10421	9343	0.890704
6164	6207	0.890675
5688	5704	0.890622
6135	6217	0.89059
5704	5705	0.890533
5530	5534	0.890531
55299	84365	0.890527
23521	6189	0.890499
4736	6143	0.890485
10528	11103	0.890383
5982	5984	0.890381
6147	6164	0.890354
2197	6205	0.890316
10213	5718	0.890302
6133	6139	0.8903
6124	6176	0.890276
6160	6206	0.890206
1915	6222	0.890183
6134	6205	0.890144
57819	6633	0.890113
6133	6189	0.890085
374291	4723	0.89008
6129	6143	0.890008
6139	6189	0.889996
6189	6201	0.889975
6194	6206	0.889971
6142	6193	0.889858
51069	6147	0.889839
6206	9045	0.889811
11222	55173	0.889804
140801	4736	0.889793
8890	8892	0.889782
6130	6154	0.889769
6123	6125	0.889751
5566	5576	0.889746
6134	6222	0.889731
6160	6233	0.889724
126961	8340	0.889646
10399	6201	0.88962
6204	6210	0.889545
5567	5576	0.889503
1938	6209	0.889375
51160	7251	0.889351
6143	6206	0.889332
23246	26354	0.889331
6138	6191	0.889303
6224	6233	0.889278
6228	9045	0.889269
6144	6209	0.88924
6161	6223	0.889162
6159	6191	0.889135
1024	892	0.889023
6135	6155	0.88902
6160	6202	0.888994
6143	6169	0.88896
6132	6143	0.888925
6217	6223	0.88884
6167	6231	0.888767
5688	5706	0.888705
23521	6201	0.888624
10969	56342	0.888535
4171	4173	0.888505
6134	6189	0.888439
6160	9349	0.888386
6159	6164	0.888313
6137	6144	0.888297
6176	6193	0.888257
5714	5719	0.888254
6137	6223	0.888174
55176	6187	0.888137
6132	6175	0.888031
11224	6205	0.888005
6188	6194	0.887907
51069	6209	0.887906
6122	6161	0.887899
5501	5504	0.887827
25873	6142	0.88773
8881	996	0.887681
5687	5705	0.887634
6156	6160	0.887559
51187	9933	0.887534
23483	27430	0.887508
6164	6233	0.887442
1967	8892	0.887442
5688	5700	0.887403
5687	5719	0.887388
6142	6191	0.887269
5683	5688	0.887181
23658	51690	0.887098
11222	6224	0.887033
2027	2597	0.886995
1937	6209	0.886896
6128	6142	0.88688
6142	6187	0.886845
5686	5687	0.886841
6203	6223	0.886839
6134	6191	0.886765
6125	6194	0.886763
3845	5594	0.886636
6128	6210	0.88662
6169	6210	0.886527
6229	9045	0.886521
5000	5001	0.886508
6230	9045	0.886504
5710	5717	0.886471
10294	22824	0.886439
131669	3034	0.886369
6128	6188	0.886284
3021	55766	0.886257
3020	55766	0.886257
6128	6202	0.886245
5686	5688	0.88624
1874	5934	0.886216
25873	6135	0.886205
25873	6222	0.886012
6147	6194	0.885858
4171	8317	0.885856
6144	6181	0.885845
11224	6161	0.885764
6128	6130	0.885753
5708	80227	0.885745
6132	6138	0.885731
11224	6181	0.885699
1915	1917	0.885471
6142	6231	0.885333
6187	6208	0.885333
5692	5693	0.885288
5689	5719	0.885261
6135	6141	0.885242
5435	5437	0.885214
5684	5690	0.885208
5687	5713	0.885175
6129	6133	0.885171
6132	6224	0.88511
10969	23481	0.885106
[truncated: 63,536 more rows]

## Sheet: HINT+HI2012
G1 Entrez ID	G2 Entrez ID	Weight
716	710	0.823477
716	717	0.645247
23001	29068	0.524746
9788	9400	0.486854
84665	4703	0.596219
10361	79666	0.0208726
10361	10360	0.304366
10361	27111	0.352147
10870	8405	0.248237
5372	5870	0.373866
8530	1508	0.611635
55160	10589	0.378535
55160	3164	0.52883
55160	6326	0.164945
56257	9128	0.833813
56257	9733	0.865724
23229	54477	0.558071
23229	10243	0.28228
9474	4223	0.374315
9474	54535	0.0482093
9474	7415	0.804947
9474	150483	0.105247
9474	9817	0.740223
6919	55145	0.60924
6919	5987	0.5205
6919	80705	0.634757
6919	6925	0.728959
6919	10318	0.188323
6919	7024	0.672747
6919	7186	0.624077
6919	22911	0.707703
6919	57159	0.14503
400569	80306	0.766103
400569	55090	0.409658
400569	55588	0.570975
400569	219541	0.71228
400569	9441	0.242682
80700	7415	0.724541
9414	7532	0.533924
9414	7529	0.448966
9414	7534	0.412823
84676	7273	0.369812
84676	51465	0.191683
84676	148581	0.014691
84676	7384	0.451628
9901	440021	0.389649
1211	81631	0.636417
1211	1213	0.609915
1211	9026	0.482713
9342	8417	0.376153
9342	23673	0.370298
9342	8674	0.651838
9342	6844	0.417515
9342	10791	0.421237
9342	10228	0.422932
9342	6843	0.342949
9342	6804	0.488323
7336	84937	0.732704
7336	9097	0.891659
7336	331	0.80667
64093	6925	0.38965
56000	55916	0.575238
56000	29107	0.863281
56000	6498	0.397269
122183	6660	0.26228
122183	54472	0.177289
122183	6671	0.0877647
122183	118738	0.0854583
122183	84872	0.300808
122183	4920	0.103827
122183	6477	0.148604
122183	55145	0.180895
122183	55697	0.0909194
122183	11030	0.0286128
10643	4223	0.00370222
10643	120379	0.178125
84708	55039	0.496094
84708	23281	0.277565
84708	54458	0.0554426
84708	55916	0.361145
84708	114932	0.56208
84708	79622	0.365665
84708	10010	0.292884
84708	6303	0.106579
84708	66036	0.506132
84708	5601	0.511498
84708	7171	0.265953
84708	57819	0.348215
84708	10606	0.446062
84708	57159	0.106277
84708	9319	0.286072
84708	8440	0.426768
84708	56658	0.343507
84708	5805	0.621719
84708	92610	0.147421
84708	22934	0.339824
84708	5050	0.259762
84708	59338	0.652719
84708	653121	0.671485
84708	80764	0.475014
84708	51042	0.49053
84708	54819	0.489994
84708	51545	0.226967
84708	64081	0.35523
84708	342667	0.309398
84708	55577	0.211309
84708	7186	0.34541
84708	29922	0.483496
84708	25788	0.447728
84708	55734	0.539639
84708	8636	0.394194
84708	373	0.512118
84708	10738	0.0792376
84708	23762	0.032763
84708	10567	0.291542
84708	27316	0.412192
84708	23099	0.412438
84708	81628	0.101517
84708	65220	0.0236863
84708	51072	0.334587
84708	5478	0.457398
84708	81539	0.226567
84708	81629	0.247088
84708	65264	0.452002
84708	10856	0.442291
84708	5092	0.510108
84708	6636	0.478377
84708	6426	0.45853
84708	5940	0.0432887
84708	4110	0.131947
84708	286514	0.0373556
84708	64221	0.428148
84708	54550	0.0300006
84708	7415	0.382117
84708	256281	0.528438
84708	54763	0.235013
84708	29948	0.22224
84708	201294	0.169709
84708	10783	0.107854
11236	7316	0.681297
11236	7328	0.760229
11236	65264	0.825295
11236	148581	0.182098
1053	9586	0.376365
1053	1054	0.284066
1053	80108	0.260561
1053	171017	0.0282984
1053	5451	0.0781616
1053	10260	0.0311356
1053	6909	0.1522
1053	11036	0.0564478
1053	3725	0.417084
1053	10025	0.122015
1053	27097	0.0910344
1053	1649	0.597158
8601	125058	0.244955
55110	5966	0.449787
55110	11043	0.397041
55110	9939	0.643007
55110	57541	0.71973
55110	27316	0.790112
55110	10900	0.000759267
55110	287015	0.109378
55110	58500	0.668276
55110	6925	0.665775
1845	5594	0.391927
28986	10474	0.451116
28986	266812	0.817335
28986	51588	0.409179
28986	90933	0.661674
28986	64112	0.343275
28986	10318	0.106606
10084	10907	0.547807
10084	4218	0.684188
10084	55183	0.594713
10084	51729	0.648571
10084	30012	0.106084
10084	5957	0.534795
143241	5296	0.136155
143241	51322	0.0484855
143241	8382	0.532404
143241	83878	0.0391818
143241	29844	0.0834427
143241	10190	0.0735128
143241	11043	0.332807
143241	167838	0.0790804
143241	4342	0.47069
143241	84260	0.103861
143241	84619	0.120781
3737	7881	0.36964
3737	5786	0.250014
3737	8514	0.618539
3737	3739	0.369533
4647	25924	0.492989
4647	10083	0.621233
9255	7257	0.838577
9255	7965	0.474466
55198	5878	0.754772
55198	79723	0.575187
55198	57403	0.356073
55198	8738	0.623025
9641	340061	0.474598
9641	3663	0.305349
9641	8607	0.452718
9641	29110	0.38953
9641	3661	0.429018
9641	4628	0.478835
9641	3665	0.548512
9641	10627	0.38564
9641	5970	0.431518
9641	4637	0.332309
9641	57506	0.254377
9641	9755	0.15
9641	7316	0.264875
9641	7170	0.38139
9641	148022	0.319732
9641	10010	0.35573
9641	4792	0.259398
9918	10592	0.82051
4641	7278	0.0186398
4641	55707	0.068011
4641	5682	0.0765431
4641	10302	0.0587659
3171	7089	0.0350728
3171	7088	0.002593
64708	1642	0.864576
64708	9111	0.505931
65057	7874	0.400197
65057	3996	0.677372
65057	26277	0.617375
65057	25913	0.691601
65057	2547	0.753178
54749	56893	0.388535
3224	4086	0.617812
3224	6714	0.0992197
3224	4690	0.505627
51105	57573	0.44053
3927	5987	0.805688
3927	9319	0.466288
3927	55145	0.525425
3927	4188	0.137283
3927	6925	0.423091
3927	84445	0.478942
3927	10253	0.294519
3927	5966	0.557038
3927	5359	0.722717
3927	5684	0.568167
3927	201294	0.464601
3927	221504	0.515182
3927	84528	0.054808
1103	5578	0.317271
7919	9063	0.287143
7919	85406	0.58002
7919	6210	0.41167
7919	9584	0.248689
7919	5393	0.405314
7919	10382	0.0308162
7919	6996	0.289786
7919	84324	0.533719
7919	29888	0.870859
7919	11244	0.295043
7919	1785	0.850312
7919	10381	0.114103
54882	81488	0.641607
54882	1977	0.741831
54882	6310	0.330098
9025	7334	0.875514
9025	7325	0.611956
9025	8976	0.788063
9025	7322	0.783883
9025	7415	0.765514
1258	5411	0.0816564
1070	5147	0.693556
1070	55791	0.687748
1070	9094	0.37693
1070	55183	0.58362
6717	6938	0.69671
161742	8848	0.480355
9470	22924	0.382054
9470	10253	0.385837
9470	6871	0.751143
9470	10615	0.41052
9470	57594	0.787438
9470	1978	0.394257
9470	57159	0.163538
9470	159195	0.383766
9470	221504	0.549909
9470	4656	0.0911055
9470	83878	0.144258
9470	9911	0.0226917
9470	9500	0.52042
9470	145282	0.301132
9470	5966	0.519966
9470	54474	0.123939
9470	3881	0.112785
9470	54550	0.150354
9470	125115	0.10408
9470	84445	0.55643
9470	6925	0.479805
9470	4188	0.11918
9470	5987	0.722205
9470	56478	0.332807
9470	220082	0.0128339
9470	8637	0.332807
9470	63978	0.111313
9470	91544	0.409854
9470	3860	0.224538
9470	3880	0.268536
8193	6184	0.0123998
118881	29979	0.485021
7486	7520	0.674686
7486	2547	0.548815
9739	11091	0.908429
381	23647	0.588701
381	8853	0.376327
381	9727	0.276262
63978	862	0.021675
63978	55758	0.206693
63978	130502	0.0793441
63978	150483	0.33643
63978	5682	0.00399846
5276	54557	0.146588
5276	29979	0.247039
5276	56893	0.326826
23549	84708	0.463175
23549	6303	0.18648
23549	4188	0.422518
23549	4354	0.307188
116113	9502	0.185307
3726	4097	0.367232
3726	7975	0.489183
3726	4089	0.732484
3726	22981	0.170397
3726	1432	0.246873
3726	5599	0.420695
3726	4088	0.456654
2209	6850	0.547168
51606	23474	0.488481
5871	2547	0.519439
5871	10549	0.27478
5871	11066	0.575
5871	5267	0.0440983
771	65005	0.306685
771	51109	0.389864
771	4825	0.207796
771	114034	0.328669
771	9905	0.34696
771	1616	0.27353
771	3963	0.398486
771	5597	0.406837
55902	5976	0.400625
23162	5894	0.443003
23162	5601	0.439369
64795	4093	0.390088
65117	57159	0.0474882
65117	56893	0.341301
65117	29979	0.887135
65117	373	0.674137
3815	5296	0.423602
3815	6772	0.418335
3815	5795	0.182865
3815	4254	0.613151
3815	5777	0.372789
3815	5295	0.450181
3815	200734	0.397809
3815	4145	0.37274
3815	7006	0.513938
3815	5335	0.420019
3815	7316	0.215746
3815	4067	0.494598
3815	5781	0.44464
3281	3801	0.251762
3281	56243	0.433151
3281	84708	0.490291
3281	6386	0.508658
9908	9100	0.741344
1487	57616	0.374746
1487	8850	0.353974
1487	3291	0.296189
1487	7050	0.429759
1487	5929	0.834186
1487	2122	0.374068
1487	3215	0.141693
1487	3066	0.386118
1487	51222	0.660837
1487	5601	0.812539
1487	3090	0.62223
1487	8204	0.416341
1487	6934	0.519582
1487	1488	0.85215
1487	3065	0.43019
1487	11278	0.243579
1487	4193	0.763404
1487	6935	0.308095
1487	8715	0.207657
1487	5562	0.63787
1487	9734	0.369882
1487	7764	0.360851
1487	23028	0.819575
1487	1495	0.714738
1487	6925	0.317321
1487	10919	0.784637
1487	93986	0.285337
1487	23236	0.42819
1487	63948	0.0433507
1487	23186	0.624501
1487	55084	0.390407
1487	10320	0.444923
83988	81853	0.463215
2006	4237	0.361632
2194	5783	0.483551
2194	7316	0.359079
8772	85444	0.274745
8772	355	0.858821
8772	8717	0.82556
8772	8682	0.677517
8772	4615	0.642793
8772	7132	0.585936
8772	2194	0.412854
8772	8797	0.746497
8772	10114	0.238102
8772	8795	0.714163
8772	8743	0.615083
8772	10454	0.568598
8772	7316	0.571558
8772	8737	0.562567
8772	57506	0.662551
8772	25843	0.622791
8772	356	0.71164
139716	9402	0.327897
23500	5966	0.087291
23500	4188	0.348909
23500	125115	0.0962243
23500	5940	0.00178091
23500	159163	0.0190708
1443	4088	0.656777
3816	3827	0.270731
3816	5267	0.648268
116841	6810	0.235117
116841	10615	0.533663
51738	2693	0.611512
51738	4852	0.624021
51738	29979	0.0836551
10365	11059	0.409036
10365	7316	0.515458
7329	9726	0.78877
7329	51035	0.881829
7329	7750	0.851342
7329	84186	0.878913
7329	3093	0.556108
7329	57684	0.755446
7329	7791	0.705866
7329	9189	0.725448
7329	51720	0.862355
7329	653121	0.519585
7329	9094	0.685846
7329	26036	0.828421
26232	6500	0.469829
23421	8481	0.744786
23421	9400	0.666329
23421	65109	0.76986
23421	5597	0.621436
23421	120379	0.600063
23421	10240	0.77045
23421	55148	0.775023
23421	5160	0.496178
23421	7067	0.374268
23421	7466	0.470489
23421	5720	0.572318
23421	23649	0.751939
23421	3801	0.488036
23421	23032	0.761266
23421	10956	0.603139
23421	6128	0.735198
23421	55183	0.610507
3853	24144	0.238882
3853	57159	0.181152
3853	373	0.0370965
3853	6449	0.110734
204851	79753	0.577737
204851	6498	0.389224
204851	7329	0.835638
56648	5966	0.219021
56648	6386	0.421644
56648	60491	0.530955
167691	200081	0.562397
167691	55758	0.409138
7025	6667	0.373468
7025	5201	0.403898
55768	29979	0.079075
55768	10906	0.00794773
55768	137886	0.0947527
55768	5886	0.581825
55768	5887	0.796245
55768	57159	0.116962
5229	388	0.317215
5805	55093	0.828664
5805	56906	0.696772
5805	6386	0.332454
9094	7572	0.504685
9094	55734	0.585274
1072	5597	0.490853
1072	3985	0.247924
1072	1073	0.788934
1072	54434	0.371379
1072	10420	0.245238
1072	7534	0.536417
1072	6195	0.529221
1072	26292	0.580063
1072	7016	0.309946
1072	5663	0.821465
1072	3984	0.620066
1072	10454	0.669662
1063	81565	0.280451
5132	5566	0.246654
5132	7534	0.237997
1674	1962	0.0687978
1674	54477	0.199511
1674	4703	0.240007
1674	7329	0.193681
22950	6925	0.705444
4074	10226	0.397368
978	6386	0.466606
978	5682	0.176729
978	84708	0.115738
978	55093	0.153064
978	5733	0.0287736
978	55041	0.151304
978	9841	0.109125
54461	54926	0.096767
54461	6500	0.128849
54461	6285	0.179198
54461	125115	0.054839
54461	3881	0.0493833
54461	4188	0.0403518
54461	5987	0.0300858
409	2091	0.279792
409	4217	0.248263
409	6601	0.365308
409	112950	0.376797
409	6949	0.49297
409	374291	0.228994
409	2022	0.00576543
409	5594	0.315985
409	6416	0.299242
409	23032	0.397655
409	8614	0.202355
409	4193	0.498721
409	1072	0.655127
409	1213	0.237858
409	9221	0.5233
409	5602	0.369547
409	83737	0.364177
409	7316	0.460933
409	5144	0.234584
409	1147	0.397462
409	5601	0.245371
409	10114	0.435065
409	4792	0.595896
409	998	0.582795
409	5724	0.58713
23149	5753	0.337986
23149	7704	0.252075
23149	56891	0.197682
23149	57154	0.268991
4807	5292	0.0490966
27020	6835	0.617071
6597	6602	0.865231
6597	6667	0.58102
6597	6598	0.876312
6597	6722	0.527771
6597	6605	0.415905
6597	7157	0.348523
6597	6601	0.875976
6597	6599	0.860553
6597	63893	0.84901
6597	6794	0.441337
6597	7421	0.270194
6597	6772	0.553593
1741	2066	0.461533
1741	2904	0.245215
1741	9615	0.354732
1741	2903	0.252322
83990	5395	0.171709
83990	4292	0.0649624
4799	7334	0.784905
4799	7322	0.831564
112476	6616	0.735892
10495	7188	0.587009
10495	6626	0.698952
10495	4110	0.0867339
10495	4302	0.589381
10623	7143	0.178593
10623	5987	0.733742
10623	6093	0.776041
10623	54763	0.141899
9735	9183	0.400955
79047	5987	0.429383
79047	55062	0.215465
79047	5972	0.165024
9871	11060	0.625646
9871	10262	0.744283
2071	4331	0.611802
2071	2965	0.723751
2071	2966	0.819675
2071	2967	0.717763
2071	7157	0.624892
2071	2801	0.893432
2071	2960	0.556071
2071	284312	0.282398
2071	404672	0.37314
2071	2968	0.584185
2071	2073	0.700229
2071	331	0.789197
2495	2494	0.121949
2495	51280	0.367681
2495	7316	0.732442
2495	9611	0.658713
2495	6386	0.849747
2495	29993	0.0112086
2495	54472	0.492093
2495	9513	0.518455
2495	55093	0.492941
2495	2512	0.382695
2495	9970	0.0501842
2495	197131	0.560707
2495	2908	0.575629
64837	7534	0.29523
64837	8503	0.636753
64837	10971	0.404995
64837	7532	0.649321
64837	6279	0.133736
2257	84445	0.306062
2257	10794	0.0710226
2257	10320	0.1897
4091	57154	0.436672
4091	64750	0.426589
1022	3192	0.817888
1022	2071	0.653743
1022	2966	0.79196
1022	4331	0.894763
1022	6829	0.528525
1022	2965	0.654081
1022	5430	0.61878
1022	2099	0.263123
2184	29950	0.502202
2184	6925	0.5027
6428	7532	0.281335
6428	7529	0.443739
6428	10971	0.471337
6406	56893	0.552608
3298	23636	0.370109
3298	7316	0.599497
3298	7170	0.506987
3298	23281	0.250629
3298	11091	0.777232
51282	84307	0.650443
51282	203523	0.532434
51282	7579	0.315604
51282	387032	0.574823
51282	7718	0.397043
51282	7753	0.243368
51282	7572	0.22111
51282	284390	0.524915
51282	10127	0.118022
7187	7188	0.647132
7187	7316	0.502653
6900	3065	0.151579
6900	7316	0.00229794
6900	8517	0.0260491
6900	3897	0.513288
6900	3551	0.0356506
874	6386	0.330473
81794	1026	0.413376
81794	3155	0.402373
81794	310	0.416669
81794	8649	0.431786
81794	5833	0.288385
81794	7083	0.0518795
81794	6606	0.287292
3739	6303	0.0761692
3739	56901	0.218194
3739	81539	0.121735
3489	56893	0.324847
81850	4854	0.628864
81850	4853	0.395199
29993	219790	0.0419855
29993	8867	0.369545
29993	11252	0.373866
29993	29763	0.379685
29993	6711	0.224884
29993	7171	0.17602
3620	84988	0.141022
5575	7329	0.377823
5575	65125	0.446612
113174	22938	0.826013
55201	11186	0.586533
55201	83593	0.173049
332	836	0.477901
332	331	0.244333
332	842	0.338713
332	55143	0.652933
332	840	0.70363
332	3619	0.587267
332	56616	0.640442
332	983	0.710647
4609	4841	0.574422
4609	83900	0.0798311
4609	8464	0.248999
4609	5430	0.569485
4609	9063	0.179099
4609	24148	0.462269
4609	6599	0.110422
4609	5894	0.515465
4609	5426	0.446731
4609	4802	0.397242
4609	6598	0.383133
4609	57510	0.566584
4609	23451	0.570696
4609	4720	0.389298
4609	23020	0.675786
4609	5984	0.399211
4609	7277	0.381389
4609	9688	0.369308
4609	9111	0.441844
4609	5970	0.489727
4609	5700	0.515187
4609	23047	0.467918
4609	6667	0.504457
4609	5371	0.246038
4609	4976	0.367181
4609	10051	0.110422
4609	5784	0.418518
4609	5708	0.47886
4609	8467	0.473173
4609	8295	0.421381
4609	10155	0.151591
4609	8607	0.592796
4609	6597	0.251637
4609	55746	0.473254
4609	8802	0.400332
4609	5684	0.55763
4609	5204	0.373175
4609	10856	0.431354
4609	10556	0.526112
4609	7709	0.346549
4609	26292	0.625701
4609	5431	0.140714
4609	10592	0.186493
4609	7316	0.452696
4609	6502	0.473081
10042	8848	0.090183
10042	7138	0.0138886
10042	7389	0.737466
10042	7376	0.659022
5016	10156	0.515205
5016	6779	0.369738
6908	677	0.46497
6908	7629	0.367969
6908	7157	0.489818
6908	284403	0.39291
8833	7874	0.834792
6449	7380	0.113346
6449	7039	0.1419
6449	84888	0.282741
6449	7037	0.510411
6449	5552	0.282741
6449	6649	0.354616
6449	6696	0.18648
6449	7432	0.307743
6449	6590	0.162869
6449	23495	0.0110683
6449	7033	0.163786
6449	51060	0.727285
6449	23208	0.412891
6449	57045	0.501839
6449	124220	0.0644108
6449	79089	0.765975
6449	6860	0.282741
84504	79618	0.689647
84504	55145	0.680069
84504	23641	0.593334
84504	138046	0.146175
80314	60561	0.843497
80314	10933	0.797412
80314	10524	0.87268
80314	9643	0.725905
80314	4609	0.522572
80314	54556	0.851513
51060	29979	0.74503
23075	9925	0.626773
2242	9659	0.250241
2242	155061	0.0534687
2242	4188	0.0561395
1814	2316	0.243454
1814	2885	0.36961
1814	10755	0.424819
56925	56658	0.483708
56925	387032	0.451382
56925	4107	0.100218
5216	7088	0.221406
5216	9094	0.554044
5216	55183	0.335813
5216	8976	0.370067
5713	7316	0.815472
5713	7189	0.372292
5713	51377	0.841328
5713	7431	0.259235
5713	5861	0.825882
9479	9400	0.316154
9479	23162	0.495433
9479	5601	0.205093
9531	9413	0.301265
9531	10262	0.339263
9531	9516	0.0960979
9531	9802	0.358409
9531	26353	0.492771
9531	3308	0.507891
9531	7329	0.43343
9531	596	0.410699
9531	5335	0.393271
9531	3312	0.420778
9531	3303	0.30196
9531	65125	0.522564
9531	1856	0.423764
9531	9500	0.363084
9531	5152	0.233204
83648	64395	0.227293
219402	6477	0.793359
10391	8848	0.500155
4644	5873	0.370661
55182	10477	0.204549
55182	7325	0.204549
55182	7324	0.204549
55182	7874	0.498993
23385	5663	0.833993
23385	5664	0.758868
23385	55851	0.717762
57143	5861	0.638693
27254	5295	0.157975
27254	4223	0.277588
27254	5518	0.410525
51274	431707	0.0242133
51274	7186	0.559952
9902	81565	0.298859
813	29979	0.682383
23317	2932	0.673195
23317	1647	0.506801
23317	27330	0.539894
9743	9666	0.381645
9743	998	0.224926
9743	2534	0.245339
9743	5879	0.410924
9743	2885	0.103228
9743	84466	0.338521
9743	6310	0.496672
9743	9564	0.291109
9743	4188	0.696225
9743	84445	0.513012
9743	2904	0.240031
9743	1398	0.250668
9743	8440	0.432815
9743	387	0.192642
11079	6457	0.0141104
4824	6293	0.822937
5890	5889	0.40826
5890	5892	0.505733
150082	24144	0.465396
150082	7170	0.187853
150082	9111	0.0553717
2037	7534	0.468562
2037	65125	0.55867
2037	7532	0.101109
2903	6714	0.369999
2903	2185	0.382209
81488	27089	0.67872
81488	83759	0.636875
81488	5701	0.786495
81488	112840	0.793009
81488	10572	0.751432
81488	55145	0.21299
81488	57862	0.685516
81488	22955	0.752584
81488	6130	0.679913
2	351	0.631585
2	4846	0.658634
2	22983	0.127538
2	2885	0.18134
2	3437	0.24814
2	64223	0.223944
2	3163	0.326028
2	5886	0.346846
2	10263	0.522727
2	55729	0.247244
2	23154	0.11434
2	998	0.230191
2	11102	0.388593
2	6009	0.553636
2	1562	0.0213798
2	84106	0.13819
2	7276	0.0634212
2	140545	0.109179
2	1995	0.13896
2	8848	0.493317
2	3014	0.0138396
2	51295	0.363755
2	4035	0.62058
2	7001	0.312324
2	126003	0.181298
2	7083	0.037525
2	1558	0.276089
2	1990	0.381659
2	5908	0.47273
2	3553	0.402912
2	348	0.369538
2	2639	0.417371
2	2669	0.765961
2	259	0.667861
2	8764	0.452709
2	5155	0.4713
2	22976	0.0112595
2	51013	0.370913
2	9361	0.328962
2	24138	0.518633
2	2193	0.219811
2	4803	0.642622
2	6606	0.306965
2	7050	0.47938
2	7372	0.351937
2	310	0.443991
2	11051	0.174048
2	1026	0.462538
5795	7075	0.0774773
5795	7006	0.131014
5795	10188	0.360188
5795	5829	0.450015
5795	7010	0.101805
5795	7454	0.591082
23119	5164	0.210427
5510	10454	0.799647
5510	83878	0.253841
5430	5439	0.870794
5430	10915	0.480941
5430	7316	0.688995
5430	5436	0.846136
5430	6917	0.839234
5430	6829	0.863632
5430	5432	0.869104
5430	6598	0.351591
5430	6595	0.45191
5430	7625	0.412146
5430	7428	0.819944
5430	5435	0.874775
5430	5434	0.901464
5430	6597	0.326545
5430	5437	0.872228
8727	84282	0.328496
8727	1756	0.610692
8727	10083	0.00968875
8727	220082	0.0131321
2160	3082	0.278205
2160	3827	0.833764
7283	7316	0.569188
9136	57154	0.251262
26064	7532	0.462037
26064	10971	0.405535
26064	7529	0.695627
26064	7534	0.30821
55738	7083	0.340123
55738	81631	0.602652
55738	2353	0.427628
55738	11345	0.688649
55738	373	0.578604
55738	2896	0.598734
55738	5997	0.495796
55738	10945	0.63519
55738	6606	0.535548
7266	4093	0.440018
7266	8569	0.566236
7266	4087	0.386648
7266	57154	0.256705
5518	28227	0.292653
5518	8428	0.5233
5518	5527	0.664178
5518	80143	0.708316
5518	5520	0.788102
5518	5522	0.827661
5518	5528	0.802855
5518	4088	0.336721
5518	4087	0.322861
5518	5531	0.344504
5518	29966	0.718362
5518	5525	0.365469
5518	5521	0.806638
5518	5519	0.443618
5518	5523	0.462877
5518	5529	0.35197
5518	29888	0.75671
5518	6801	0.689782
5518	7316	0.710282
5518	9372	0.494291
5518	7871	0.595436
51400	5518	0.403624
51400	5515	0.505526
831	6714	0.437294
831	5295	0.547197
831	4690	0.802604
831	5335	0.477478
831	2885	0.514559
831	1398	0.665737
831	2534	0.264081
4035	6464	0.459877
4035	5327	0.419718
4035	6498	0.299178
4035	4043	0.417637
4035	6714	0.358044
4035	7057	0.433615
28955	6904	0.675482
28955	51280	0.487645
5332	5966	0.0428335
3621	25942	0.809139
3621	5111	0.384685
3621	7157	0.625593
3621	5928	0.337372
3621	8819	0.437265
26136	7408	0.6275
7316	331	0.597195
7316	29089	0.281558
7316	56893	0.505255
7316	51720	0.768796
7316	7532	0.369998
7316	4904	0.769679
7316	8078	0.648157
7316	10537	0.10633
7316	11065	0.22842
7316	7323	0.562335
7316	7534	0.240978
7316	11059	0.166693
7316	7428	0.644436
7316	55737	0.735376
7316	9101	0.363921
7316	11060	0.132747
7316	84993	0.749877
7316	7385	0.702708
7316	7374	0.478534
7316	7345	0.156042
7316	7529	0.30731
7316	29979	0.562791
7316	51366	0.759509
7316	51028	0.602003
7316	7874	0.771246
7316	7321	0.522579
7316	3093	0.500407
7316	7332	0.743054
7316	2547	0.793326
7316	7415	0.379204
4756	9423	0.506863
54440	4089	0.239903
54440	4092	0.246549
54440	57154	0.237699
29070	9001	0.413233
29070	5217	0.665174
29070	10989	0.449684
29070	28964	0.558835
85479	7024	0.0380918
3912	7040	0.267108
6195	6722	0.337568
6195	7249	0.364284
6195	7272	0.439427
6195	6430	0.348431
6195	7415	0.29343
56852	7316	0.461214
56852	7251	0.657973
56852	8887	0.607648
56852	7320	0.84321
56852	7329	0.589734
56852	7319	0.844414
7321	9354	0.575206
7321	331	0.540353
7321	22888	0.566293
7321	57169	0.632608
7321	84937	0.448518
7321	148066	0.118152
7321	51569	0.37486
7321	23376	0.437
7321	223082	0.419104
7321	7337	0.443703
56894	10488	0.606544
8450	1642	0.263487
8450	51514	0.304589
8450	1643	0.275518
8450	9978	0.383771
10481	3233	0.345385
10481	5451	0.0673919
10481	3662	0.148398
10481	57474	0.180264
27097	8848	0.189281
27097	7276	0.0942281
5798	56893	0.492897
5798	6645	0.425001
50618	84466	0.239219
50618	10607	0.706799
50618	84316	0.541608
50618	8871	0.366025
50618	57556	0.316653
50618	8491	0.484637
50618	5764	0.131287
50618	54915	0.743889
50618	6654	0.719152
219541	5432	0.799338
219541	55698	0.474913
219541	5436	0.800553
219541	5439	0.715686
219541	5435	0.800781
219541	9439	0.778543
219541	112950	0.362612
219541	6837	0.752263
219541	5430	0.772734
219541	29079	0.822867
219541	9412	0.787169
219541	55090	0.46166
219541	90390	0.726002
219541	10001	0.804111
219541	5434	0.793446
219541	5441	0.737885
219541	5433	0.729551
219541	9442	0.587777
219541	5431	0.799324
219541	9477	0.791011
219541	9441	0.314403
219541	51003	0.280662
219541	80306	0.340109
219541	4792	0.504874
219541	55588	0.345564
219541	5438	0.745402
219541	9443	0.825594
219541	5437	0.840539
8646	2885	0.091904
8646	5359	0.0665062
8646	4690	0.304546
8646	3198	0.00816511
8646	4223	0.492235
8646	10253	0.73305
8646	5013	0.185288
25978	7186	0.63624
25978	10010	0.855362
2787	4188	0.0888491
2787	7185	0.437813
2787	3881	0.136516
2787	125115	0.00431708
2787	2801	0.577201
8930	5987	0.8968
55608	10513	0.751639
339231	5147	0.815628
339231	2801	0.836425
3040	125115	0.109555
3040	3043	0.780974
3040	5728	0.342786
3040	4673	0.0568774
57018	24144	0.667286
10318	7597	0.529802
10318	10467	0.658847
10318	200081	0.554365
10318	7301	0.0961086
10318	26276	0.486917
55388	4171	0.911965
55388	4999	0.954654
55388	4591	0.0982814
55388	653121	0.111742
55388	4176	0.932458
55388	23595	0.687567
55388	10318	0.419544
55388	5000	0.697397
55388	22981	0.0964258
55388	4175	0.932905
55388	23099	0.360429
170685	11186	0.109612
170685	6925	0.441173
170685	10302	0.430165
9361	84171	0.339053
9361	140545	0.486424
9361	22983	0.271113
84466	23020	0.294156
84466	57169	0.241441
84466	9344	0.254344
84466	9733	0.245966
84466	57610	0.299006
84466	49855	0.241807
84466	54972	0.332517
23412	54951	0.435987
23412	26152	0.769392
9170	9351	0.231621
339416	266740	0.254734
8935	7046	0.243343
10204	5901	0.852284
54971	51317	0.829928
54971	51545	0.780368
54971	10024	0.346209
54971	5480	0.233438
54971	84340	0.633401
54971	55022	0.139382
54971	79959	0.599196
54971	3111	0.346061
54971	7186	0.822104
54971	5583	0.54399
54971	817	0.354225
54971	10010	0.75058
54971	153769	0.0496097
54971	55015	0.683643
54971	57819	0.789138
54971	1300	0.20362
54971	5565	0.413466
54971	4149	0.848341
54971	5479	0.706026
54971	4005	0.4466
54971	55466	0.132883
54971	7157	0.252532
54971	2274	0.31278
54971	118738	0.115464
54971	284656	0.130375
54971	23479	0.651001
54971	10573	0.742312
54971	6628	0.776687
54971	4739	0.430388
54971	83714	0.429216
54971	84271	0.876693
54971	9618	0.557792
54971	57573	0.310415
54971	8543	0.561195
54971	11030	0.361427
54971	6668	0.811024
54971	83637	0.788498
54971	56891	0.0998248
54971	5292	0.527248
54971	117177	0.559028
54971	55885	0.162462
54971	23126	0.765877
54971	9878	0.755497
54971	196472	0.217452
54971	92399	0.720595
54971	5715	0.786137
54971	10105	0.423634
54971	7148	0.424702
54971	9584	0.858173
54971	5604	0.600326
54971	5441	0.591533
54971	84970	0.0463711
27124	5987	0.21554
27124	57159	0.182034
10980	9839	0.501096
10980	6637	0.836446
10980	5211	0.147407
10980	6303	0.45638
10980	6281	0.420504
10980	9796	0.426047
10980	81890	0.803699
10980	83931	0.581094
10980	78987	0.778242
10980	9377	0.704253
10980	6783	0.037327
10980	3910	0.484973
10980	2010	0.826861
10980	10158	0.0279637
10980	5047	0.047141
10980	7431	0.301845
10980	80228	0.384357
10980	55700	0.775898
10980	7251	0.868793
10980	6138	0.84205
10980	5728	0.567686
10980	6606	0.586003
10980	2197	0.875161
10980	1642	0.90099
10980	1787	0.702798
10980	8451	0.761853
10980	7083	0.346316
10980	5272	0.419088
10980	79641	0.523843
10980	5050	0.538236
10980	11243	0.644729
10980	4023	0.0261931
10980	6811	0.762604
10980	5597	0.657167
10980	5089	0.423468
10980	81539	0.533223
10980	6997	0.163612
10980	7572	0.843784
10980	129563	0.795472
10980	10920	0.241707
10980	55512	0.348007
10980	26292	0.589334
10980	5104	0.241708
10980	8575	0.876075
10980	2079	0.911195
10980	4331	0.852746
10980	6513	0.410127
10980	5985	0.753006
10980	10063	0.791119
10980	5660	0.821301
10980	23787	0.851558
10980	7867	0.406314
10980	1906	0.368391
10980	26100	0.847794
10980	5717	0.79654
10980	6118	0.809656
10980	3163	0.751601
10980	2873	0.381787
10980	5873	0.329259
10980	57761	0.347566
8379	27229	0.553067
8379	56159	0.120916
8379	7168	0.0276773
8379	9825	0.590417
8379	22981	0.254733
8379	7170	0.461603
8379	57616	0.156135
8379	10529	0.244619
8379	1831	0.311173
8379	4149	0.23843
8379	9025	0.606768
8379	23309	0.402981
8379	23650	0.284544
8379	5682	0.631577
8379	4085	0.820395
8379	4236	0.603254
8379	4841	0.162087
5426	8859	0.506294
55840	373	0.379708
55840	10197	0.439539
8572	79797	0.46407
8572	5783	0.238822
8572	11030	0.148458
84816	51729	0.266528
84816	7791	0.129468
1535	11030	0.198519
1535	4188	0.0099209
1535	1536	0.633102
1535	653361	0.487754
1535	4688	0.814858
1535	5684	0.391706
1535	4689	0.797317
5594	7054	0.250104
5594	5894	0.623991
5594	4088	0.256232
5594	136319	0.862095
5594	5037	0.390551
5594	6197	0.356149
5594	6256	0.244908
5594	4155	0.52254
5594	6776	0.369776
5594	6196	0.461126
5594	8682	0.287468
5594	5801	0.371435
5594	6198	0.612441
5594	4609	0.382317
5594	6774	0.483055
5594	5778	0.369976
5594	7409	0.552721
5594	8878	0.622199
5594	4916	0.449478
5594	7157	0.241641
5594	6721	0.457994
5594	1432	0.78437
5594	6195	0.635134
5594	6720	0.239202
5594	2872	0.429641
5594	2908	0.37198
5594	4086	0.371461
5594	7249	0.240355
5594	10140	0.370044
2170	51160	0.19058
2170	23636	0.0964337
51144	29979	0.763438
219771	7532	0.347593
27071	2065	0.19492
51265	9513	0.604391
51265	653121	0.655707
51265	2801	0.468586
51265	5987	0.225432
51265	84445	0.629742
51265	23281	0.394463
51265	4188	0.396082
11007	9129	0.530621
11007	7138	0.0658008
11007	220965	0.379389
11007	10783	0.514962
11007	23641	0.58708
11007	5682	0.616739
11007	9099	0.203897
11007	27332	0.64492
11007	9491	0.458343
11007	54927	0.433261
11007	151613	0.563564
11007	5129	0.385314
11007	55565	0.484031
11007	3875	0.0102978
11007	9513	0.609037
11007	10445	0.616044
11007	7704	0.187543
11007	10179	0.402333
11007	27229	0.50283
11007	10813	0.247689
11007	25843	0.563262
11007	6602	0.598373
11007	84260	0.559984
11007	8667	0.572032
11007	7755	0.579511
11007	9055	0.355081
11007	55813	0.647406
11007	9925	0.38208
11007	51138	0.62242
11007	26240	0.0107708
11007	51760	0.327385
11007	53371	0.122347
11007	3872	0.192469
11007	163050	0.357596
11007	84445	0.652536
11007	26152	0.602677
11007	79571	0.36531
11007	64376	0.532354
11007	9025	0.649677
11007	7135	0.0798219
11007	9729	0.424911
11007	60491	0.543131
11007	1026	0.3123
11007	64112	0.655119
11007	5700	0.528386
11007	11170	0.440087
11007	10569	0.58266
11007	2059	0.417191
11007	55388	0.00789683
11007	5585	0.609942
11007	7718	0.200206
11007	147687	0.527714
11007	10946	0.504131
11007	8985	0.552464
11007	5111	0.462264
11007	55885	0.479949
11007	149371	0.369718
11007	58500	0.458218
11007	55209	0.500028
11007	79088	0.452278
11007	8328	0.550535
11007	1838	0.507754
11007	64769	0.669649
11007	7918	0.517112
11007	5706	0.583622
11007	23270	0.656857
11007	94121	0.306694
11007	80256	0.52994
11007	84708	0.335067
11007	57326	0.534342
11007	6495	0.17609
11007	8812	0.423713
11007	284058	0.460539
11007	23265	0.265675
11007	51207	0.105512
11007	10362	0.456196
11007	51562	0.52235
11007	79696	0.25003
11007	5441	0.612857
11007	196441	0.492438
11007	80764	0.62161
11007	2146	0.121082
11007	9873	0.645154
11007	92595	0.487085
11007	7004	0.240738
11007	138046	0.247913
11007	4698	0.568229
11007	55285	0.350105
11007	6944	0.654082
11007	79666	0.28092
11007	54474	0.0740731
11007	8204	0.295705
11007	80321	0.439682
11007	55816	0.432608
11007	3183	0.607861
11007	54883	0.378694
11007	3853	0.058198
11007	55233	0.391467
11007	85302	0.46123
56895	1398	0.452362
56895	5966	0.254292
53822	6449	0.263122
10516	8328	0.333539
5393	7329	0.895185
91522	11340	0.293462
91522	84316	0.315706
25890	2885	0.120007
3417	11244	0.598149
1562	51295	0.0481382
116071	9802	0.201158
5203	7411	0.823958
7098	7189	0.512468
10557	6714	0.666035
6745	10813	0.837686
6314	8464	0.610707
6314	1954	0.390034
6314	6477	0.799019
6314	2648	0.3148
6314	5987	0.704814
6314	57511	0.597812
6314	2200	0.524518
6314	2802	0.711755
6314	7450	0.365535
6314	7186	0.669841
6314	55072	0.741506
6314	29978	0.462415
6314	23636	0.746436
6314	3913	0.21968
6314	55722	0.584035
6314	30008	0.554018
6314	26155	0.701303
6314	4147	0.480876
6314	2801	0.777623
6314	23164	0.639096
6314	2335	0.35987
6314	80321	0.448512
6314	54776	0.627305
6314	7070	0.195975
6314	7159	0.409775
6314	1953	0.581383
6314	57159	0.026039
6314	9240	0.363021
6314	29775	0.458779
6314	5886	0.347838
6314	8295	0.772889
6314	2896	0.642885
6314	9737	0.35424
6314	3714	0.347926
6314	4753	0.116041
6314	2202	0.374256
6314	4745	0.0277185
6314	9463	0.406427
6314	6881	0.330508
6314	9135	0.542187
6314	1406	0.618053
6314	6883	0.693491
6314	8997	0.302883
6314	373	0.474609
6314	51061	0.759382
6314	6642	0.743965
6314	10252	0.607946
6314	3912	0.556616
6314	51232	0.506251
6314	90678	0.570479
26505	9240	0.52621
26505	2275	0.327647
26505	84445	0.643516
26505	3190	0.112134
26505	4188	0.250206
26505	220082	0.0188378
26505	83878	0.451357
26505	11030	0.399446
3767	3764	0.374605
8775	4905	0.832581
8775	8773	0.731921
8775	57142	0.190148
8775	6811	0.715167
8775	23673	0.71775
8775	6804	0.693744
8775	6810	0.343177
283152	1039	0.46738
283152	54550	0.15632
283152	23636	0.388606
283152	26003	0.363552
283152	84062	0.364995
283152	1649	0.425282
51621	5092	0.473938
23710	4077	0.59666
23710	7421	0.0807152
23710	84078	0.276056
23710	79036	0.544229
23710	9779	0.419086
23710	8878	0.315614
23710	57147	0.32927
23710	10318	0.362436
6118	7280	0.318774
6118	7507	0.746058
6118	10813	0.670617
6118	6176	0.683942
6118	7088	0.33737
6118	9094	0.634534
6118	6119	0.873304
1474	2932	0.252593
489	4690	0.283504
51412	1460	0.0642551
51412	5347	0.125004
51412	57017	0.107558
51412	2932	0.0103707
51412	7083	0.147228
51412	6606	0.019031
51412	310	0.1313
51412	1026	0.428097
4155	5354	0.735323
1179	3691	0.245097
64105	84105	0.264721
64105	114932	0.330162
11186	79723	0.467184
11186	7316	0.724874
11186	6502	0.587899
51608	5347	0.546164
51608	5763	0.59061
51608	5565	0.561533
51608	337867	0.813772
51608	90990	0.638174
51608	7276	0.124935
51608	5589	0.820008
51608	5111	0.71227
51608	9627	0.341641
51608	10524	0.864627
11313	51003	0.771852
11313	22955	0.508959
7403	23054	0.713628
7403	22976	0.185987
7403	4093	0.356262
7403	5929	0.723687
7403	11091	0.688541
56938	9575	0.420376
91754	6749	0.373944
6888	11244	0.335514
3268	2060	0.244865
26017	55968	0.839403
9167	4110	0.102877
60385	23617	0.341702
9295	10010	0.794275
10025	55090	0.398647
10025	80306	0.72315
10025	7421	0.377024
10025	9441	0.26122
10025	219541	0.753915
4926	8089	0.370098
55246	64395	0.695175
55246	373	0.814409
25897	6647	0.244368
25897	9252	0.075689
25897	7415	0.272832
8682	5337	0.318309
353376	7099	0.590303
7840	84466	0.304002
864	4088	0.330073
864	3431	0.6888
864	7316	0.326501
7186	7755	0.62501
7186	91544	0.605083
7186	10024	0.423858
7186	79027	0.730661
7186	54469	0.698203
7186	11074	0.303703
7186	7187	0.548243
7186	153527	0.701588
7186	7597	0.657724
7186	118738	0.28613
7186	9726	0.750932
7186	57616	0.277195
7186	7189	0.543238
7186	10293	0.579823
7186	54532	0.284225
7186	27300	0.270222
7186	57862	0.803494
7186	389114	0.0986553
7186	10758	0.562206
7186	287015	0.180672
7186	7391	0.710203
7186	9099	0.175707
7186	56893	0.424062
7186	65264	0.828888
7186	83707	0.617214
7186	26133	0.501502
7186	7704	0.111239
7186	23099	0.542348
7186	7525	0.553582
7186	10078	0.745546
7186	7316	0.599519
7186	166793	0.735856
23609	7321	0.535745
23609	51619	0.645948
23609	3093	0.807409
23608	7323	0.827532
2246	63940	0.248152
2246	2260	0.858659
2246	2263	0.721296
2246	6284	0.404894
2246	3191	0.0346682
2246	2975	0.181645
2246	4726	0.210083
2246	2264	0.678787
2246	55698	0.565999
2246	2261	0.701976
2246	55819	0.308296
2246	3856	0.241521
2246	293	0.0522823
2246	3050	0.0109029
2246	23649	0.110239
51433	51434	0.560212
51433	64750	0.244092
51433	5597	0.658474
51433	991	0.444442
51433	7046	0.246693
51433	996	0.633647
51433	57154	0.264638
51433	7704	0.36785
440023	2100	0.424006
5460	7316	0.243458
2961	6908	0.671651
2961	2962	0.597402
2961	2963	0.668039
79077	55093	0.182817
79077	6386	0.524158
79077	84273	0.808783
79077	60491	0.106186
55209	7186	0.767401
55209	10010	0.776155
1325	6753	0.545091
1325	6754	0.622273
1325	6755	0.382468
1325	6751	0.369707
4607	7273	0.603309
4607	4627	0.260317
51808	5886	0.694993
51808	11130	0.391652
51808	7409	0.0542262
51808	165324	0.85218
51808	6195	0.0509498
51808	8600	0.0865411
51808	6788	0.640296
5704	5705	0.890533
5704	5716	0.907904
5704	5713	0.909702
5704	51377	0.808892
5704	7316	0.797466
5704	6096	0.114468
2563	29979	0.247039
2563	56893	0.324786
7200	7201	0.790913
2752	85280	0.449182
2752	7329	0.478448
2752	10401	0.400439
2752	9063	0.416978
2752	79666	0.155297
2752	10114	0.540573
2752	6498	0.388147
2752	204851	0.558078
2752	5467	0.492503
2752	8554	0.474742
5428	11232	0.199451
221833	10793	0.449368
221833	162655	0.171813
51133	84316	0.621971
6714	7429	0.420274
6714	7454	0.475182
6714	6774	0.534041
6714	7316	0.387171
6714	7068	0.261562
6714	7189	0.4041
6714	6772	0.434811
6714	7783	0.159702
6714	7421	0.414093
6714	56995	0.428797
57521	64121	0.689448
57521	10670	0.817323
23095	7532	0.354016
23095	6477	0.439084
9892	26146	0.357153
55531	54974	0.373866
5695	51377	0.846822
124790	63978	0.330537
124790	10252	0.139002
124790	6938	0.406274
124790	10921	0.616772
124790	5300	0.644674
124790	10474	0.63827
124790	4223	0.0985259
124790	58500	0.398163
124790	5292	0.027024
124790	10253	0.258712
9891	8239	0.296647
2113	5595	0.273907
2113	3725	0.480019
2113	6672	0.629477
2113	5598	0.26326
2113	4088	0.424065
2113	5079	0.482835
7222	7225	0.773918
6898	7337	0.0667719
9555	3066	0.76402
9555	128312	0.259771
9555	3065	0.710608
9555	142	0.630216
51316	11030	0.0466847
51316	9319	0.161714
1993	3225	0.16659
1993	3182	0.0936698
1993	23543	0.343037
56901	6613	0.410576
56901	81890	0.533601
56901	197131	0.426226
254827	7781	0.221928
80145	7251	0.409395
10928	6605	0.786984
10928	7132	0.284066
10928	29844	0.607626
10928	55333	0.37148
10928	84897	0.707886
10928	10318	0.639092
10928	8887	0.765723
22894	5393	0.811837
22894	7709	0.35457
22894	5394	0.844931
22894	11340	0.595409
22894	51010	0.796154
9015	9014	0.807472
9015	6908	0.439624
7042	7048	0.781824
7042	7049	0.442666
3856	5595	0.267899
3856	5594	0.242859
3856	5599	0.239641
3856	55278	0.29747
3856	24144	0.223349
3856	1432	0.247137
4236	11043	0.403585
4236	6293	0.798196
4236	55734	0.849187
4236	57159	0.0526366
4236	8676	0.239593
4236	117178	0.546345
4236	145282	0.39559
4236	653121	0.521882
4236	7532	0.371761
4236	23281	0.135726
4236	6871	0.832576
4236	10403	0.390847
4236	287015	0.130577
4236	57541	0.856995
4010	23648	0.101975
126961	4678	0.343275
501	9400	0.522725
80221	116173	0.0743701
80221	23204	0.380504
80221	57085	0.298389
80221	10488	0.431748
55224	8996	0.332807
55224	4188	0.648433
55224	7319	0.268703
2893	9463	0.355119
282991	4232	0.373667
282991	3163	0.700416
282991	7138	0.264697
282991	51109	0.674859
282991	51025	0.753757
55	2064	0.248873
3060	10989	0.0462341
92840	29907	0.240581
92840	6386	0.0339651
92840	79038	0.388814
92840	25828	0.414422
92840	51324	0.194861
92840	6642	0.186029
1856	9129	0.889522
1856	7718	0.543381
1856	54715	0.381979
1856	10127	0.899096
1856	11030	0.548718
1856	23623	0.832081
1856	10174	0.749809
1856	58500	0.9016
1856	11267	0.76365
1856	11201	0.799345
1856	55110	0.762532
1856	8078	0.802452
1856	84528	0.140501
1856	5092	0.604443
1856	10445	0.791674
1856	50616	0.108774
1856	7525	0.260292
1856	10422	0.573481
1856	5562	0.710964
1856	653121	0.639451
1856	11338	0.896891
1856	10921	0.829374
1856	7186	0.821777
1856	79753	0.186243
1856	3104	0.728678
1856	7454	0.160922
1856	92610	0.474872
1856	10010	0.700504
1856	51720	0.767316
1856	10289	0.584622
1856	55145	0.64247
1856	7157	0.378336
1856	84619	0.803177
1856	7170	0.271428
57486	4922	0.241249
7430	355	0.297366
7430	6093	0.292903
7430	23022	0.373428
7430	3932	0.295649
7430	4478	0.374309
7430	3385	0.403543
7430	4771	0.505377
7430	9351	0.450107
7430	5578	0.370138
7430	5576	0.771503
7430	3897	0.373716
6990	60491	0.637575
6990	54997	0.301265
23569	7157	0.124123
51763	5201	0.662586
51763	9587	0.652338
51763	7276	0.0754066
51763	6606	0.43584
51763	3881	0.0906275
51763	7083	0.257043
26354	4193	0.722693
26354	7013	0.662145
4097	4778	0.779073
4097	4780	0.823352
4097	4779	0.735837
4097	9603	0.284066
4097	84060	0.718898
4097	7975	0.696449
4097	7431	0.419206
4097	51003	0.671281
7150	7316	0.17696
7150	7157	0.552707
253260	6154	0.72001
240	5966	0.542847
240	2885	0.246854
240	79802	0.0744874
240	4222	0.263291
240	23406	0.404882
240	8379	0.285599
240	80254	0.231852
240	9261	0.243357
83737	7325	0.665305
83737	83900	0.234972
83737	26994	0.59122
83737	7157	0.6773
83737	2315	0.288793
83737	8737	0.730911
83737	8239	0.883959
83737	7316	0.347243
83737	4778	0.138921
6641	7402	0.404321
892	80306	0.70727
892	2239	0.416697
892	5469	0.819263
892	51562	0.829713
892	1024	0.889023
892	4223	0.25528
892	84656	0.81067
892	10474	0.62735
892	64802	0.567491
892	57326	0.395836
892	2801	0.846691
892	84246	0.451237
892	7566	0.600773
892	1406	0.0534834
892	3860	0.243199
892	3881	0.118817
892	84445	0.699212
892	22827	0.751837
892	56658	0.728413
892	93986	0.421257
892	143241	0.0480834
892	4259	0.644595
4803	6272	0.371484
4803	4804	0.374392
4803	4914	0.511519
6720	7316	0.493425
8458	284312	0.0749502
6338	6804	0.404251
6338	11060	0.370584
6338	7316	0.219796
26512	5432	0.753155
5437	7316	0.457218
5437	5441	0.907174
80746	283989	0.300528
125476	10445	0.818217
125476	6303	0.454864
125476	54891	0.668273
125476	283899	0.777972
1641	9925	0.0678415
1641	10320	0.159719
1641	11043	0.0259499
1641	3801	0.0507839
1641	60561	0.0400133
1641	4222	0.334012
1641	5987	0.0768611
1641	373	0.326988
1641	2801	0.00796124
1641	10615	0.194879
1641	125115	0.124173
54039	58155	0.425703
25976	22803	0.391425
3155	55658	0.685785
3155	51338	0.293198
3155	58475	0.302891
[truncated: 29,688 more rows]

## Sheet: iRefIndex9
G1 Entrez ID	G2 Entrez ID	Weight
8443	7421	0.263588
8443	5805	0.723756
1876	7703	0.197889
1876	7027	0.538361
1876	79813	0.745958
1876	23309	0.700054
1876	2145	0.571613
1876	10771	0.773571
1876	23613	0.751357
1876	6015	0.250262
1876	84108	0.42127
1876	2146	0.23843
1876	7905	0.19492
1876	7029	0.558746
1876	8242	0.681794
1876	80314	0.320358
548596	25932	0.173207
548596	7416	0.278237
548596	7534	0.304016
548596	3692	0.256267
548596	9641	0.309613
548596	10289	0.00513151
548596	292	0.379944
1826	5058	0.290622
137872	6647	0.516417
137872	5373	0.234634
137872	27292	0.413859
137872	8666	0.488891
137872	51382	0.331022
137872	4677	0.408279
137872	1615	0.426949
137872	5902	0.214907
137872	10289	0.450342
137872	1314	0.305988
137872	2617	0.162625
137872	2235	0.309062
137872	2963	0.377124
137872	5716	0.314216
137872	1937	0.353935
137872	5464	0.327282
137872	2805	0.346138
137872	2592	0.603022
137872	5236	0.557993
137872	4191	0.47456
137872	55163	0.0974758
137872	80273	0.243972
137872	529	0.441861
137872	7350	0.104461
137872	10598	0.3769
137872	23481	0.349493
137872	10105	0.137203
137872	1973	0.220419
137872	2068	0.33548
137872	55258	0.716824
137872	10295	0.392372
137872	22908	0.42146
137872	3842	0.236339
137872	5501	0.399782
137872	705	0.236949
137872	1977	0.103887
137872	117246	0.445949
137872	160760	0.460708
137872	5706	0.512304
137872	4942	0.436192
137872	55759	0.237846
137872	435	0.311093
137872	85235	0.155871
137872	5510	0.432584
137872	8668	0.347498
137872	8894	0.298121
137872	6888	0.111634
137872	8661	0.379126
137872	51520	0.399692
137872	5901	0.196819
137872	112840	0.318389
137872	11200	0.0995292
137872	2224	0.425672
137872	2665	0.300568
137872	1965	0.265422
137872	2997	0.401798
137872	3376	0.0787339
137872	5836	0.0283501
137872	23633	0.434334
137872	51154	0.279817
137872	189	0.097479
6442	6444	0.26528
6442	6443	0.433397
2997	5564	0.610094
2997	22933	0.323779
2997	81631	0.594867
2997	5982	0.535701
2997	23481	0.553305
2997	5836	0.467884
2997	1432	0.375576
2997	55759	0.616432
2997	5565	0.622555
2997	5510	0.4799
2997	9126	0.524334
2997	55593	0.499492
2997	4191	0.825763
2997	6950	0.636725
2997	5501	0.488272
2997	8550	0.371087
2997	5563	0.294305
2997	378884	0.25213
2997	5566	0.287286
2997	23304	0.648381
4913	5373	0.378142
4913	5704	0.636111
4913	9230	0.109783
4913	5236	0.110831
4913	255738	0.224084
4913	5933	0.544769
4913	5432	0.685055
4913	293	0.641274
4913	7317	0.645184
4913	4521	0.354002
4913	7157	0.284066
4913	5984	0.707376
4913	5893	0.0139764
5232	7316	0.0377561
23552	23194	0.657006
23552	23450	0.410572
23552	9569	0.516803
23552	80176	0.352041
23552	5888	0.0151788
23552	4668	0.268121
6443	6445	0.841394
6443	6444	0.428408
6443	137868	0.439499
84307	55663	0.814384
56915	5393	0.871835
56915	6138	0.215882
56915	9652	0.462119
56915	80135	0.791261
56915	9388	0.39861
56915	10556	0.791824
56915	92856	0.843609
56915	5291	0.693845
56915	27340	0.243487
56915	10527	0.101854
56915	23658	0.724577
56915	3704	0.787949
56915	80764	0.735002
56915	56257	0.724889
56915	65083	0.253917
56915	118460	0.300754
56915	4143	0.220009
56915	6168	0.399548
56915	9604	0.655172
56915	51119	0.458331
56915	148156	0.431714
56915	6421	0.669977
56915	23225	0.674204
56915	23633	0.654569
56915	5036	0.473828
56915	6499	0.183815
56915	11340	0.756746
56915	9798	0.274282
56915	4644	0.420531
56915	51678	0.2996
56915	56243	0.308163
56915	5441	0.441438
27232	60491	0.117031
27232	51361	0.338002
27232	79666	0.113443
27232	5566	0.244728
4086	7325	0.710006
4086	64750	0.462353
4086	4091	0.3698
4086	23293	0.298163
4086	6839	0.431087
4086	85015	0.280132
4086	4088	0.276239
4086	11060	0.256094
4086	7311	0.268611
4086	201516	0.388042
4086	127933	0.536489
4086	6660	0.387102
4086	8878	0.239722
4086	57617	0.262264
4086	65264	0.351167
4086	6625	0.303925
4086	7508	0.322693
4086	7316	0.453301
4086	51304	0.410954
4086	8458	0.320018
4086	9839	0.477927
4086	11059	0.25433
4086	7138	0.239754
4086	7270	0.237717
4086	29068	0.385546
4086	7738	0.567112
4086	170261	0.0950118
4086	23090	0.379016
4086	57154	0.43847
4086	22869	0.46718
4086	7554	0.391458
4086	4087	0.72656
4086	10273	0.292391
4086	6942	0.284066
4086	57473	0.445853
4086	7277	0.13234
4086	79753	0.441673
4086	7629	0.545789
4086	90627	0.567249
4086	10413	0.706926
4086	23087	0.633491
4086	25925	0.428782
4086	7422	0.387363
4086	26118	0.55408
4086	51035	0.282953
4086	51741	0.56348
4086	7514	0.373594
4086	10140	0.405133
4086	6605	0.543673
4086	6774	0.447011
4086	79674	0.249797
4086	26039	0.647208
4086	6935	0.597252
4086	4089	0.845722
4086	7050	0.472474
3032	8767	0.367582
3032	8878	0.727677
3032	4791	0.316438
3032	3987	0.592581
3032	81631	0.630851
3032	51086	0.237699
3032	84557	0.368875
3032	7414	0.247097
3032	6602	0.420234
3032	7316	0.622242
2802	386685	0.881661
2802	63826	0.743757
2802	6881	0.625465
2802	51125	0.622006
2802	8517	0.19492
2802	7257	0.237837
2802	3758	0.249424
2802	5478	0.816717
2802	7186	0.798524
2145	23512	0.185119
2145	2146	0.288564
2145	116138	0.343421
2145	10771	0.648725
27030	4438	0.59967
10049	83900	0.239529
10049	5824	0.797433
10049	3304	0.727085
10049	3875	0.402668
10049	7316	0.827312
10049	3312	0.745005
10049	9759	0.675702
10049	8848	0.0458515
10049	5290	0.753043
10049	23612	0.533965
10049	10013	0.674726
10049	2688	0.112557
10049	22933	0.752764
10049	7157	0.505673
10049	8626	0.394607
4139	7316	0.2222
4139	2011	0.146585
4139	6794	0.407255
4139	7532	0.455905
4139	27005	0.451329
4139	2810	0.102672
6232	6495	0.236186
6232	7132	0.44919
6232	8717	0.449915
6232	7316	0.715678
6232	23118	0.445701
7384	7385	0.668791
6372	4318	0.159524
6372	3579	0.611986
6372	4312	0.429284
6372	3577	0.645917
23143	4088	0.504858
23143	7341	0.6099
547	6667	0.276473
57787	7846	0.551704
57787	4627	0.349728
57787	5584	0.290606
57787	50855	0.288706
57787	7277	0.243348
57787	5621	0.705738
57787	27005	0.765252
57787	7529	0.291989
57787	7280	0.371216
57787	5582	0.252422
57787	7283	0.250554
57787	9240	0.251662
57787	203068	0.245936
57787	84552	0.253389
57787	4628	0.463037
57787	7534	0.286709
57787	7316	0.657208
57787	8239	0.653279
57787	7533	0.244454
57787	6794	0.492351
5893	7156	0.224111
5893	10856	0.224959
5893	51002	0.0893876
5893	3122	0.00144004
5893	7329	0.380964
5893	6119	0.445713
5893	7486	0.38955
5893	6117	0.706392
5893	7341	0.709806
5893	6118	0.660714
5893	7317	0.254447
5893	293	0.274876
7037	7414	0.29125
7037	7534	0.195833
7037	7189	0.610936
113878	51440	0.229423
113878	222546	0.114182
113878	4851	0.50878
113878	196403	0.43937
113878	7322	0.658662
113878	11030	0.352009
113878	56893	0.579341
113878	23413	0.282741
113878	83988	0.282741
113878	7447	0.229423
113878	84528	0.153667
113878	9319	0.479059
113878	2810	0.609756
113878	5359	0.590504
113878	51619	0.148881
113878	3241	0.229423
6307	50814	0.740566
5351	7013	0.636259
55840	6919	0.238585
55840	8178	0.443001
55840	29844	0.560404
55840	6917	0.241734
51185	2963	0.787144
51185	8451	0.748385
51185	6118	0.338873
51185	1859	0.319524
51185	1642	0.821882
51185	11162	0.24564
7494	51157	0.45098
777	114327	0.381177
1738	10213	0.809755
1738	51184	0.799618
1738	80324	0.612846
1738	6301	0.720807
1738	8793	0.224775
1738	3735	0.820745
1738	23327	0.443059
1738	10856	0.713418
1738	8050	0.679376
1738	3329	0.154925
1738	4143	0.00522107
1738	51601	0.631262
1738	3987	0.630753
1738	5356	0.757033
1738	8803	0.65085
1738	9641	0.134652
1738	7316	0.601401
1738	4967	0.912341
1738	4351	0.109783
1738	11019	0.794408
1738	5684	0.0997645
1738	3421	0.653807
1738	1743	0.901899
1738	5162	0.728965
1738	56922	0.699317
1738	6517	0.248897
1738	79711	0.63565
1738	6390	0.607047
1738	22934	0.680896
1738	1977	0.743164
1738	5710	0.735704
1738	8802	0.728516
1738	49856	0.174488
1738	5160	0.719334
10681	93145	0.517809
10681	2786	0.566492
10681	8787	0.374531
10681	4597	0.50366
10681	8786	0.250941
10681	5662	0.586473
10681	9628	0.386097
10681	2788	0.492135
10681	2787	0.446849
10681	51764	0.36954
10681	54331	0.369931
10681	2649	0.165809
10681	2785	0.650025
10681	2792	0.3761
10681	6000	0.851965
10681	4171	0.279213
3067	6457	0.365862
5884	144715	0.550572
5884	10868	0.607689
5884	5983	0.642082
5884	5883	0.743033
5884	5984	0.765564
5884	5985	0.585691
5884	5982	0.569166
79966	2810	0.0424797
55339	11244	0.774843
55339	7704	0.360634
55339	51741	0.73397
2584	54726	0.413588
51676	8065	0.19492
51676	4093	0.390091
51676	9616	0.19492
5610	3551	0.371631
5610	3609	0.449762
5610	10988	0.395529
5610	3608	0.407819
5610	3304	0.335549
5610	6885	0.287218
5610	3320	0.377105
5610	7157	0.383299
5610	6774	0.370799
5610	79706	0.375399
5610	6772	0.422886
5610	114609	0.407396
5610	85294	0.703365
5610	5525	0.380522
5610	5499	0.441099
5610	1965	0.749293
5610	2176	0.433721
5610	5159	0.375158
5610	8338	0.314445
5610	10728	0.377298
5610	8575	0.505945
5610	6895	0.502304
5610	4217	0.245959
56996	22938	0.59549
23086	4093	0.353496
23086	5873	0.245786
4140	7316	0.753101
4140	6919	0.66703
4140	9512	0.787363
4140	7534	0.220107
4140	7532	0.366141
4140	7276	0.0501585
4140	2810	0.288605
4140	5588	0.270134
4140	5923	0.261723
4140	113174	0.74214
4140	27005	0.843451
4140	7529	0.358704
4140	25926	0.751643
4140	10971	0.265583
4140	57104	0.6146
4140	5318	0.246189
4140	6871	0.742526
3270	10345	0.435659
23265	83878	0.022167
23265	84816	0.256555
23265	5898	0.372434
23265	90410	0.162087
23265	6638	0.204956
23265	23433	0.369588
23265	2904	0.225522
23265	9146	0.231821
23265	79882	0.256555
23265	27339	0.30125
23265	9814	0.0792601
1361	7056	0.298829
1361	5340	0.678224
1361	5858	0.372177
1361	2147	0.525731
8458	284312	0.0749502
8458	7316	0.38179
6136	6125	0.929926
6136	63893	0.601276
6136	6122	0.82632
6136	6193	0.924782
6136	6829	0.415343
6136	7277	0.325464
6136	6154	0.798054
6136	11224	0.878501
6136	6130	0.931306
6136	6157	0.783283
6136	6188	0.874754
6136	6147	0.849358
6136	57187	0.808107
6136	29927	0.316958
6136	51121	0.802979
6136	6224	0.916649
6136	6202	0.932351
6136	6187	0.901324
6136	6209	0.880128
50848	7080	0.135378
50848	56288	0.337475
50848	5590	0.312064
50848	6449	0.282741
23658	11157	0.90052
23658	6636	0.837125
23658	54464	0.752951
23658	84316	0.366298
23658	6194	0.264065
23658	6633	0.630039
23658	5976	0.250828
23658	6635	0.822244
23658	24148	0.502338
23658	9128	0.556278
23658	84172	0.768705
23658	51690	0.887098
8347	7316	0.47282
8347	90865	0.22677
8347	7052	0.0260328
8347	7428	0.265583
8347	4113	0.174488
8347	5716	0.279792
8347	54984	0.241356
8347	5890	0.356071
8347	55646	0.432555
8347	4831	0.354002
8347	9641	0.357608
2251	2264	0.763576
2251	2263	0.689791
221472	7316	0.287565
221472	10921	0.217178
118460	51079	0.354767
118460	23016	0.768415
118460	11051	0.491736
118460	5393	0.589777
118460	27257	0.415003
118460	6428	0.415516
118460	57409	0.353715
118460	84316	0.763675
118460	5689	0.416139
118460	26019	0.353926
118460	27304	0.488372
118460	25782	0.387722
118460	11340	0.593227
118460	51690	0.415548
118460	51678	0.329233
118460	54464	0.358138
60468	4097	0.489183
60468	604	0.452056
60468	23598	0.375724
60468	7975	0.421879
60468	9935	0.284066
60468	9586	0.365636
60468	5336	0.325536
60468	3725	0.284066
2660	124857	0.439635
2660	6449	0.353516
2660	8557	0.394217
3207	4211	0.237771
10668	148581	0.124173
203	84676	0.45829
203	207	0.447752
203	2274	0.381753
7074	7532	0.355714
79171	10921	0.897432
63973	6597	0.27301
2885	27036	0.371759
2885	54521	0.663691
2885	5335	0.373441
2885	3005	0.324691
2885	8651	0.415982
2885	5747	0.745545
2885	23013	0.681932
2885	3224	0.0405135
2885	22999	0.233686
2885	5777	0.547238
2885	81875	0.643444
2885	6461	0.252494
2885	51082	0.657949
2885	3791	0.403293
2885	5783	0.14564
2885	4130	0.250372
2885	4638	0.262688
2885	60385	0.105165
2885	9101	0.370229
2885	4914	0.373265
2885	50852	0.192245
2885	6237	0.388171
2885	6014	0.0911215
2885	6462	0.036067
2885	9699	0.216108
2885	399687	0.390304
2885	4801	0.429564
2885	2516	0.146392
2885	85294	0.633767
2885	10492	0.397435
2885	6764	0.268397
2885	64780	0.725015
2885	4133	0.403117
2885	610	0.0101838
2885	56658	0.70278
2885	6640	0.370637
2885	9098	0.0663959
2885	6442	0.430878
2885	3575	0.299088
2885	5148	0.36959
2885	4606	0.0221887
2885	373156	0.654803
2885	54900	0.369639
2885	7916	0.458544
2885	3674	0.370098
2885	5204	0.108242
2885	3655	0.373247
2885	3700	0.239772
2885	27040	0.819539
2885	10451	0.45466
2885	10251	0.533145
2885	5781	0.840643
2885	9948	0.270476
2885	3563	0.347399
2885	5573	0.42766
2885	6603	0.618472
2885	10293	0.447023
2885	10253	0.64894
2885	152503	0.153652
2885	5364	0.267603
2885	6261	0.100851
2885	3400	0.110551
2885	3856	0.201211
2885	3190	0.298466
2885	3717	0.476417
2885	9931	0.64715
2885	4952	0.242263
2885	5336	0.525493
2885	6655	0.580757
2885	8871	0.477186
2885	3568	0.21554
2885	55437	0.562374
2885	7048	0.328595
2885	3937	0.261367
2885	51371	0.735626
2885	10342	0.6976
2885	6853	0.239135
2885	6300	0.409327
2885	4627	0.262143
2885	10015	0.663029
2885	27240	0.370284
2885	10262	0.744292
2885	5430	0.678914
2885	7454	0.765073
2885	8724	0.827626
2885	118471	0.0952261
2885	4691	0.327709
2885	337972	0.332047
2885	92799	0.308337
2885	5979	0.574122
2885	5796	0.175206
2885	3872	0.347349
2885	10216	0.0827874
2885	10019	0.446926
2885	8764	0.573976
2885	5530	0.303103
2885	10114	0.542532
2885	6464	0.716159
2885	9187	0.478245
2885	7249	0.608121
2885	8968	0.154404
2885	8581	0.0452638
2885	25970	0.242058
2885	3240	0.238375
2885	5058	0.355216
2885	27079	0.595714
2885	5913	0.411584
2885	9324	0.56122
2885	9282	0.622167
2885	79890	0.579566
2885	9712	0.491925
2885	5564	0.696636
2885	6760	0.544934
2885	3064	0.370259
2885	3560	0.408754
2885	5782	0.562415
2885	10825	0.369565
2885	5950	0.106428
2885	3702	0.38203
2885	30011	0.79172
2885	155435	0.733117
2885	5621	0.658546
2885	9649	0.404768
2885	10236	0.735389
2885	3151	0.784688
2885	5424	0.626693
2885	5194	0.460253
2885	8936	0.387177
2885	84172	0.515671
2885	7275	0.435538
2885	5829	0.588546
2885	5296	0.375892
2885	7287	0.0873051
2885	7535	0.243627
2885	10188	0.42695
2885	5788	0.419899
2885	4163	0.259651
2885	63898	0.119676
2885	283377	0.453254
2885	6602	0.756235
2885	6578	0.104173
2885	147179	0.776268
2885	64714	0.0587384
2885	23020	0.746985
2885	22974	0.329585
2885	29127	0.532451
2885	91179	0.252096
2885	51517	0.405105
2885	10957	0.573534
2885	8471	0.410416
2885	54532	0.232181
2885	5532	0.614865
2885	7010	0.369702
2885	124540	0.515181
2885	3716	0.61189
2885	7410	0.37728
2885	25930	0.662631
2885	6654	0.801701
2885	3561	0.469017
2885	23114	0.200852
2885	7462	0.631866
2885	51375	0.0826268
2885	55593	0.877578
2885	5791	0.501637
2885	5799	0.281695
2885	9054	0.631329
2885	80306	0.371182
2885	10252	0.413769
2885	357	0.0792284
2885	9641	0.522769
2885	5077	0.0408048
2885	386680	0.820137
2885	6711	0.259619
2885	10461	0.385765
2885	3875	0.312729
2885	9112	0.459486
2885	284086	0.453299
2885	23230	0.40194
2885	9312	0.107325
2885	7311	0.759363
2885	282974	0.6098
2885	7018	0.141547
2885	9971	0.0218919
2885	5716	0.362048
2885	7409	0.828958
2885	2889	0.408542
2885	259215	0.2447
2885	26275	0.485603
2885	6850	0.529422
2885	5339	0.244723
2885	3265	0.653997
2885	4629	0.179462
2885	6633	0.694335
2885	3855	0.32175
2885	1432	0.464978
2885	3953	0.267001
2885	170825	0.0425069
2885	58480	0.386646
2885	3667	0.656658
2885	11184	0.415736
2885	8660	0.690887
2885	79723	0.412323
2885	55183	0.396871
2885	90843	0.5889
2885	10657	0.785951
2885	10956	0.776592
2885	10618	0.82725
2885	118788	0.443917
2885	5663	0.781454
2885	6016	0.780367
2885	5295	0.405877
2885	10040	0.383555
2885	7316	0.19492
2885	10687	0.173638
2885	9185	0.382366
2885	2886	0.422399
2885	6887	0.0552431
2885	4486	0.393177
2885	6855	0.570333
2885	90134	0.191284
2885	9784	0.843017
2885	6402	0.420109
2885	10915	0.588754
2885	7580	0.532573
2885	6599	0.607989
2885	10163	0.378277
2885	5144	0.329887
2885	10557	0.642077
2885	7020	0.234501
2885	2185	0.586771
2885	63971	0.433286
2885	11248	0.182936
2885	4582	0.370832
2885	3842	0.608694
2885	54106	0.299943
2885	7360	0.613408
2885	3309	0.588032
2885	266812	0.363945
2885	5338	0.520648
2885	8826	0.328456
2885	4233	0.388102
2885	55824	0.380254
2885	10617	0.269653
2885	5159	0.406463
2885	26191	0.391088
2885	11127	0.390246
2885	55234	0.785777
2885	5921	0.553794
2885	4063	0.279242
2885	3572	0.420354
2885	25924	0.12902
2885	51762	0.741748
2885	7132	0.406545
2885	8626	0.370003
2885	5644	0.0139695
2885	6601	0.675157
2885	6506	0.0543884
2885	5156	0.150746
2885	6452	0.385779
2885	9963	0.221323
2885	7021	0.0188153
2885	5770	0.624466
2885	6604	0.516454
2885	65220	0.770956
2885	80317	0.516955
2885	7456	0.426818
2885	4007	0.420872
2885	3691	0.37161
2885	56666	0.347689
2885	2954	0.404446
2885	3643	0.569441
2885	6714	0.526131
2885	5775	0.651662
2885	9921	0.785195
2885	5607	0.631706
2885	3784	0.148547
2885	5786	0.572319
2885	4751	0.419653
2885	85280	0.63365
2885	8491	0.31721
2885	8976	0.71392
2885	57326	0.630522
2885	5287	0.376873
2885	9749	0.378389
2885	7112	0.656253
2885	5601	0.629734
2885	6619	0.639821
2885	6137	0.673914
2885	8631	0.371943
2885	3815	0.5421
2885	344148	0.071844
2885	3059	0.541074
2885	6667	0.65741
2885	29934	0.723291
2885	8482	0.475537
2885	56955	0.0800145
2885	4088	0.41477
2885	3183	0.638749
3364	5883	0.739528
3364	5810	0.560429
3364	7316	0.752725
3364	7534	0.360467
3364	11171	0.211568
3364	5662	0.0365907
3364	144715	0.597665
3364	5884	0.861987
3364	5034	0.359257
3364	6117	0.49072
3364	5111	0.740896
3364	6118	0.496128
3364	5683	0.237974
8189	51741	0.735048
8189	6880	0.78903
81928	1020	0.237699
81928	1018	0.384128
81928	7157	0.252497
6622	7846	0.296342
6622	7417	0.000119047
6622	9627	0.371648
6622	8878	0.386286
6622	7531	0.369826
6622	7416	0.08175
6622	6620	0.815861
6622	7345	0.299088
6622	7529	0.370886
6622	7385	0.0805216
6622	6711	0.172234
6622	7316	0.216743
6622	1861	0.37301
6622	7054	0.371544
84074	6615	0.323779
55755	28986	0.312183
55755	1937	0.63006
55755	59343	0.570353
55755	9882	0.292599
55755	1400	0.055384
55755	5764	0.265131
55755	27148	0.348432
55755	9001	0.0198239
55755	10524	0.727389
55755	51631	0.207811
481	56913	0.184884
481	55791	0.342229
481	53822	0.410859
481	5348	0.406288
481	2908	0.11624
481	7316	0.148587
481	4087	0.184782
481	23621	0.241635
481	55183	0.348757
481	1956	0.333281
22879	27072	0.766513
22879	65082	0.213173
22879	57617	0.170874
22879	64601	0.826537
1063	2342	0.248369
1063	6840	0.213389
1063	55746	0.0259693
1063	8848	0.190185
1063	85294	0.134131
1063	54820	0.297638
1063	8940	0.255994
1063	7013	0.071803
1063	6616	0.276061
1063	81565	0.280451
5224	5230	0.811596
5224	7167	0.508754
5224	7414	0.150265
3157	5687	0.562449
3157	4831	0.146215
3157	7178	0.0974758
3157	10105	0.540874
3157	6301	0.0974758
3157	54700	0.333491
3157	3329	0.620949
3157	6241	0.362306
3157	23239	0.60804
3157	29789	0.146215
3157	5445	0.588349
3157	4143	0.374216
3157	9641	0.462147
3157	5688	0.454564
3157	5373	0.511728
3157	6647	0.568039
3157	5686	0.614423
3157	5689	0.584032
3157	5690	0.658761
3157	5693	0.585437
3157	10204	0.298715
3157	5684	0.613498
3157	5691	0.456808
3157	5682	0.604956
3157	5695	0.64086
3157	4851	0.395999
3157	4598	0.378528
3157	5833	0.582218
3157	7317	0.567613
3157	5226	0.133794
3157	5130	0.491314
3157	5683	0.606699
3157	4942	0.559201
3157	6897	0.219937
3157	5685	0.641053
3157	5692	0.567226
6374	4318	0.394618
6374	5284	0.147025
6374	3577	0.679239
6374	4312	0.413356
6374	4317	0.333705
6374	3579	0.611613
51742	1869	0.391554
51742	64426	0.894296
51742	25942	0.414136
51742	2113	0.525092
51742	643812	0.845716
51742	3066	0.855368
51742	23411	0.869776
51742	1499	0.862731
51742	79595	0.244073
51742	3065	0.69652
51742	3622	0.713377
51742	25855	0.737619
84181	8655	0.646135
84181	54472	0.498306
84181	9372	0.447117
84181	4780	0.246008
145483	4087	0.587127
2354	3726	0.736255
2354	9935	0.284066
2354	3725	0.498662
2354	8061	0.675706
2354	3727	0.758644
6343	6344	0.37327
6343	7433	0.619444
1812	2316	0.364218
1812	2902	0.238784
1812	11255	0.46641
1812	2037	0.238467
10257	10456	0.470752
6383	8741	0.249319
6383	6386	0.396731
6383	7049	0.25217
6383	462	0.60543
6383	7040	0.348415
6383	6678	0.468398
6383	9672	0.589831
6383	6385	0.616263
4968	10171	0.592306
4968	7508	0.360451
4968	5578	0.369545
4968	7515	0.376407
4968	6636	0.265583
10389	7874	0.491677
9588	5914	0.580038
9588	7414	0.643995
9588	387082	0.288426
152789	7532	0.325916
152789	4790	0.206202
152789	7297	0.360147
2335	4018	0.374252
2335	6383	0.417555
2335	3339	0.739422
2335	4225	0.377752
2335	6863	0.369959
2335	5327	0.468848
2335	7428	0.416725
2335	3675	0.371768
2335	7356	0.371186
2335	5336	0.0542208
2335	7052	0.374057
2335	3695	0.527471
2335	2934	0.374639
2335	4093	0.353749
2335	5340	0.31999
2335	4318	0.680829
2335	3486	0.362987
2335	3965	0.0244643
2335	90070	0.491743
2335	5829	0.387109
2335	6498	0.357153
2335	5303	0.498174
2335	4052	0.507018
2335	4015	0.104022
2335	7045	0.474557
2335	3678	0.769587
2335	7414	0.722863
2335	4653	0.41536
2335	3371	0.534412
2335	4237	0.144508
2335	4224	0.4569
2335	4089	0.354619
2335	3958	0.481752
2335	4147	0.45876
2335	7130	0.362942
2335	8190	0.427948
2335	3676	0.650474
2335	7253	0.37539
2335	354	0.377476
2335	2885	0.228977
2335	5154	0.541785
2335	5549	0.376994
2335	5068	0.369665
2335	57761	0.217782
2335	7057	0.505123
2335	3959	0.374141
3566	3667	0.474165
3566	5590	0.243686
3566	6778	0.590706
3566	3717	0.262013
3566	653361	0.300725
3566	9655	0.237943
3566	6464	0.578679
3566	3716	0.52231
3566	3718	0.702574
3566	5781	0.369541
3566	5777	0.609939
9733	7375	0.824366
9733	6628	0.308913
9733	10713	0.891029
9733	64852	0.879099
9733	55133	0.717687
6124	6613	0.873763
6124	6224	0.742663
6124	7316	0.766087
6124	114088	0.0309159
6124	6187	0.807263
6124	6209	0.857792
6124	6191	0.821377
6124	23076	0.80057
6124	29927	0.275639
6124	7531	0.709646
6124	6464	0.750949
6124	4088	0.751473
6124	6777	0.295356
6124	6188	0.828337
6124	6125	0.89198
6124	6193	0.812887
6124	6829	0.141473
6124	10427	0.858924
3151	5566	0.282073
3151	8850	0.245245
3151	6197	0.296052
10116	51123	0.721024
10116	9978	0.740605
10116	23435	0.383528
10116	9856	0.261692
10116	54442	0.681962
10116	6602	0.681097
10116	340719	0.435782
10116	57826	0.579538
10116	127018	0.645209
6222	7124	0.225305
6222	6829	0.709423
6222	29927	0.806583
6222	6193	0.871075
6222	29110	0.250106
6222	6188	0.863599
6222	6187	0.905797
6222	7316	0.666645
6222	6224	0.732669
3559	4790	0.256401
3559	6774	0.241231
3559	6640	0.247514
3559	3560	0.343135
3559	6777	0.266185
5648	4153	0.751826
5648	10747	0.730747
5648	710	0.378561
8470	9618	0.39421
8470	7414	0.295443
8470	8867	0.297246
8470	7531	0.343275
8470	7534	0.19492
740	5018	0.812627
64919	9112	0.128967
64919	6886	0.22683
64919	6839	0.134986
64919	53615	0.19495
64919	1108	0.155642
64919	3065	0.252207
64919	8841	0.238805
64919	9219	0.340194
64919	6667	0.157444
64919	5928	0.123871
64919	7025	0.36971
64919	1107	0.421762
64919	5931	0.0400719
64919	3066	0.0947779
8520	84172	0.781211
8520	10527	0.13828
8520	27340	0.790412
8520	7534	0.360391
8520	4143	0.0482895
8520	65083	0.731094
8520	4171	0.60774
8520	5184	0.250813
8520	5717	0.876021
8520	5704	0.84593
8520	7319	0.831234
8520	554313	0.265219
8520	253260	0.717081
8520	5705	0.793307
8520	8290	0.566976
8520	5521	0.0840092
8520	5931	0.864341
8520	23029	0.8319
8520	23481	0.813872
8520	5714	0.821025
8520	5702	0.822072
8520	11137	0.0996246
8520	3614	0.42201
8520	8968	0.642005
8520	5226	0.418057
8520	79711	0.110304
8520	5713	0.883459
8520	55226	0.782034
8520	3843	0.469356
8520	5700	0.890017
8520	5928	0.873607
8520	5719	0.828446
8520	6272	0.305234
8520	55759	0.838349
8520	23223	0.572469
23113	7157	0.526929
23113	7332	0.25002
23113	7325	0.407804
23113	6714	0.248068
23113	5365	0.448712
5534	5985	0.565485
5534	9861	0.548398
7170	7416	0.174488
3858	5590	0.49015
3858	4193	0.281381
3858	253260	0.350343
3858	7080	0.272596
3858	4088	0.398442
3858	5521	0.0872247
3858	26146	0.244732
3858	4791	0.226298
3858	6714	0.301275
51177	7874	0.409751
51177	57154	0.300569
51177	6224	0.482185
1508	10653	0.231357
1508	3630	0.258997
1508	8877	0.29466
1508	5710	0.372671
1508	23173	0.542375
1508	6590	0.397018
1508	5997	0.417196
1508	6281	0.644551
1508	4292	0.571202
1508	56893	0.437777
1508	5972	0.257619
1508	54676	0.371508
1508	3918	0.375616
1508	5702	0.451595
1508	5275	0.374641
1508	10427	0.657789
1508	1762	0.508478
1508	27286	0.513921
1508	4082	0.599909
1508	1509	0.456952
11169	7507	0.219937
23394	6597	0.820576
23394	5335	0.799851
23394	8289	0.911821
23394	10951	0.820703
23394	11335	0.890663
23394	6601	0.889213
153364	147687	0.707627
153364	5830	0.692114
79158	84572	0.764392
10667	9908	0.732652
10667	85015	0.0158269
10667	10056	0.854404
10667	2193	0.796993
10667	6897	0.72903
6184	29978	0.402393
6184	81929	0.206278
6184	59307	0.614736
6184	201595	0.83875
6184	6396	0.189726
6184	56893	0.419466
6184	7316	0.726819
6184	6400	0.749166
6184	8607	0.836864
6184	55884	0.512321
6184	6301	0.835816
6184	11344	0.689596
6184	25862	0.576277
25801	6717	0.623106
25801	3936	0.644212
25801	54715	0.382881
83607	8517	0.742376
121506	2923	0.366889
121506	56893	0.326237
10181	6122	0.827316
10181	55183	0.624282
10181	8175	0.481697
10181	9045	0.777406
10181	6741	0.689753
10181	6188	0.795491
2686	11156	0.431087
2686	4149	0.513384
4144	6124	0.103032
4144	5564	0.703037
4144	7189	0.734315
4144	5718	0.704778
4144	27430	0.444576
4144	10284	0.151591
8515	3688	0.370945
84967	6633	0.366298
84967	27258	0.546838
84967	11171	0.747889
84967	6634	0.42797
84967	7884	0.662327
84967	134353	0.597438
84967	25888	0.447254
84967	6632	0.56569
147872	55231	0.373866
8543	64129	0.386409
8543	4802	0.598673
8543	9871	0.352548
8543	4807	0.369973
8543	9112	0.674215
8543	23760	0.300038
8543	171392	0.645413
8543	6943	0.419774
8543	116461	0.319521
8543	4093	0.353496
8543	10461	0.327571
3554	51135	0.698814
3554	4615	0.504151
3554	10043	0.427921
3554	7189	0.175791
3554	59307	0.369583
3554	54472	0.238639
3554	3556	0.370065
3554	51014	0.596252
3554	5879	0.468926
3554	7316	0.455618
3554	3557	0.482373
3554	4790	0.696402
3554	5295	0.370307
3554	353376	0.687657
3554	3656	0.405694
3006	11091	0.328723
3006	5603	0.206006
3006	142	0.387472
3006	23512	0.411138
3006	5970	0.567221
3006	22827	0.410327
3006	7316	0.581371
3006	3837	0.561181
3006	55759	0.437661
3006	4678	0.243651
3006	85294	0.48916
3006	4691	0.450087
3006	9584	0.50447
3006	4904	0.615244
2899	2901	0.753317
2899	23426	0.46924
2899	9463	0.42098
2899	6386	0.0186891
65083	8607	0.821988
65083	84135	0.629692
65083	55759	0.788021
65083	6749	0.88487
65083	5901	0.801195
65083	5430	0.81096
65083	10607	0.650973
65083	6829	0.848485
65083	10885	0.757321
65083	23223	0.685904
65083	5432	0.800555
65083	5494	0.606407
65083	11137	0.356853
65083	6499	0.74879
65083	9601	0.614005
65083	54938	0.825114
65083	56342	0.454531
65083	10483	0.67546
65083	134430	0.757043
65083	5300	0.669446
65083	5226	0.424245
65083	5685	0.820493
65083	4942	0.61632
65083	10171	0.600598
65083	5481	0.736476
65083	9652	0.777657
65083	10856	0.839713
65083	9724	0.215346
65083	9126	0.787806
65083	5464	0.773434
65083	9904	0.629692
65083	9136	0.733164
65083	55720	0.676043
65083	5687	0.786576
65083	63929	0.792208
65083	57546	0.666502
65083	3105	0.809937
65083	80135	0.817799
65083	11198	0.308932
65083	23029	0.66593
65083	23481	0.910917
65083	56902	0.608698
65083	51602	0.723869
65083	5576	0.680004
65083	54517	0.798971
65083	7178	0.637742
65083	6181	0.710712
65083	7316	0.601002
65083	27340	0.723274
65083	5686	0.773835
65083	51096	0.726033
65083	293	0.689124
65083	10769	0.567603
65083	51187	0.16592
65083	22984	0.912414
65083	55703	0.782653
65083	5688	0.72134
65083	5471	0.736742
65083	5426	0.129022
5923	387	0.238092
5923	7157	0.19492
5923	7531	0.369533
5923	7316	0.00691142
5923	10188	0.570141
5923	7529	0.268003
5923	9101	0.407122
51196	6478	0.0469119
51196	7316	0.277494
51196	5906	0.425971
51196	6477	0.581082
10897	81555	0.628375
23118	331	0.308374
23118	257397	0.754731
23118	113457	0.391341
23118	26146	0.697922
23118	7189	0.656284
23118	7314	0.660966
23118	89891	0.561911
23118	203068	0.19492
23118	7098	0.418073
23118	92609	0.19492
23118	6907	0.704488
23118	7186	0.243499
23118	8792	0.373914
23118	7316	0.806279
23118	7124	0.0852379
23118	90665	0.0755424
23118	7531	0.339113
7290	7178	0.0974758
7290	4209	0.550038
7290	5081	0.369695
7290	6811	0.709457
7290	23223	0.10973
7290	554313	0.369438
7290	8607	0.733973
7290	6827	0.690529
7290	27247	0.503593
7290	8348	0.51544
7290	8479	0.8297
7290	55226	0.777949
7290	65083	0.744813
7290	3017	0.566281
7290	85236	0.511486
7290	6182	0.146215
7290	8349	0.595486
7290	5976	0.447786
146712	4356	0.225344
65057	3996	0.677372
65057	7013	0.49866
65057	25913	0.691601
65057	26277	0.617375
65057	79042	0.646951
65057	7874	0.400197
65057	2664	0.851698
65057	2547	0.753178
27019	5048	0.369671
51138	8065	0.361536
51138	10480	0.497275
51138	2353	0.257776
51138	10920	0.494216
51138	8473	0.645204
51138	142891	0.73252
51138	66036	0.840433
51138	5606	0.354967
51138	55188	0.750524
51138	55775	0.537241
51138	1642	0.891733
51138	49856	0.623772
51138	90293	0.52837
51138	51542	0.715468
51138	8454	0.912899
51138	64395	0.490077
51138	50813	0.497264
51138	7316	0.69149
51138	7534	0.360467
51138	8451	0.81687
51138	5717	0.399527
51138	10980	0.37298
51138	50626	0.737182
51138	83878	0.314553
51138	51562	0.645343
51138	1102	0.323734
51138	10987	0.620107
639	6839	0.322225
639	10419	0.377495
639	7089	0.327256
639	7088	0.237955
639	54496	0.23819
2549	4233	0.407851
2549	5829	0.379054
2549	5979	0.375076
2549	4486	0.28351
2549	5295	0.465827
2549	2885	0.6333
2549	5335	0.370088
2549	5781	0.624609
2549	9402	0.325092
2549	3643	0.370035
2549	53358	0.347072
2549	23082	0.531157
2549	5800	0.318153
2549	6464	0.548697
2549	5795	0.135313
2549	5336	0.369744
2549	5782	0.678121
2549	7462	0.242406
2549	5787	0.538947
2549	5780	0.669054
2549	5596	0.243314
2549	5788	0.157598
2549	4215	0.370733
2549	6654	0.353689
2549	5793	0.550722
6850	7189	0.413945
6850	7316	0.246815
6850	7314	0.39193
6850	7305	0.718284
6850	7846	0.363506
6850	7099	0.316667
6850	7409	0.753357
5718	5714	0.906114
5718	5836	0.331982
5718	7419	0.761781
5718	7189	0.532273
5718	10213	0.890302
5718	91445	0.698433
5718	57038	0.127565
5718	10856	0.832761
5718	9097	0.741078
5718	10959	0.0974758
5718	10963	0.153253
5718	5710	0.823741
5718	5984	0.696193
5718	5719	0.952178
5718	10868	0.433781
5718	112858	0.792777
5718	293	0.280201
5718	5711	0.469964
5718	5713	0.932631
5718	25996	0.685136
5718	51377	0.846871
5718	7514	0.731488
5718	51002	0.799487
5718	10483	0.559328
5718	5976	0.127565
5718	54938	0.579397
5718	9861	0.923337
5718	9040	0.71841
5718	7316	0.753828
6657	23528	0.0141243
10672	4168	0.241328
10672	5581	0.371745
10672	4543	0.370593
10672	5566	0.254469
10672	5579	0.615508
10672	7253	0.441441
10672	5536	0.415038
10672	2840	0.40623
10672	8698	0.439452
10672	7046	0.302243
10672	9294	0.444263
10672	6004	0.404048
10672	1903	0.369652
10672	6915	0.371455
10672	5962	0.529877
10672	2185	0.620197
10672	9960	0.69645
10672	5576	0.575863
10672	4217	0.50298
10672	5580	0.56604
1845	7535	0.237737
1845	4163	0.377464
1845	2252	0.498522
1845	5594	0.391927
1845	5595	0.599523
1845	5605	0.239657
1845	5154	0.327701
1845	1950	0.583
1845	1956	0.422044
1845	6772	0.356355
55619	57381	0.240429
5887	7337	0.0877723
5887	7431	0.19492
5887	7763	0.19492
5887	9039	0.360467
5887	8078	0.779544
5887	10054	0.810311
5887	10277	0.731614
5887	7329	0.478561
5887	7316	0.211794
5887	7508	0.90163
5887	91445	0.787663
5887	51377	0.840597
5887	6996	0.61053
5981	7157	0.716739
5981	5982	0.840502
5981	5983	0.876176
5981	284312	0.169557
5981	8243	0.429417
5981	7520	0.855721
5981	23648	0.730255
5981	9338	0.523001
5429	10376	0.554571
5429	51455	0.802952
5429	7316	0.526606
5429	11201	0.711903
5429	56852	0.593739
5429	203068	0.743425
5429	7320	0.486671
5441	55703	0.770181
5441	5836	0.436905
5441	6217	0.659658
5441	5822	0.436205
5441	6222	0.526698
5441	171568	0.487853
5441	6141	0.367881
5441	11128	0.80407
5441	6602	0.312982
5441	6208	0.549211
5441	3921	0.567885
5441	30834	0.658071
5441	6203	0.553474
5441	10621	0.641768
10458	8825	0.377275
10458	23189	0.517347
10458	5058	0.29443
10458	5879	0.618469
10458	8936	0.593535
10458	7532	0.44236
10458	4193	0.387213
10458	51517	0.315614
10458	50944	0.559357
10458	5089	0.44118
10458	10163	0.404949
10458	1729	0.370235
10458	2059	0.483238
10458	83715	0.531559
10458	64130	0.613385
10458	998	0.310503
10458	55327	0.371256
10458	55740	0.397209
2963	27336	0.365491
2963	7018	0.161621
2963	10526	0.81163
2963	5437	0.740039
2963	7350	0.0821299
2963	5236	0.385089
2963	4673	0.767561
2963	6917	0.735946
2963	5306	0.707223
2963	55588	0.712117
2963	27332	0.779812
2963	6157	0.773846
2963	6827	0.586308
2963	165918	0.764429
2963	5902	0.805316
2963	5436	0.795278
2963	5435	0.775378
2963	10905	0.749515
2963	10451	0.224632
2963	5434	0.817279
2963	4488	0.406742
2963	11329	0.565273
2963	10055	0.250813
2963	51154	0.125396
2963	255758	0.651428
2963	5432	0.816019
2963	6877	0.609596
2963	112840	0.10973
2963	5202	0.779292
2963	6829	0.756577
2963	5430	0.810272
2963	5901	0.129926
2963	3725	0.370029
2963	688	0.392699
2963	5431	0.782818
2963	85235	0.122108
2963	5706	0.853132
2963	22908	0.749964
2963	5439	0.801781
2963	9697	0.291212
2963	3842	0.0974758
2963	6908	0.643638
2963	5438	0.81492
2963	5433	0.806305
55082	8517	0.720046
85461	7414	0.518792
2200	7045	0.706164
2200	8614	0.641362
2200	2896	0.468438
2200	3490	0.780556
2200	4653	0.546487
2200	4016	0.773916
2200	3339	0.238028
2200	5054	0.676307
2200	4000	0.786088
2200	4015	0.874398
2200	8076	0.615062
2200	2201	0.821473
2200	388	0.566949
2200	5913	0.00735291
2200	1462	0.688959
2200	3488	0.624296
2200	7042	0.582548
2200	2335	0.219731
2200	6278	0.097792
2200	7057	0.712781
2200	4237	0.581529
2200	3486	0.760791
2200	7431	0.709772
9652	27340	0.224805
115703	5879	0.119315
115703	2534	0.554103
51726	25843	0.268045
51726	11156	0.333537
51726	387082	0.345826
51726	3309	0.864385
51726	9046	0.308913
51726	25913	0.764392
51726	3304	0.845957
51726	3308	0.877374
51726	197131	0.732888
51726	5764	0.0257454
51726	2885	0.70898
51657	7046	0.238022
2034	7341	0.486365
2034	5702	0.547504
2034	9063	0.300132
2034	2161	0.120567
2034	6667	0.194966
2034	4176	0.350594
2034	5163	0.19492
2034	4149	0.374215
2034	4088	0.368256
2034	4208	0.391412
2034	7428	0.353825
2635	9448	0.369661
834	29108	0.514265
834	837	0.621516
834	5321	0.245674
834	147166	0.0322755
834	4000	0.240769
834	142	0.555484
834	4734	0.414818
834	7020	0.260921
834	4210	0.565289
834	2247	0.019112
834	3002	0.362533
834	5663	0.285439
834	5664	0.259883
834	4137	0.240496
834	3606	0.599287
834	1956	0.378031
834	831	0.331888
834	835	0.596431
834	27178	0.197145
834	8767	0.520135
834	3064	0.259856
834	843	0.732496
834	10392	0.466604
834	114609	0.452629
834	199713	0.281082
834	57506	0.387901
834	58484	0.696419
834	841	0.544775
834	22861	0.0833763
834	4780	0.375207
834	23581	0.369593
834	338322	0.167056
834	64127	0.448713
834	836	0.451425
834	3553	0.387524
834	3552	0.17145
834	5058	0.247547
29102	3840	0.55623
29102	57473	0.360467
29102	4690	0.657532
29102	6667	0.394709
29102	2885	0.624748
29102	79753	0.735406
378884	5507	0.380814
378884	7316	0.194279
2589	5792	0.240487
2589	4582	0.756083
8091	85294	0.355592
8091	5925	0.0914372
8091	5578	0.184072
8091	4086	0.279171
8091	5970	0.376977
8091	55170	0.337255
8091	5829	0.271621
8091	10401	0.379541
8091	4093	0.199253
8091	4790	0.369637
80155	5091	0.125396
80155	79876	0.814377
80155	6154	0.811371
80155	440021	0.341233
80155	7520	0.29376
80155	5836	0.232945
80155	373	0.663103
80155	2547	0.306959
80155	65083	0.440005
80155	293	0.620785
8805	10155	0.592947
8805	7556	0.391881
8805	148581	0.181629
8805	7421	0.369557
8805	51592	0.506738
4054	7042	0.379202
4054	7040	0.36959
4054	7043	0.370043
5337	6009	0.363493
5337	6197	0.272138
5337	6812	0.262711
5337	5879	0.375374
5337	391	0.385907
5337	387	0.374402
5337	5578	0.718799
5337	6622	0.380616
5337	5898	0.475691
5337	6714	0.556255
4084	25942	0.423255
4084	4609	0.633546
4084	4613	0.395708
4084	6195	0.693785
4084	6198	0.301103
4084	23309	0.436922
4084	5371	0.370243
4084	9126	0.385971
4084	8819	0.452995
4084	7316	0.520142
4084	84106	0.459032
6736	7757	0.354109
10157	5829	0.322539
57522	7534	0.196912
10284	10250	0.728497
10284	7247	0.867995
10284	8565	0.308913
10284	51684	0.563634
10284	25942	0.726765
10284	23376	0.780797
10284	7532	0.720853
10284	10474	0.836349
10284	7342	0.768361
10284	7529	0.789201
10957	10621	0.377815
10957	6096	0.0450529
10957	5916	0.394987
10957	5976	0.652611
10957	5914	0.791133
3665	7046	0.423502
3665	2648	0.24142
3665	10010	0.100374
3665	148022	0.255914
3665	7316	0.523358
3665	353376	0.241142
3665	8850	0.252404
3665	51588	0.488906
3665	4615	0.615184
3665	5307	0.1009
3665	4089	0.364911
3665	29110	0.503631
3665	9935	0.373657
3665	340061	0.506186
3665	4087	0.444966
3665	114609	0.459348
3665	57506	0.252286
3665	6737	0.218923
3665	7128	0.626671
3665	4088	0.392248
3665	7189	0.356146
3665	8737	0.54391
3665	7320	0.550132
4860	11244	0.376807
4860	7019	0.261962
4860	55183	0.15421
4860	64216	0.279524
4860	7157	0.570937
4860	7316	0.481884
81570	114884	0.373104
81570	10980	0.554014
81570	4188	0.0542687
81570	7347	0.598921
81570	5359	0.334224
81570	79734	0.295728
81570	84749	0.535629
81570	8458	0.370027
81570	4093	0.491979
51316	9319	0.161714
896	1021	0.857976
896	30008	0.425706
896	7249	0.186509
896	25793	0.789126
896	1382	0.418735
896	1026	0.471412
896	5925	0.218327
896	5501	0.469217
896	5218	0.344296
896	84232	0.315604
896	10499	0.254291
896	9978	0.527886
896	56654	0.42787
896	1027	0.46856
896	27335	0.463206
896	5111	0.465261
896	5500	0.411832
896	9988	0.446761
896	84062	0.22111
896	1019	0.849978
896	5914	0.412499
896	55388	0.434662
4674	3431	0.139207
4998	23595	0.602404
4998	6502	0.757208
4998	7520	0.519868
4998	25972	0.299403
4998	5000	0.588218
4998	10907	0.308439
4998	7514	0.529577
4998	7316	0.267849
4998	4999	0.812235
4998	10775	0.440791
4998	6118	0.480999
4998	7314	0.254978
4998	51160	0.317118
4998	10352	0.420334
4998	5001	0.676297
4998	7251	0.421906
27285	8658	0.349074
27285	30012	0.241518
5126	6447	0.421764
5126	5367	0.293199
7283	7534	0.603264
7283	10844	0.862766
7283	7316	0.569188
7283	27229	0.243707
7283	10426	0.501535
7283	7411	0.572359
84140	9647	0.160846
117143	6881	0.512879
117143	6880	0.825297
117143	7157	0.470615
154810	9863	0.46982
154810	4734	0.736687
23085	3164	0.496543
23085	7532	0.520123
23085	4087	0.67068
23085	51701	0.252292
23085	8500	0.42457
23085	11344	0.265583
23085	84078	0.468322
23085	5870	0.247641
23085	337972	0.41477
23085	4792	0.359282
23085	5245	0.624526
8031	6256	0.403137
8031	2908	0.689625
8031	5468	0.441955
8031	5465	0.641149
8031	7421	0.442605
8031	9604	0.279056
10164	9094	0.15522
10164	26576	0.239727
11243	5764	0.209134
8740	7186	0.205951
8740	7187	0.151669
7053	54532	0.0362089
102	152503	0.269792
102	367	0.19101
102	5707	0.374801
102	5245	0.690472
102	81850	0.11849
102	3932	0.158174
102	1942	0.264994
102	2042	0.276997
102	4085	0.552563
102	1943	0.369677
102	2885	0.720922
102	2923	0.764559
102	7039	0.400473
102	558	0.251749
55125	6462	0.353619
55125	1540	0.62686
25792	5111	0.708279
25792	23677	0.435955
636	5870	0.41437
636	51199	0.19492
636	10540	0.19492
636	1780	0.421479
636	131034	0.289392
636	2931	0.492506
636	5347	0.3091
636	2932	0.413607
636	27185	0.296947
29982	5465	0.409273
29982	5036	0.732605
29982	5914	0.416621
29982	7068	0.370505
29982	5230	0.771899
29982	5289	0.777204
29982	6256	0.421634
9043	8187	0.524306
8655	9588	0.219937
8655	80342	0.116655
8655	9112	0.379288
8655	4842	0.382102
8655	7431	0.246534
8655	4548	0.589538
8655	6623	0.308913
8655	5213	0.572254
8655	10243	0.375569
8655	4131	0.425739
8655	11244	0.746105
8655	5521	0.478003
8655	5933	0.491022
8655	25843	0.655539
[truncated: 63,536 more rows]

## Sheet: MultiNet
G1 Entrez ID	G2 Entrez ID	Weight
51389	6722	0.748923
51142	5090	0.539021
51142	23411	0.69329
51142	2551	0.71851
51142	6886	0.128778
51142	7316	0.76176
3073	7392	0.671688
3073	5973	0.579925
3073	5079	0.121191
3073	2908	0.682026
3073	55577	0.126529
3073	4778	0.177578
3073	7391	0.766758
5971	6597	0.328963
5971	6605	0.29515
5971	6601	0.328812
5971	6598	0.241565
5971	7391	0.616039
5971	8237	0.341374
5971	7316	0.544054
5971	6599	0.339844
7984	2810	0.688193
11144	5888	0.785503
11144	9093	0.146245
718	5199	0.370834
718	6667	0.331087
718	3687	0.371375
718	727	0.566742
718	3172	0.136622
718	7022	0.404965
718	10877	0.622281
718	7020	0.286289
718	1369	0.369734
718	1051	0.456928
718	3075	0.389438
718	3426	0.609412
718	81494	0.456749
718	6772	0.262415
718	6256	0.269945
718	629	0.579687
718	10878	0.375765
7367	80146	0.0259604
7367	7364	0.410329
7367	7363	0.130682
7367	54490	0.136786
1993	5978	0.231685
1993	3225	0.16659
1993	6196	0.276101
1993	3182	0.0936698
1993	23512	0.0965366
55601	6772	0.637121
55601	6773	0.696467
23244	149708	0.19932
23244	10250	0.877684
23244	23047	0.859335
23244	9126	0.338607
23244	10735	0.40532
23244	10274	0.384998
23244	8243	0.312405
63897	4609	0.398163
200185	4899	0.761849
7704	7572	0.121139
7704	27033	0.394167
115827	22999	0.53544
115827	9501	0.314319
115827	22895	0.425714
115827	5978	0.188036
115827	9699	0.55393
608	7187	0.370911
608	7185	0.393563
608	10673	0.446172
608	7186	0.518545
3916	2908	0.666383
3916	4778	0.16009
3916	7391	0.723284
3916	7128	0.617664
3916	7392	0.676727
3916	10009	0.608191
3916	6772	0.702408
3916	4149	0.765419
55037	8625	0.265583
54809	6773	0.539168
6476	8467	0.12795
6476	6595	0.0734264
6476	23020	0.118848
1392	1395	0.735943
1392	5978	0.305148
1392	1394	0.73607
256394	6925	0.150291
2181	6720	0.683056
2181	1376	0.635545
2181	1375	0.269776
2181	51703	0.395768
2181	2194	0.611434
2181	2355	0.375865
2181	1374	0.577522
2181	10558	0.804273
2181	2551	0.701372
2181	5538	0.606875
2181	9517	0.592242
2181	23305	0.436633
2181	9374	0.597284
2181	126129	0.332382
2181	79071	0.541656
2181	6872	0.672655
23765	7189	0.505612
23765	7316	0.48021
23765	5599	0.229276
23765	5613	0.546054
23087	7322	0.66814
23087	7251	0.691515
23087	7321	0.277436
23087	51619	0.35783
23087	3093	0.68965
23087	7323	0.640977
23087	148581	0.0469101
9666	9611	0.558365
9666	65264	0.565063
9666	7336	0.719462
9666	8349	0.18177
9666	7335	0.552106
9666	7317	0.54246
9666	3065	0.295794
9666	7334	0.63743
9666	7329	0.517106
9666	7251	0.483408
9666	148581	0.180708
9666	7323	0.328301
9666	7328	0.476908
9666	51619	0.601577
9666	10477	0.648583
9666	7321	0.238328
9666	7325	0.626823
9666	10009	0.528149
9666	7324	0.641525
9666	54926	0.336503
9666	3093	0.424327
9666	7322	0.481431
84516	7182	0.79201
84516	6598	0.82922
84516	6722	0.691946
84516	6597	0.769029
84516	6772	0.782677
84516	22981	0.189904
54623	23168	0.861017
54623	5430	0.317157
54623	80349	0.847311
54623	9652	0.696858
54623	6917	0.376295
54623	11198	0.810877
54623	5978	0.598178
8935	7392	0.443281
8935	7391	0.613703
1271	3977	0.678563
1271	6772	0.158486
1271	3716	0.123792
1271	6775	0.0874934
1271	3572	0.636465
1271	5359	0.138365
125950	10127	0.824154
5575	65125	0.446612
5575	9869	0.30306
83756	7022	0.0453343
1534	2624	0.502713
1534	4609	0.379492
1050	3725	0.322816
1050	2908	0.374206
1050	6711	0.0166843
1050	6595	0.213776
1050	5915	0.000392771
1050	4094	0.634419
1050	4088	0.239389
1050	8721	0.288825
1050	9839	0.191492
1050	1051	0.754173
1050	2099	0.20206
1050	3066	0.133054
1050	4089	0.129355
1050	7596	0.133018
1050	23054	0.284066
1050	116443	0.135649
1050	5599	0.0727777
1050	6597	0.235435
1050	6688	0.369533
1050	7316	0.274495
1050	8402	0.241183
1050	6934	0.373752
1050	3065	0.192212
1050	4488	0.389014
1050	4776	0.0389732
1050	4149	0.332831
1050	1105	0.257918
1050	4609	0.546925
1050	57096	0.235688
1050	1499	0.370137
1050	7421	0.327986
1050	51154	0.184255
1434	4609	0.459433
1434	5597	0.819499
1434	3838	0.769143
1434	7316	0.633015
1434	10971	0.128015
1434	10014	0.622574
1434	6146	0.804093
1434	80021	0.693633
1434	10869	0.786959
1434	5536	0.853197
1434	4899	0.797742
1434	3840	0.754459
1434	3191	0.816439
1434	3836	0.74192
2526	9636	0.436674
10045	6935	0.146761
1495	23676	0.0112031
1495	3728	0.73031
1495	3661	0.723943
1495	79596	0.635199
1495	5906	0.735884
1495	7533	0.604625
1495	3141	0.64217
1495	3727	0.685521
1495	9208	0.777818
1495	3059	0.375763
1495	2017	0.55845
1495	5663	0.443208
1495	23648	0.720557
1495	387082	0.239388
1495	10450	0.799082
1495	5573	0.760644
1495	7319	0.854225
1495	5784	0.44529
1495	60313	0.809556
1495	1975	0.746548
1495	140809	0.563929
1495	29066	0.802672
1495	1984	0.767361
1495	2273	0.536899
1495	7167	0.648937
1495	202559	0.0148711
1495	84619	0.706365
1495	10084	0.797531
1495	4673	0.775842
1495	1739	0.572753
1495	10248	0.683264
1495	3978	0.465463
1495	26000	0.63616
1495	5052	0.828525
1495	4647	0.0275156
1495	1500	0.306859
1495	7791	0.629534
1495	56980	0.626244
1495	7507	0.800246
1495	114034	0.70832
1495	54585	0.643818
1495	5528	0.745765
1495	7518	0.674333
1495	2107	0.808306
1495	57057	0.0783034
1495	6711	0.362389
1495	65056	0.731218
1495	9322	0.754474
1495	147808	0.584749
1495	27190	0.457552
1495	54877	0.665906
1495	9775	0.762794
1495	9533	0.729871
1495	55733	0.55899
1495	1499	0.727863
1495	10011	0.593146
1495	11244	0.775596
1495	129401	0.705985
1495	55269	0.726141
1495	6757	0.0162973
1495	84991	0.814691
1495	9414	0.427456
1495	55591	0.326386
1495	4194	0.657029
1495	7414	0.437313
1495	51013	0.804938
23705	6872	0.225494
23705	4356	0.440188
23705	23136	0.377771
23705	10664	0.292261
5229	6688	0.2176
8767	7185	0.32286
8767	8576	0.691003
8767	331	0.442827
8767	23118	0.604245
8767	7316	0.538871
8767	57541	0.61328
8767	84321	0.455207
8767	10454	0.483347
8767	7189	0.580886
8767	7186	0.354109
8767	6169	0.224612
8767	51460	0.331601
8767	6208	0.251637
8767	6196	0.32574
8767	7132	0.374089
8767	7188	0.360634
8767	7329	0.233626
84929	9869	0.109458
84929	6772	0.141876
84929	2962	0.259785
84929	7392	0.0901079
84929	4778	0.0366919
84929	10127	0.179996
84929	7182	0.132246
84929	3066	0.228411
84929	3727	0.167459
84929	10009	0.214766
84929	7518	0.295129
84929	2623	0.0364407
84929	6688	0.0147373
84929	51341	0.114091
84929	9126	0.180715
84929	9324	0.265576
84929	8061	0.0996649
84929	2624	0.103957
84929	7975	0.025314
54504	56998	0.354002
54504	5356	0.294243
54504	29982	0.298741
89849	1869	0.408646
89849	6688	0.689741
6898	51067	0.140519
6898	7173	0.0266861
6898	7054	0.190637
6898	7299	0.00279456
6898	7297	0.216654
6898	8565	0.11859
9110	4800	0.753974
9110	4801	0.543292
9110	4734	0.210528
9110	7316	0.521663
9110	6667	0.666995
124790	56257	0.667582
64968	7297	0.550288
64968	5583	0.432783
64968	23524	0.657935
11264	6667	0.627835
113730	6774	0.312924
113730	6772	0.382141
113730	6773	0.355711
5092	11059	0.674505
5092	22955	0.763864
5092	7753	0.610166
5092	163081	0.606556
5092	6829	0.667861
5092	11128	0.61153
5092	26036	0.587437
5092	55093	0.747498
5092	5170	0.641269
5092	7297	0.438603
5092	5934	0.568892
5092	85363	0.431501
5092	8819	0.449186
5092	6602	0.610268
5092	7748	0.625448
5092	8914	0.496754
5092	84105	0.693519
5092	10127	0.624777
5092	9263	0.292188
5092	7571	0.657363
5092	7597	0.373644
5092	148206	0.350882
837	2934	0.338818
837	8243	0.265583
837	10392	0.612496
837	79751	0.279792
837	25902	0.354002
837	56998	0.237974
837	331	0.244569
837	841	0.841696
837	6774	0.764447
837	10592	0.237974
837	84073	0.294243
837	9126	0.369308
837	7419	0.294243
837	58477	0.308913
837	5689	0.251637
837	1017	0.251637
837	1968	0.237974
837	2956	0.237974
837	8239	0.211568
837	1051	0.718139
837	3606	0.386755
837	9688	0.308913
10489	6872	0.884708
10489	4650	0.607317
10489	4609	0.593659
10489	11030	0.148458
10489	147912	0.705707
1268	2770	0.266053
1268	2773	0.245051
1268	2771	0.256069
8771	9966	0.582499
8771	8740	0.404221
8543	9112	0.674215
8543	4802	0.598673
116285	3032	0.0673118
84266	4800	0.647609
84266	4801	0.53651
84266	5090	0.529704
84266	2353	0.256973
84266	6667	0.524007
84266	6668	0.684747
8925	6886	0.356399
8925	10009	0.598636
8925	6688	0.298405
5599	6793	0.288965
5599	5170	0.2364
5599	9479	0.429242
5599	7301	0.416321
5599	387	0.597005
5599	4773	0.278251
5599	91746	0.839801
5599	5563	0.179365
5599	6688	0.0357912
5599	51095	0.862927
5599	6622	0.0428878
5599	7157	0.55921
5599	55758	0.785837
5599	7132	0.355946
5599	23162	0.550941
5599	440021	0.409819
5599	10045	0.29965
5599	6689	0.369951
5599	23411	0.827021
5599	4609	0.372892
5599	84224	0.642951
5599	23012	0.536085
5599	140809	0.476326
5599	7024	0.809505
5599	3164	0.373429
5599	10452	0.766474
5599	29993	0.0450735
5599	25953	0.626747
5599	57630	0.571622
5599	54948	0.751
5599	85366	0.0616524
5599	6623	0.369896
5599	5076	0.380725
5599	5886	0.633661
5599	4478	0.41335
5599	11030	0.437989
5599	8899	0.856919
5599	83983	0.469444
5599	219749	0.633744
5599	6774	0.240871
5599	6473	0.173775
5599	8767	0.525392
5599	5966	0.429822
5599	9043	0.504637
5599	9467	0.421162
5599	131540	0.035875
5599	4899	0.759354
5599	5307	0.260292
5599	8550	0.870786
5599	6911	0.448721
5599	139728	0.249486
5599	5347	0.542809
5599	11037	0.456209
5599	4778	0.131841
5599	5164	0.415672
5599	6733	0.702433
5599	8795	0.549682
5599	5792	0.494002
5599	5587	0.407677
5599	11040	0.350453
79780	7428	0.251637
64395	4899	0.750769
83596	7316	0.528414
83596	6722	0.572311
83596	3308	0.698719
83596	2005	0.681105
27247	7272	0.046772
27247	6198	0.740598
27247	29110	0.735206
3817	5345	0.371473
3817	5269	0.428305
3817	12	0.61624
3817	5104	0.412388
4082	10140	0.369993
29995	5079	0.21225
6434	9406	0.874669
6434	7532	0.359775
6434	7534	0.578258
4640	10868	0.243636
4640	5978	0.203657
5129	10971	0.424586
9495	8826	0.379761
9495	5577	0.402329
9495	2562	0.390699
9495	5530	0.518678
9495	5576	0.41078
631	7431	0.245082
631	1869	0.194713
631	2353	0.314592
6229	7316	0.635689
6229	6872	0.826882
84614	51341	0.427817
6868	4851	0.303545
6868	5594	0.749684
6868	7078	0.369614
6868	4085	0.450395
6868	1739	0.381613
8863	83983	0.247117
8863	9869	0.488067
6233	7316	0.788326
6233	4086	0.250386
6233	10054	0.789364
5411	6429	0.667032
5411	6721	0.735759
5411	6872	0.871922
5411	51538	0.562506
5411	6919	0.661725
5411	10250	0.909753
5411	10891	0.28659
5411	8899	0.396362
5411	23524	0.423305
5411	10009	0.730895
5411	6720	0.709116
5411	10921	0.681702
5411	6908	0.8208
5411	25942	0.867027
5411	6667	0.749803
5411	9584	0.140552
5411	9360	0.617446
714	91754	0.308818
714	9252	0.279101
714	8558	0.322405
714	5598	0.415325
714	4140	0.293409
714	10769	0.393553
714	4145	0.253247
714	2045	0.338004
714	1019	0.253359
714	816	0.0402169
6196	7518	0.35927
6196	53358	0.63724
6196	84330	0.47192
6196	9322	0.450695
6196	8607	0.456733
6196	55351	0.482735
6196	6601	0.607874
6196	4089	0.523787
6196	81628	0.343014
6196	6878	0.53421
6196	7428	0.360157
6196	7272	0.0261602
6196	7535	0.0402102
6196	6638	0.242068
6196	4088	0.4752
6196	7320	0.361909
6196	6657	0.357158
6196	9338	0.706299
6196	9189	0.452035
6196	81629	0.217121
6196	7341	0.542371
6196	7022	0.379279
6196	10214	0.188885
6196	6850	0.0969267
6196	65117	0.498603
6196	11179	0.458718
6196	121274	0.397055
6196	51231	0.275818
6196	9325	0.496337
6196	6732	0.0074072
6196	10915	0.527549
6196	56950	0.428025
6196	23174	0.596074
6196	170463	0.496241
6196	7514	0.460985
6196	7295	0.368879
6196	6757	0.176145
6196	9552	0.562917
6196	11244	0.606549
6196	10155	0.403426
6196	29068	0.384622
6196	6789	0.199097
6196	10011	0.29667
6196	7584	0.528799
6196	25921	0.379428
6196	115560	0.569877
6196	7005	0.426483
6196	7726	0.522786
6196	7536	0.426005
6196	7072	0.528673
6196	9667	0.487996
6196	7319	0.501394
6196	387082	0.0566863
6196	84858	0.683599
6196	9205	0.468222
6196	23617	0.0273806
6196	6282	0.152923
6196	7336	0.560084
6196	27107	0.4691
6196	7048	0.547131
6196	6827	0.392382
6196	7335	0.525694
6196	6733	0.413692
6196	9760	0.357231
6196	7533	0.512193
6196	8089	0.423839
6196	11197	0.287548
6196	10856	0.401675
6196	6672	0.261776
6196	112858	0.470519
6196	51058	0.451942
6196	6793	0.128794
6196	7791	0.278553
6196	7579	0.543148
6196	7301	0.515517
6196	29110	0.484862
6196	23650	0.163508
6196	51096	0.390587
6196	7257	0.477258
6196	7273	0.0532479
6196	6872	0.537401
6196	140809	0.350051
6196	9880	0.474134
6196	11262	0.00630513
6196	440021	0.207933
6196	7167	0.327403
6196	25771	0.388515
6196	7515	0.444308
6196	7329	0.483508
6196	10420	0.161646
6196	8986	0.505818
6196	23408	0.400699
25796	55145	0.439762
25796	5359	0.70522
63906	7525	0.518244
63906	10009	0.708802
63906	6850	0.347548
7593	51282	0.476769
253558	8803	0.63156
253558	8801	0.60889
253558	51126	0.714695
253558	8260	0.655702
253558	8802	0.666986
253558	55432	0.431983
253558	80339	0.0976059
157313	3659	0.297789
157313	6667	0.366041
157313	983	0.717381
51805	10229	0.431072
51805	51079	0.784857
51805	55967	0.826057
51805	54539	0.762058
2196	6774	0.0306792
89953	7532	0.49297
89953	7534	0.352649
89953	10971	0.384708
89953	6919	0.766685
528	7392	0.734658
528	1958	0.278698
528	4778	0.139717
528	7391	0.671494
2742	5978	0.40205
645	54575	0.12156
645	7367	0.111545
645	54490	0.137062
645	3659	0.590819
645	54657	0.114018
645	7364	0.11474
645	2623	0.357649
645	3162	0.314581
645	3163	0.450857
645	54579	0.0895994
645	79799	0.0470821
645	6886	0.413297
645	7363	0.119483
645	54576	0.168756
645	54600	0.135119
645	7366	0.0710802
645	10941	0.0220897
645	54658	0.159084
645	54577	0.196525
91010	5090	0.564649
79042	283989	0.565207
1075	4609	0.692977
23409	293	0.223451
23409	292	0.229914
23409	6879	0.448761
23409	147912	0.35229
9049	1876	0.549905
9049	8517	0.780449
9049	10963	0.699372
9049	51086	0.258811
9049	1956	0.245688
9049	5465	0.378193
9049	55145	0.679045
9049	405	0.370163
9049	4149	0.82903
9049	3320	0.340213
9049	10672	0.691691
55110	9939	0.643007
55110	7532	0.452612
57407	5578	0.446654
57407	6198	0.597685
57407	5566	0.294293
57407	29110	0.610135
57407	5613	0.594032
57407	8986	0.645989
57407	55681	0.620086
57407	5583	0.471135
57407	7297	0.71157
57407	7272	0.406399
57407	51086	0.159179
57407	2185	0.573845
57407	11040	0.527732
57407	7525	0.573927
8859	7535	0.31215
8859	81628	0.446813
8859	8674	0.759586
8859	25937	0.143576
8859	29066	0.724277
8859	51096	0.778141
8859	79844	0.0341029
8859	55657	0.739775
8859	29068	0.621872
8859	9341	0.694802
8859	7589	0.0106636
8859	158931	0.176302
8859	8805	0.705607
8859	10273	0.737984
8859	7019	0.553285
8859	11059	0.506151
8859	124961	0.372927
8859	23339	0.833606
8859	9189	0.594985
8859	80095	0.710596
8859	7579	0.553448
8859	10626	0.573329
8859	55623	0.743941
26750	8877	0.369612
10095	5058	0.383384
549	3157	0.548625
549	3156	0.446119
549	64087	0.5812
549	3158	0.170076
549	56922	0.445526
549	3155	0.159728
83715	2099	0.141676
2107	83732	0.870214
2107	2580	0.61973
2107	5567	0.147995
2107	5515	0.406787
2107	6850	0.268795
2107	2268	0.169975
2107	27330	0.227318
2107	4916	0.11284
2107	9817	0.373866
2107	56924	0.0245604
2107	10922	0.651424
2107	2242	0.231975
2107	5582	0.19651
2107	9252	0.447064
2107	5871	0.364235
2107	8550	0.854158
2107	6198	0.820878
2107	2935	0.860376
2107	4215	0.661463
2107	5979	0.0276946
2107	23708	0.857902
2107	4882	0.444808
2107	284086	0.473281
2107	7272	0.361104
2107	2185	0.294174
2107	255967	0.672045
2107	152110	0.200097
2107	9263	0.639675
79841	8626	0.0254136
79841	7157	0.334344
79841	83900	0.363509
4332	6688	0.892935
8883	9040	0.514265
8883	9320	0.701894
8883	51720	0.663541
8883	9039	0.776262
8883	56893	0.84506
8883	4738	0.553062
168433	7329	0.223993
168433	7328	0.161008
10671	7182	0.733994
10671	8202	0.528629
10671	9869	0.641821
10671	6722	0.664264
8263	3064	0.372875
127	7367	0.146068
127	1593	0.120764
127	54575	0.182575
127	54490	0.139608
127	1572	0.105921
127	130	0.607178
127	137872	0.132173
127	54657	0.33643
127	219	0.399596
127	7364	0.10315
127	501	0.224475
127	223	0.264703
127	128	0.622299
127	217	0.446137
127	220	0.123156
127	1571	0.305154
127	1555	0.313816
127	131	0.706754
127	54579	0.190211
127	79799	0.180526
127	218	0.302369
127	7363	0.262156
127	54576	0.253145
127	4128	0.422892
127	4129	0.227354
127	54658	0.339226
127	54577	0.264969
127	10941	0.154077
127	7366	0.297757
127	54600	0.296145
113251	7525	0.806683
113251	152110	0.346809
113251	7182	0.743953
113251	5590	0.0397064
113251	11040	0.153885
113251	51086	0.209132
113251	4752	0.576372
113251	6199	0.550315
113251	6198	0.846896
113251	5566	0.520213
50944	6709	0.369934
50944	6772	0.0106635
50944	81858	0.371232
50944	6752	0.604296
6877	6880	0.856576
6877	6879	0.757758
6877	6908	0.816054
6877	9519	0.781668
6877	129685	0.265681
6877	6878	0.859825
27033	57474	0.383688
23787	6872	0.700915
23787	7391	0.768455
25853	1642	0.590125
10916	6919	0.7817
10916	56257	0.692873
10916	7316	0.600805
10916	6925	0.728212
10916	26015	0.729252
9607	5978	0.0656708
1134	1146	0.37285
1134	1144	0.369533
1134	1145	0.369637
1134	3679	0.405149
7015	7520	0.372569
7015	10971	0.307622
7015	7534	0.269096
7015	7316	0.00653285
7015	2547	0.552503
79026	5993	0.480103
79026	2353	0.53194
79026	7430	0.460137
79026	3169	0.244078
79026	1879	0.648992
79026	1956	0.725839
79026	6613	0.536292
79026	6599	0.636589
79026	415116	0.526859
79026	6285	0.369567
79026	6598	0.445806
79026	2908	0.575242
79026	10000	0.462214
79026	6688	0.101163
22836	6925	0.659577
22836	6772	0.424599
10590	8773	0.315604
4940	6772	0.0971257
4940	6773	0.64825
129138	5090	0.608574
84285	6772	0.356073
84285	2005	0.765098
84285	2551	0.748679
84285	7182	0.808581
9806	50859	0.570735
27294	2052	0.0902914
50862	9263	0.442628
50862	7297	0.399379
50862	7272	0.342841
57198	10664	0.642278
3841	56257	0.70289
5977	5970	0.791508
5977	6601	0.881361
5977	6598	0.842517
5977	8350	0.111502
5977	6602	0.888022
5977	2104	0.0512681
5977	3065	0.710728
5977	4899	0.900949
5977	4790	0.694503
5977	6605	0.851136
5977	5971	0.361576
5977	7316	0.737384
5977	6595	0.78861
5977	6599	0.783744
5977	5966	0.467712
5977	2101	0.470389
5977	2103	0.168821
5977	6597	0.771163
5977	4791	0.552576
55588	90390	0.395493
55588	5436	0.226813
55588	9444	0.695248
55588	5437	0.305044
55588	5435	0.233891
55588	5978	0.381427
55588	5431	0.297303
55588	2908	0.63268
55588	29079	0.264291
55588	55090	0.513795
55588	112950	0.12154
55588	5439	0.12154
55588	51003	0.339599
55588	5434	0.130509
55588	5438	0.254826
55588	6871	0.721634
55588	10001	0.383421
55588	5430	0.290698
55588	5432	0.318148
55588	9443	0.59897
55588	5441	0.157334
55588	23091	0.782033
55588	5433	0.342965
55012	7391	0.729048
55012	7392	0.759524
55012	25942	0.620423
54799	10933	0.641579
54799	9643	0.649107
1380	3439	0.369533
1380	2208	0.647672
1380	8519	0.417258
6188	6872	0.161076
6188	7157	0.832208
6188	7316	0.698635
6188	10971	0.698444
163	26119	0.251712
163	3727	0.6159
163	27229	0.765742
163	55707	0.638186
163	324	0.724564
163	407	0.0512637
163	7046	0.473587
163	9550	0.251712
163	10921	0.294243
163	9729	0.473909
163	55145	0.758511
163	79132	0.251712
163	1173	0.518102
163	701	0.66596
163	409	0.43799
163	7048	0.260195
163	4201	0.251712
163	53371	0.126908
163	4292	0.814868
163	114884	0.383377
163	9883	0.765963
163	9685	0.542059
134728	6925	0.683111
6331	6645	0.372621
6331	6640	0.585037
6331	7316	0.197393
6331	6641	0.394705
83700	56288	0.510867
83700	7080	0.732948
6833	11069	0.678044
6833	3767	0.375859
27429	1432	0.82249
27429	7186	0.825413
27429	7316	0.754917
27429	331	0.423644
8800	92960	0.491476
402	7391	0.530212
402	140690	0.0693469
402	5522	0.31139
402	6904	0.522205
402	5147	0.522438
402	5528	0.83413
402	5515	0.611214
402	10664	0.744268
402	23568	0.58077
402	5516	0.843445
402	9094	0.4068
26517	26521	0.408827
26517	7391	0.598112
26517	1678	0.815784
23412	1975	0.764846
23412	1871	0.447007
23412	6945	0.70793
23412	56957	0.686729
23412	8048	0.0575508
23412	6663	0.22726
23412	84991	0.827135
23412	7518	0.687062
23412	51406	0.862822
23412	4111	0.0685158
23412	3978	0.641587
23412	1455	0.06777
23412	26152	0.769392
23412	4108	0.113037
23412	9112	0.865692
23412	5598	0.603408
23412	7458	0.865251
6656	6938	0.022109
6656	23512	0.026671
51077	2551	0.87714
51077	7182	0.800065
412	6820	0.0624692
412	6822	0.122356
57097	55905	0.729104
4502	2908	0.417004
4502	7020	0.124356
4502	29761	0.450035
4502	5587	0.402758
4502	6774	0.560039
4502	7022	0.274555
4502	6597	0.40734
4502	84651	0.4382
8819	84959	0.207864
8819	6595	0.577457
8819	25942	0.380233
8819	6878	0.661904
8819	23309	0.584074
8819	55893	0.551445
8819	6446	0.239342
9267	9595	0.539444
9267	373	0.546555
9267	3689	0.46253
9267	26034	0.574747
168451	7391	0.561156
168451	7272	0.202289
168451	7392	0.663941
9993	9324	0.65511
9993	6722	0.603454
9993	3659	0.33992
9993	2113	0.294439
1802	7182	0.795762
2044	7316	0.000394749
2044	6774	0.187534
6618	6908	0.640736
6618	6621	0.742605
493	1741	0.359558
493	1739	0.422112
493	1740	0.409404
493	6774	0.531772
493	8573	0.259882
8682	6197	0.35384
8682	5337	0.318309
8682	6688	0.0186261
8682	5338	0.487174
222484	65264	0.675237
222484	29089	0.293108
222484	7329	0.658347
222484	6935	0.313464
58490	27229	0.256502
23193	7189	0.857087
23193	4609	0.651624
23193	79876	0.825808
23193	10014	0.624405
23193	5788	0.371412
23193	3014	0.587959
23193	51422	0.589323
23193	7013	0.800054
8744	7186	0.485509
8744	7185	0.369533
4016	5590	0.200866
4016	5566	0.333914
4016	51086	0.230828
4016	10298	0.381268
261726	10127	0.815429
4711	55145	0.720559
4711	7297	0.435241
5309	6421	0.002087
55531	54974	0.373866
5127	7533	0.414455
5127	6281	0.323945
5127	8851	0.36977
5127	1020	0.437483
5127	7532	0.444918
5127	10971	0.657732
5127	7534	0.554891
5141	51341	0.493745
5141	5576	0.265236
79065	5090	0.400592
8851	129401	0.170537
8851	6757	0.0736285
8851	9552	0.166852
8851	3065	0.0436961
8851	83694	0.422299
8851	10155	0.154052
8851	11244	0.261878
8851	10011	0.288101
8851	1499	0.310933
8851	170463	0.415161
8851	1465	0.0430139
8851	6945	0.00609611
8851	7812	0.00136361
8851	9775	0.0705851
8851	5598	0.0593301
8851	7458	0.251695
8851	51013	0.223999
8851	80279	0.399388
8851	146225	0.226358
8851	4194	0.119118
8851	10763	0.413134
8851	10214	0.0944212
8851	84991	0.140415
8851	2268	0.0465153
8851	7316	0.118453
8851	7320	0.152514
8851	51684	0.249774
8851	2869	0.145535
8851	55796	0.134452
8851	83479	0.101574
8851	3320	0.423502
8851	4760	0.55239
8851	81628	0.208909
8851	6878	0.362393
8851	55323	0.0472026
8851	6118	0.363525
8851	9324	0.285285
8851	57057	0.137435
8851	4092	0.129955
8851	9506	0.114789
8851	11325	0.150388
8851	27254	0.107254
8851	6050	0.0272755
8851	7518	0.144433
8851	10848	0.211823
8851	8048	0.0998349
8851	25771	0.116419
8851	7589	0.0869535
8851	4193	0.286283
8851	22916	0.338246
8851	86614	0.29942
8851	51654	0.369567
8851	9782	0.361825
8851	7515	0.218074
8851	23016	0.180013
8851	4776	0.0938127
8851	55755	0.254453
8851	2145	0.251692
8851	29066	0.0467885
8851	60313	0.161561
8851	7291	0.254208
8851	1975	0.00460028
8851	7791	0.135576
8851	10248	0.361771
8851	7380	0.0848916
8851	4108	0.140747
8851	57804	0.162511
8851	10084	0.244244
8851	7798	0.212545
8851	167826	0.0620307
8851	5307	0.161391
8851	81887	0.408377
8851	26155	0.266478
8851	81608	0.00672609
8851	22950	0.457668
8851	3306	0.207276
8851	10073	0.245171
8851	84838	0.038309
8851	9760	0.243638
8851	9391	0.300452
8851	5511	0.280133
8851	6418	0.401992
8851	127933	0.370365
8851	7319	0.150821
8851	2077	0.010368
8851	2017	0.127293
8851	84812	0.0824295
8851	7005	0.442466
8851	54665	0.168707
8851	11030	0.450202
8851	3141	0.162312
8851	1114	0.535508
9908	9100	0.741344
9908	84154	0.744958
9908	4193	0.640202
9908	51147	0.6354
9908	5728	0.545688
9908	29889	0.73454
9908	6123	0.0942206
9908	134430	0.400323
9908	5300	0.707194
9908	55833	0.729949
9908	57532	0.112829
9908	4792	0.353452
9908	8428	0.259472
9908	7316	0.691041
9908	7157	0.433743
9908	6050	0.629804
9908	51720	0.622638
9908	23636	0.800495
9908	8021	0.421923
554313	51377	0.27112
51307	147912	0.0809636
51307	3725	0.223402
51307	6872	0.485721
51307	7532	0.468954
51307	7534	0.619217
84105	9678	0.600657
84105	6887	0.23212
84105	7494	0.499482
84105	6758	0.100576
84105	862	0.307131
84105	10214	0.0932753
84105	6774	0.509628
84105	22938	0.654816
84105	5371	0.438667
84105	26009	0.694084
57326	84105	0.461805
57326	7257	0.27716
57326	26009	0.482018
6634	79084	0.381532
6634	6638	0.393962
6634	6635	0.843471
6634	6637	0.860397
6634	10250	0.799605
6634	7316	0.747901
6634	23524	0.777772
9744	25900	0.343275
10423	5298	0.849857
10423	5296	0.699289
10423	1040	0.31167
10423	5297	0.780388
10423	5295	0.595751
10423	8503	0.458909
10423	6925	0.649882
10423	5289	0.735001
10423	6668	0.789673
246	1562	0.252352
246	8398	0.174371
246	2879	0.144923
246	257202	0.183105
246	2878	0.00481522
246	8399	0.25045
246	50487	0.254911
246	2882	0.0390404
246	2877	0.242697
246	81579	0.00953235
246	5321	0.254217
246	1559	0.159581
246	64600	0.260602
246	26279	0.254343
246	5322	0.213782
246	2876	0.0934128
246	30814	0.158202
246	1558	0.187233
246	5320	0.00868363
246	1557	0.154179
246	1573	0.307373
246	5319	0.0404689
54903	5079	0.00726526
4209	10419	0.655118
4209	6938	0.273817
4209	6667	0.387221
4209	4221	0.47178
4209	5566	0.787299
4209	4773	0.437565
4209	8576	0.478512
4209	6613	0.660064
4209	10971	0.371117
4209	5929	0.594905
4209	7341	0.650671
4209	6622	0.0879421
23762	7431	0.307709
548596	1160	0.135764
548596	2593	0.0524424
2786	5894	0.431593
2786	3172	0.169442
4150	7535	0.262556
254950	7702	0.467834
842	1051	0.255148
842	5594	0.305875
842	1630	0.245881
842	6045	0.551089
842	22861	0.322668
842	7316	0.507978
842	331	0.826361
842	1958	0.343239
842	10392	0.42061
842	4671	0.391204
9060	6817	0.424072
9060	6799	0.440004
9060	7428	0.265583
9060	6821	0.495683
9060	6820	0.454744
9060	6822	0.504713
9060	6783	0.460504
5715	6502	0.710669
5715	7391	0.775803
2027	84676	0.743833
389421	57602	0.00872102
5631	7372	0.553256
5631	5635	0.53574
5631	7316	0.0221176
5631	51324	0.19756
5631	8277	0.0669113
5631	5634	0.762443
5631	84076	0.0608368
5631	22934	0.438273
5631	64080	0.112987
1591	4609	0.0370276
7005	7272	0.088785
7005	51086	0.232527
7005	51442	0.41129
7005	7525	0.573799
7005	51231	0.194182
7005	25937	0.332811
4436	5395	0.867051
4436	4609	0.2788
4436	5111	0.849164
4436	7272	0.492565
4436	5590	0.37026
4436	7507	0.65244
4436	6938	0.720603
4436	2956	0.940477
4436	10111	0.777156
4436	29935	0.118282
4436	4801	0.613847
4436	22938	0.69333
4436	7316	0.399064
4436	6613	0.761893
4436	7157	0.455545
4436	11156	0.279792
4436	5981	0.404465
4436	4683	0.666501
4436	55611	0.715442
4436	4437	0.891339
3581	7534	0.402926
3581	3716	0.451893
3581	6776	0.227989
3581	6774	0.0911642
3581	3718	0.272729
2077	6198	0.629579
2077	5594	0.249939
2077	5601	0.406432
2077	9113	0.671712
2077	5979	0.156724
2077	10188	0.414697
2077	7272	0.298151
2077	51086	0.160929
2077	3932	0.380358
2077	7525	0.533041
2077	9263	0.609797
2077	29959	0.718832
2077	4342	0.00831963
2077	51231	0.675629
2077	8859	0.756628
2077	2268	0.393969
2077	5582	0.0164517
2077	81629	0.502259
2077	5608	0.086898
2077	2908	0.561111
25942	84872	0.804582
25942	6595	0.529456
25942	6576	0.734147
25942	6599	0.530289
25942	10548	0.800253
25942	6498	0.730944
25942	64216	0.645088
25942	6908	0.795981
25942	6667	0.85321
25942	6729	0.849072
25942	57169	0.836594
25942	6601	0.283205
25942	51605	0.729497
25942	6878	0.791073
25942	6772	0.711581
25942	4088	0.698164
25942	80764	0.785412
25942	64426	0.914228
25942	7165	0.778754
25942	9816	0.665592
25942	6880	0.193295
25942	8467	0.608088
25942	6497	0.462178
25942	6668	0.128876
25942	121278	0.156457
25942	10210	0.861138
25942	6929	0.837919
25942	6520	0.756077
25942	27037	0.833277
25942	8940	0.810153
25942	7332	0.723035
25942	10587	0.676654
25942	6597	0.529456
25942	51341	0.697462
25942	6598	0.799899
25942	57659	0.732849
25942	6886	0.280365
25942	7421	0.491972
25942	26995	0.590315
25942	6871	0.870889
25942	54663	0.840822
25942	140883	0.166127
25942	9319	0.478907
25942	26277	0.798794
25942	56061	0.637567
25942	10155	0.879969
25942	55112	0.708338
25942	150223	0.652679
25942	348235	0.574936
25942	122553	0.730674
25942	7050	0.244377
25942	7702	0.826162
25942	7704	0.414957
25942	63892	0.835895
25942	8677	0.683446
25942	10868	0.680605
25942	29799	0.26238
25942	6606	0.572853
25942	6907	0.706965
25942	27131	0.798147
25942	8867	0.494788
25942	27097	0.798916
25942	6605	0.898289
25942	6857	0.0619274
25942	124997	0.790721
25942	6688	0.273937
25942	22938	0.916418
25942	29966	0.786965
25942	7157	0.397595
25942	6811	0.844195
25942	27340	0.760713
25942	10785	0.755163
25942	7407	0.81228
25942	6872	0.905734
25942	7024	0.784963
25942	146862	0.0633955
25942	7360	0.546394
25942	9342	0.747081
25942	55621	0.788233
2103	8202	0.366016
2103	10499	0.387266
2103	6667	0.0698972
2103	7316	0.116756
2103	8204	0.175968
120863	3727	0.196702
282991	23557	0.596123
282991	84062	0.126941
282991	388552	0.53482
282991	114883	0.541607
4616	90480	0.406074
4616	6872	0.494192
4616	4216	0.345123
4616	5609	0.440772
4616	4217	0.37593
4616	4790	0.638731
4616	5452	0.21125
4616	6908	0.284381
4616	2959	0.546273
51283	4342	0.131222
51283	5747	0.574354
51283	202374	0.149757
51283	85366	0.0154824
51283	55681	0.871529
51283	135138	0.0191993
51283	6787	0.616688
51283	695	0.283805
51283	9149	0.431439
51283	1457	0.807792
51283	51619	0.47282
51283	4916	0.102404
51283	8859	0.669945
51283	2043	0.239078
51283	2049	0.194502
51283	4752	0.615703
51283	5979	0.0250401
51283	2869	0.621133
51283	23604	0.39597
51283	7465	0.638652
51283	5894	0.801453
51283	8550	0.850462
51283	166614	0.0799025
51283	5156	0.467666
51283	1432	0.755731
51283	51265	0.29691
51283	65125	0.577117
51283	2931	0.615172
51283	5584	0.685253
51283	7535	0.253314
51283	5602	0.0501728
51283	6732	0.611551
51283	1198	0.764848
51283	1455	0.140363
51283	79012	0.260736
51283	5597	0.570291
51283	5563	0.171213
51283	148581	0.00145781
51283	8576	0.753874
51283	56924	0.129538
51283	2932	0.691378
51283	2268	0.239595
51283	6195	0.299725
51283	152110	0.146074
51283	8445	0.768451
51283	53944	0.672542
51283	149420	0.509008
51283	5567	0.180311
51283	2580	0.661996
51283	7297	0.65233
51283	29993	0.259241
51283	7322	0.857549
51283	2042	0.272247
51283	7323	0.889131
51283	10298	0.578649
51283	2870	0.573293
51283	7321	0.607888
51283	657	0.606261
51283	2534	0.485712
51283	1020	0.22722
51283	5871	0.446465
51283	1111	0.558125
51283	660	0.280251
51283	5164	0.379791
51283	7048	0.640085
51283	8798	0.640594
51283	147746	0.0070734
51283	5590	0.0850615
51283	6733	0.515565
51283	2185	0.322733
51283	11040	0.38536
51283	699	0.367122
51283	5583	0.568288
51283	11035	0.529733
51283	3093	0.797925
51283	7301	0.142604
51283	29110	0.841401
51283	5582	0.214857
51283	2242	0.0650296
51283	10922	0.659555
51283	11200	0.628107
51283	2260	0.570344
51283	112858	0.77935
51283	1453	0.814687
51283	5292	0.549541
51283	6198	0.821468
51283	4751	0.188586
51283	8986	0.575999
51283	5562	0.890628
51283	9252	0.38052
51283	5578	0.266491
51283	1495	0.784748
51283	5609	0.775565
51283	815	0.210344
51283	2264	0.29531
51283	7273	0.117549
51283	5600	0.340416
51283	10769	0.364947
51283	57761	0.488262
51299	23512	0.315569
84337	2623	0.178844
84337	3170	0.150618
84337	3169	0.178961
84337	6886	0.178508
84337	4899	0.800544
23786	3725	0.444313
23786	11345	0.315604
23786	6872	0.719353
10268	1318	0.188975
284656	4193	0.0561295
284656	56957	0.179156
284656	5566	0.0957771
284656	4089	0.0989941
284656	127396	0.248289
284656	79844	0.487408
284656	60313	0.160901
284656	10734	0.334188
284656	127933	0.126813
284656	5261	0.371583
284656	84858	0.164032
284656	54984	0.0835497
284656	11035	0.0638497
284656	5978	0.114453
284656	9112	0.282114
284656	2268	0.0412324
284656	6663	0.530191
27071	6688	0.617401
9440	9441	0.331226
9440	79871	0.873212
9440	6871	0.857068
9440	8295	0.878283
9440	54797	0.669536
9440	142	0.0997241
9440	23091	0.806764
9440	80306	0.191442
9440	9325	0.874521
9440	6720	0.608583
9440	8464	0.739721
9440	90390	0.675286
9440	9444	0.464705
9440	6597	0.757764
9440	55588	0.506468
9440	10891	0.222205
9440	55090	0.308296
9440	219541	0.585065
9440	9913	0.869286
9440	7157	0.398186
10140	7316	0.517902
1417	10250	0.178727
8208	8353	0.355118
8208	8350	0.21799
8208	10298	0.442339
8208	8576	0.406426
8208	9263	0.363204
8208	9869	0.555304
8208	2268	0.09608
8208	6613	0.565883
8208	7272	0.403807
8208	4752	0.293025
8208	29993	0.00607906
8208	4296	0.176823
8208	5566	0.398628
8208	29110	0.595477
8208	8290	0.206776
79007	51341	0.382342
9402	7316	0.266525
9402	10657	0.360963
9402	11184	0.691062
9402	6655	0.354947
9402	11030	0.146749
9402	54900	0.300705
9402	10617	0.382442
9402	7531	0.209077
9402	27040	0.692708
9402	51043	0.294756
9402	3937	0.769304
9402	3190	0.325354
29841	204851	0.35913
29841	5156	0.211244
29841	83983	0.27854
29841	5289	0.342393
29841	3815	0.471949
29841	83694	0.114365
29841	10342	0.405126
29841	57822	0.370689
29841	285313	0.333386
1962	8260	0.370303
1962	26275	0.669012
1962	5019	0.361101
1962	56922	0.701328
1962	3158	0.374271
1962	7994	0.204298
1962	114799	0.395217
1962	3295	0.681497
1962	157570	0.324092
1962	253558	0.556358
1962	23522	0.495982
1962	51126	0.605923
1962	3028	0.574121
1962	64064	0.248907
1962	2639	0.594888
1962	3033	0.625415
1962	80339	0.361122
1962	64087	0.71062
1962	3030	0.441725
1962	3157	0.579151
10815	6844	0.467131
10815	5978	0.153358
10815	6804	0.427407
10815	6616	0.711546
1617	9802	0.241688
1617	1618	0.842943
1617	26528	0.242876
8801	10869	0.63595
26057	324	0.654626
26057	8314	0.767708
9097	7874	0.827228
1572	54657	0.19833
1572	7364	0.101133
1572	2954	0.138911
1572	7367	0.0689738
1572	2941	0.0804171
1572	54575	0.283371
1572	2946	0.0364333
1572	2948	0.00694031
1572	2944	0.00208056
1572	2052	0.0662135
1572	4259	0.0624081
1572	373156	0.0929835
1572	54490	0.194948
1572	2950	0.131792
1572	4258	0.17399
1572	4257	0.0437831
1572	7363	0.070903
1572	54576	0.178552
1572	2949	0.0334332
1572	54577	0.227935
1572	54658	0.228261
1572	10941	0.0753164
1572	2938	0.240761
1572	54600	0.1108
1572	7366	0.0801797
1572	2947	0.0870645
1572	2940	0.179332
1572	54579	0.132369
1572	79799	0.00232703
1572	653689	0.0388539
1572	119391	0.21931
91949	25942	0.755204
4973	6774	0.0339502
4973	639	0.172369
57161	7316	0.453139
55636	6599	0.494416
55636	6601	0.559791
55636	6605	0.410549
55636	1869	0.314603
55636	6597	0.605319
55636	5468	0.186332
55636	10664	0.577252
55636	51701	0.46789
55636	55193	0.455201
51377	7534	0.734729
51377	219333	0.673609
51377	9097	0.910342
56957	10420	0.423042
56957	6198	0.710033
56957	10155	0.618199
56957	6789	0.235473
56957	5562	0.604431
56957	9943	0.574057
56957	5292	0.0947944
56957	10188	0.39499
56957	6197	0.394765
56957	6446	0.415218
56957	54861	0.473246
56957	5592	0.579738
56957	57761	0.143838
56957	55359	0.0259728
56957	23012	0.467399
56957	7273	0.158479
56957	5970	0.541722
56957	1263	0.189838
56957	6732	0.18186
56957	9238	0.584113
56957	7301	0.485982
56957	11035	0.00879114
56957	57147	0.549578
56957	5170	0.635158
56957	51231	0.460877
56957	83942	0.184781
56957	10342	0.691885
56957	28951	0.595664
56957	5079	0.209277
56957	112858	0.631226
56957	5568	0.140844
56957	6850	0.0695193
56957	81629	0.422779
56957	8631	0.072487
56957	54899	0.465985
56957	5582	0.0692218
56957	23678	0.542634
56957	5894	0.439578
56957	7465	0.498788
56957	10110	0.372374
56957	5979	0.204393
56957	5584	0.724528
56957	9351	0.558377
56957	415116	0.319156
56957	7535	0.100311
56957	55351	0.456308
56957	5164	0.550638
56957	5156	0.559695
56957	5571	0.614325
56957	11315	0.675885
56957	7472	0.266694
56957	7189	0.406154
56957	5588	0.0525769
56957	5058	0.191084
56957	55872	0.136804
56957	56164	0.410939
56957	5567	0.387059
56957	7297	0.248126
56957	29941	0.533871
56957	8805	0.673644
56957	8780	0.463913
56957	10298	0.6109
2220	10747	0.355326
2220	5648	0.239397
4599	6672	0.110002
4599	8554	0.462116
4599	6772	0.287425
4599	6773	0.589998
4599	6872	0.396588
4599	7341	0.457166
115098	9126	0.71475
115098	4609	0.39594
115098	55145	0.696335
115098	2908	0.686058
115098	10664	0.819408
115098	147912	0.547024
940	2885	0.500503
940	10233	0.392063
940	6688	0.625626
940	941	0.50379
940	11072	0.369676
940	9402	0.675235
940	5295	0.581866
9988	6872	0.874529
1235	1879	0.107238
1235	3172	0.150508
64324	9869	0.892552
64324	80854	0.537215
64324	84838	0.587763
64324	79723	0.719486
64324	6839	0.745856
64324	9739	0.882151
64324	5970	0.757412
58477	7384	0.294243
58477	8848	0.130831
58477	9097	0.752071
58477	10869	0.651168
6772	7766	0.481195
6772	11274	0.595105
6772	7453	0.169499
6772	29799	0.0212878
6772	55281	0.551238
6772	197131	0.657796
6772	7066	0.0784511
6772	80764	0.538842
6772	6773	0.656451
6772	150223	0.569835
6772	1890	0.54812
6772	6774	0.613909
6772	56829	0.692753
6772	64699	0.0482926
6772	25888	0.505499
6772	7297	0.589909
6772	7150	0.787029
6772	6890	0.362291
6772	140691	0.154365
6772	84196	0.713081
6772	53840	0.662884
6772	55900	0.383394
6772	6872	0.688125
6772	7421	0.466969
6772	8717	0.419162
6772	7132	0.649509
6772	10155	0.663133
6772	9246	0.338142
6772	10628	0.321106
6772	7316	0.604696
6772	6897	0.725001
6772	27037	0.641134
6772	8940	0.590405
6772	51231	0.61829
6772	79446	0.566153
6772	7332	0.687627
6772	6737	0.733176
1845	1432	0.373522
1845	5594	0.391927
1845	5595	0.599523
1845	1956	0.422044
1845	5599	0.497932
10491	57599	0.602
10491	1869	0.20671
6206	6908	0.656911
6206	6598	0.767629
6206	84640	0.642313
6206	7316	0.718073
6206	6597	0.485486
6206	6872	0.767716
286	51341	0.0579493
286	3897	0.370851
286	84033	0.374943
286	9324	0.0842805
286	6521	0.51998
286	6508	0.383559
286	6005	0.616043
286	7074	0.372305
286	6886	0.0934225
286	905	0.0703591
286	2623	0.0197133
286	7273	0.59435
286	6708	0.138435
286	5978	0.253745
4921	51406	0.52337
4921	3141	0.552176
4921	7518	0.407609
4921	5528	0.457379
4921	5580	0.143459
4921	9506	0.0263394
4921	5340	0.263748
4921	7726	0.427666
4921	3978	0.122237
4921	3059	0.0624144
4921	6464	0.540258
4921	127933	0.376659
4921	7791	0.387628
4921	9760	0.300068
4921	1975	0.490049
4921	9775	0.397749
4921	7507	0.66826
4921	6714	0.58852
4921	6945	0.311223
4921	51460	0.244351
4921	10073	0.519134
4921	170463	0.362773
4921	4776	0.844991
4921	167826	0.0386291
4921	5979	0.212218
4921	55796	0.016084
4921	202559	0.0494691
1832	8502	0.336666
1832	3169	0.553071
1832	5317	0.410775
1832	5520	0.349441
1832	8428	0.265583
1832	7316	0.112194
1832	5581	0.0433523
1832	51377	0.227639
1832	3846	0.592286
1832	3728	0.634381
1832	11187	0.794494
1832	6925	0.148494
1832	7431	0.238364
1832	3170	0.182495
1832	3713	0.674313
1832	5318	0.562226
1992	6774	0.683111
57048	5580	0.537233
57048	9319	0.322199
1266	2010	0.48263
114625	2624	0.488547
114625	2623	0.269121
114625	6886	0.273124
7841	4609	0.603674
7841	7182	0.815682
1628	3718	0.148336
1628	3717	0.161742
1628	3716	0.234677
1628	4149	0.468459
1628	1876	0.280956
1628	10127	0.464724
1628	4609	0.0763372
1628	6772	0.202533
6867	6925	0.718867
6867	8089	0.408291
6867	23424	0.414768
55207	203068	0.321909
55207	10664	0.857175
1759	29993	0.419356
1759	2885	0.425821
1759	147912	0.166418
1759	5303	0.494271
1759	51341	0.461615
1759	11252	0.0666247
1759	51003	0.452474
1759	23268	0.248947
1759	23048	0.414897
1759	2113	0.0916222
1759	6456	0.663631
1759	6455	0.374697
1759	1859	0.326437
1759	2241	0.386152
1759	29763	0.617475
1759	53347	0.268109
1759	51100	0.128037
1759	4294	0.70629
1759	4690	0.409607
2266	3169	0.350369
2266	3170	0.419591
2266	202559	0.00216844
2266	6925	0.0600226
8471	7316	0.0210836
8471	5531	0.0472697
8471	4609	0.0804992
8471	11188	0.369534
8471	9306	0.401129
8471	5294	0.00497377
8471	7013	0.166807
8471	5728	0.0477019
8471	5290	0.369533
3175	23512	0.0492764
1474	2099	0.293504
1474	10127	0.317779
23647	6935	0.378804
23647	23421	0.332811
23647	400	0.758605
23647	55145	0.574774
23647	84062	0.301265
23647	5879	0.753543
23365	2768	0.371925
23365	7006	0.293918
23365	5364	0.589224
23365	10672	0.369546
23365	387	0.482806
23365	3480	0.403133
[truncated: 63,536 more rows]

## Sheet: STRINGv10
G1 Entrez ID	G2 Entrez ID	Weight
51385	5214	0.480059
51385	668	0.115791
51385	643812	0.679746
51385	7994	0.70937
51385	8346	0.14998
51385	5753	0.364969
51385	63928	0.24462
51385	58	0.138484
51385	94234	0.184332
51385	85453	0.390308
51385	5597	0.534818
51385	5571	0.635769
51385	801	0.460797
51385	5596	0.0900027
51385	6595	0.699595
51385	5926	0.778344
51385	60436	0.643002
51385	558	0.352901
51385	7004	0.276847
51385	55005	0.662326
51385	5156	0.301539
51385	5890	0.613043
51385	7942	0.438026
51385	6885	0.789587
51385	7444	0.546069
51385	55869	0.705638
51385	8345	0.29038
51385	55509	0.387234
51385	6789	0.671684
51385	54596	0.165223
51385	8463	0.36714
51385	83698	0.146676
51385	57826	0.599613
51385	8536	0.437159
51385	6722	0.516114
51385	54799	0.793586
51385	86614	0.0842822
51385	57801	0.332746
51385	8986	0.698319
51385	7005	0.293767
51385	9426	0.0691249
51385	8266	0.568417
51385	805	0.602104
51385	5142	0.244078
51385	9421	0.0061736
51385	54760	0.489545
51385	65975	0.288023
51385	6873	0.762824
51385	5145	0.257138
51385	6788	0.526439
51385	5586	0.772262
51385	9600	0.515308
51385	5593	0.310243
51385	5475	0.257832
51385	8841	0.831547
51385	84630	0.0769764
51385	6665	0.397956
51385	51564	0.674275
51385	51412	0.0119472
51385	899	0.57716
51385	57605	0.506846
51385	6016	0.635598
51385	5432	0.729847
51385	55200	0.333712
51385	726	0.434493
51385	5576	0.472893
51385	5567	0.369564
51385	5144	0.197904
51385	5927	0.694934
51385	55651	0.65056
51385	59350	0.160104
51385	9263	0.528228
51385	57531	0.626143
51385	7514	0.745213
51385	5580	0.610613
51385	57510	0.742951
51385	57180	0.427617
51385	7125	0.0323875
51385	57381	0.28082
51385	55884	0.402215
51385	6871	0.763949
51385	51475	0.0147683
51385	64577	0.253317
51385	8555	0.36097
51385	80853	0.45251
51385	9586	0.223616
51385	7258	0.0704388
51385	9886	0.251598
51385	79643	0.661793
51385	83637	0.808806
51385	51422	0.440765
51385	7534	0.672841
51385	56675	0.230833
51385	7535	0.412802
51385	5581	0.433987
51385	7006	0.487728
51385	6674	0.617642
51385	79836	0.242535
51385	55366	0.389625
51385	7533	0.449378
51385	5306	0.705714
51385	7404	0.0864077
51385	5595	0.614663
51385	83714	0.507179
51385	7301	0.353737
51385	6197	0.495785
51385	8357	0.323018
51385	5583	0.52693
51385	9146	0.752104
51385	80179	0.741975
51385	8549	0.0940747
51385	6041	0.679382
51385	81570	0.39765
51385	5754	0.600789
51385	7030	0.63582
51385	5534	0.496695
51385	6794	0.696542
51385	824	0.606609
51385	9963	0.438269
51385	63943	0.677609
51385	84220	0.403176
51385	6839	0.689516
51385	5582	0.0410661
51385	9470	0.614256
51385	56652	0.539702
51385	8928	0.358517
51385	5816	0.0591474
51385	8925	0.71833
51385	85481	0.0330047
51385	51806	0.200192
51385	6009	0.512949
51385	81629	0.600387
51385	7294	0.387897
51385	7227	0.515686
51385	8433	0.131818
51385	59	0.354896
51385	640	0.337786
51385	54101	0.301533
51385	79676	0.798263
51385	91419	0.559061
51385	55359	0.243557
51385	6418	0.678997
51385	92421	0.388709
51385	92597	0.669388
51385	7010	0.256036
51385	660	0.160989
51385	5898	0.633149
51385	5564	0.764357
51385	8284	0.127951
51385	80122	0.0933839
51385	5530	0.416921
51385	9914	0.367821
51385	54464	0.701262
51385	5536	0.725874
51385	5605	0.645627
51385	5146	0.454389
51385	5470	0.31127
51385	72	0.298985
51385	54737	0.793683
51385	5566	0.419258
51385	84231	0.740637
51385	5681	0.663923
51385	93550	0.661145
51385	64839	0.44373
51385	64591	0.0647425
51385	85004	0.291999
51385	84148	0.762279
51385	54108	0.599012
51385	8638	0.268416
51385	5607	0.695999
51385	5211	0.187684
51385	8789	0.116816
51385	8438	0.461297
51385	6621	0.788351
51385	51765	0.563865
51385	793	0.170693
51385	65997	0.362491
51385	79785	0.00335508
51385	5600	0.515665
51385	9282	0.683204
51385	55601	0.573587
51385	58480	0.224333
51385	5531	0.663823
51385	7703	0.219978
51385	790	0.807555
51385	6627	0.760315
51385	70	0.0468371
51385	6390	0.433159
51385	5516	0.507848
51385	55361	0.659389
51385	79705	0.663948
51385	54509	0.609525
51385	699	0.381142
51385	6446	0.4667
51385	5588	0.114676
51385	6650	0.726344
51385	54769	0.128576
51385	63876	0.225024
51385	7134	0.0296944
51385	5585	0.586368
51385	8473	0.791233
51385	85415	0.429318
51385	8766	0.679736
51385	5307	0.194152
51385	54997	0.100895
51385	847	0.468173
51385	55351	0.339879
51385	823	0.704704
51385	6014	0.0050792
51385	55693	0.428462
51385	5880	0.364112
51385	6236	0.183972
51385	8491	0.533797
51385	9578	0.594223
51385	7403	0.747687
51385	6125	0.711812
51385	71	0.669864
51385	8654	0.499248
51385	9759	0.420429
51385	5253	0.730019
51385	8924	0.678569
51385	5565	0.442787
51385	53834	0.424306
51385	5308	0.0302945
51385	64061	0.54399
51385	8061	0.194503
51385	57111	0.376852
51385	80201	0.305959
51385	7316	0.488624
51385	695	0.417198
51385	8339	0.374608
51385	7443	0.00759239
51385	84033	0.160279
51385	808	0.449017
51385	9085	0.0653935
51385	6419	0.612931
51385	9136	0.638634
51385	8767	0.565964
51385	5159	0.384173
51385	55811	0.184681
51385	9149	0.469149
51385	983	0.486268
51385	55367	0.797294
51385	6725	0.370981
51385	9962	0.617786
51385	5152	0.408017
51385	9230	0.70506
51385	55870	0.705053
51385	54503	0.677826
51385	7075	0.366597
51385	84936	0.375574
51385	83942	0.142302
51385	8729	0.746377
51385	5535	0.062685
51385	57761	0.495651
51385	79998	0.414172
51385	55300	0.0655596
51385	5613	0.648049
51385	51440	0.15602
51385	6199	0.748454
51385	5881	0.483068
51385	9623	0.166301
51385	53632	0.118199
51385	83394	0.454849
51385	55872	0.262116
51385	7532	0.356359
51385	59352	0.355293
51385	51477	0.564022
51385	5568	0.108647
51385	5218	0.398992
51385	79813	0.800808
51385	6198	0.724998
51385	794	0.169621
51385	9833	0.334965
51385	6237	0.430032
51385	86	0.72107
51385	83931	0.47267
51385	5598	0.692333
51385	8242	0.756545
51385	57669	0.597031
51385	7529	0.670919
51385	810	0.217109
51385	5158	0.395633
51385	998	0.69858
51385	64900	0.459002
51385	9252	0.470965
51385	65008	0.536655
51385	5979	0.207809
51385	6666	0.673243
51385	5213	0.29265
51385	5532	0.516701
51385	9478	0.156031
51385	51742	0.789837
51385	56648	0.359373
51385	6300	0.293924
51385	91608	0.0113138
51385	93986	0.245557
51385	5533	0.542361
51385	9238	0.710099
51385	5573	0.52565
51385	5292	0.403368
51385	84264	0.506964
51385	7531	0.499112
51385	5871	0.712061
51385	64800	0.329022
51385	8658	0.658397
51385	57122	0.72174
51385	79012	0.0141505
51385	585	0.739715
51385	9262	0.498543
51385	93973	0.754587
51385	54554	0.723721
51385	6597	0.73833
51385	6603	0.782727
51385	827	0.262295
51385	85366	0.0747012
51385	6850	0.472146
51385	5826	0.778693
51385	636	0.618425
51385	7016	0.613434
51385	7525	0.489595
51385	5908	0.658718
51385	5579	0.287842
51385	84517	0.30063
51385	5578	0.290732
51385	55589	0.674739
51385	9061	0.643782
51385	728137	0.0664197
51385	5577	0.311365
51385	8444	0.373185
51385	9663	0.52714
51385	80351	0.725274
51385	5899	0.577013
51385	79885	0.351792
51385	8850	0.506216
51385	83933	0.797204
51385	51655	0.181492
51385	53349	0.710041
51385	8556	0.571064
51385	57408	0.0717214
51385	7204	0.613777
51385	825	0.271369
51385	5592	0.151398
51385	60	0.580497
51385	9636	0.417755
51385	6759	0.169006
51385	9060	0.312594
51385	5309	0.137143
6189	7054	0.122147
6189	999	0.312718
6189	7407	0.767549
6189	6336	0.0405046
6189	627	0.267336
6189	91408	0.848687
6189	6904	0.767789
6189	8668	0.523043
6189	79586	0.595803
6189	8766	0.75997
6189	8665	0.422581
6189	706	0.5571
6189	65110	0.759375
6189	64969	0.77128
6189	8313	0.55164
6189	6734	0.804755
6189	9933	0.149869
6189	7158	0.702422
6189	9904	0.799214
6189	7846	0.436641
6189	6730	0.883905
6189	65109	0.786237
6189	847	0.603451
6189	7919	0.834198
6189	8651	0.450857
6189	6222	0.907887
6189	6626	0.852583
6189	71	0.818864
6189	9908	0.696274
6189	79957	0.0384809
6189	9669	0.549895
6189	7018	0.0705609
6189	8638	0.117657
6189	64591	0.0187072
6189	967	0.728181
6189	6201	0.889975
6189	9521	0.700229
6189	85453	0.451191
6189	64983	0.836389
6189	8653	0.676308
6189	9188	0.750162
6189	672	0.518368
6189	6741	0.629295
6189	9887	0.723655
6189	63931	0.846729
6189	64963	0.754596
6189	6218	0.940801
6189	9700	0.367856
6189	6727	0.843439
6189	891	0.494117
6189	811	0.420662
6189	70	0.144599
6189	8565	0.698092
6189	91653	0.545888
6189	79711	0.470833
6189	6627	0.847339
6189	6772	0.676248
6189	790	0.426321
6189	983	0.519507
6189	6729	0.83401
6189	8382	0.204093
6189	9045	0.676547
6189	908	0.886137
6189	9775	0.776697
6189	6231	0.847509
6189	6207	0.846259
6189	8842	0.108925
6189	6520	0.734513
6189	7514	0.805632
6189	64083	0.849327
6189	969	0.340613
6189	9526	0.294243
6189	7277	0.354606
6189	978	0.11945
6189	84271	0.82215
6189	9789	0.835318
6189	8266	0.713837
6189	6790	0.376262
6189	79710	0.637304
6189	9924	0.712844
6189	7124	0.147045
6189	6776	0.619661
6189	7157	0.751656
6189	6726	0.783381
6189	79731	0.783926
6189	9861	0.787299
6189	6747	0.79116
6189	8761	0.702642
6189	6774	0.691236
6189	8841	0.814039
6189	85476	0.0999193
6189	79922	0.72986
6189	7316	0.665633
6189	64965	0.760818
6189	8661	0.67339
6189	8411	0.804709
6189	9314	0.507559
6189	7291	0.472254
6189	8662	0.608517
6189	991	0.34178
6189	7414	0.600401
6189	958	0.757368
6189	8427	0.805235
6189	64061	0.546697
6189	9140	0.869983
6189	79590	0.0470967
6189	701	0.356027
6189	6193	0.904363
6189	64960	0.754523
6189	6228	0.833801
6189	6688	0.138642
6189	7037	0.6404
6189	84790	0.351606
6189	91582	0.796596
6189	8320	0.0484448
6189	689	0.944351
6189	6204	0.752875
6189	6202	0.905246
6189	7203	0.826889
6189	834	0.379439
6189	65008	0.774085
6189	8549	0.198585
6189	998	0.766137
6189	9146	0.760548
6189	8663	0.508202
6189	92935	0.61472
6189	875	0.292094
6189	7430	0.560468
6189	84172	0.100464
6189	8562	0.874382
6189	6745	0.787378
6189	9656	0.756094
6189	7494	0.653355
6189	9343	0.788717
6189	63976	0.283784
6189	6205	0.965759
6189	81572	0.712447
6189	80012	0.74186
6189	973	0.146449
6189	920	0.281308
6189	7258	0.0484453
6189	9086	0.577752
6189	953	0.450586
6189	6301	0.113008
6189	6950	0.274239
6189	79631	0.779355
6189	9374	0.767611
6189	64919	0.110637
6189	7534	0.711274
6189	9451	0.776766
6189	8408	0.585079
6189	6402	0.0299466
6189	705	0.456114
6189	6531	0.27093
6189	91272	0.833683
6189	9126	0.839626
6189	6198	0.874251
6189	6780	0.849322
6189	92565	0.40344
6189	8892	0.574741
6189	833	0.72533
6189	84340	0.742424
6189	79726	0.813693
6189	925	0.0584364
6189	8669	0.426986
6189	9804	0.840446
6189	7311	0.737679
6189	653689	0.436327
6189	8664	0.460347
6189	6209	0.929315
6189	9212	0.326883
6189	6746	0.81367
6189	7322	0.823057
6189	7276	0.00526793
6189	728137	0.0405894
6189	6929	0.769505
6189	9520	0.783784
6189	64216	0.729337
6189	7153	0.537667
6189	72	0.420614
6189	7416	0.14913
6189	6233	0.813904
6189	6203	0.683011
6189	7080	0.544279
6189	6777	0.607943
6189	8556	0.567075
6189	8517	0.676564
6189	9255	0.894666
6189	6232	0.729928
6189	7138	0.0122768
6189	6295	0.108512
6189	93550	0.589893
6189	8338	0.269556
6189	652	0.490922
6189	89780	0.207801
6189	6530	0.262975
6189	9636	0.452394
6189	84106	0.0511915
6189	7341	0.813698
6189	89869	0.0830107
6189	8886	0.585098
6189	6227	0.556751
6189	821	0.814329
6189	6217	0.808954
6189	6418	0.870004
6189	6615	0.479003
6189	6628	0.812207
6189	8976	0.731781
6189	6517	0.2382
6189	65003	0.879918
6189	80320	0.448469
6189	6208	0.848425
6189	7374	0.709551
6189	6657	0.0708418
6189	8065	0.792875
6189	84305	0.824174
6189	8894	0.602008
6189	7099	0.197387
6189	6229	0.792132
6189	6782	0.564751
6189	9760	0.243888
6189	8666	0.513551
6189	760	0.00571074
6189	84517	0.340541
6189	84812	0.343051
6189	8424	0.117915
6189	79009	0.894065
6189	81631	0.559859
6189	84365	0.175536
2359	3354	0.253712
2359	624	0.300137
2359	706	0.390673
2359	84539	0.282684
2359	6754	0.192924
2359	5657	0.0740795
2359	6000	0.358806
2359	6387	0.401569
2359	54769	0.248219
2359	6368	0.667865
2359	338442	0.305132
2359	4886	0.432935
2359	3553	0.223522
2359	4985	0.098768
2359	5999	0.0165275
2359	2838	0.293051
2359	57801	0.375288
2359	8630	0.102972
2359	54328	0.0341979
2359	3579	0.294185
2359	56923	0.0282237
2359	94137	0.31351
2359	26538	0.064636
2359	2847	0.00980775
2359	2840	0.321627
2359	2919	0.117431
2359	8811	0.104707
2359	5329	0.368973
2359	5030	0.30602
2359	6001	0.305305
2359	91653	0.314711
2359	5368	0.00655133
2359	51289	0.0864335
2359	256933	0.105492
2359	54509	0.20939
2359	26189	0.00797943
2359	6753	0.168836
2359	9878	0.241601
2359	4887	0.0645241
2359	59340	0.277891
2359	6750	0.121595
2359	27106	0.457009
2359	728	0.530255
2359	6372	0.0619643
2359	9170	0.347904
2359	3576	0.152543
2359	6352	0.554952
2359	3700	0.305735
2359	8843	0.273779
2359	8484	0.27613
2359	26996	0.432211
2359	6373	0.210332
2359	6363	0.529249
2359	2916	0.0462229
2359	9934	0.443118
2359	6374	0.185345
2359	53829	0.404506
2359	846	0.0763446
2359	6288	0.337672
2359	50839	0.159285
2359	5733	0.53241
2359	719	0.140926
2359	2833	0.486572
2359	51093	0.375455
2359	2917	0.0234975
2359	339403	0.137898
2359	6360	0.582499
2359	4852	0.0552996
2359	81697	0.0317444
2359	6005	0.332465
2359	4986	0.135335
2359	55507	0.365007
2359	718	0.50091
2359	2774	0.156079
2359	5919	0.446781
2359	5367	0.0121396
2359	246	0.153778
2359	3577	0.280019
2359	8390	0.032751
2359	8698	0.44776
2359	2778	0.0894541
2359	54429	0.227413
2359	26648	0.00739896
2359	4889	0.374037
2359	4544	0.0989053
2359	58191	0.534229
2359	3565	0.0543661
2359	27299	0.468908
2359	6364	0.176613
2359	2852	0.156141
2359	727	0.333593
2359	51428	0.180352
2359	50865	0.416072
2359	4360	0.777942
2359	6751	0.017068
2359	26532	0.00485593
2359	84658	0.238942
2359	93408	0.00703572
2359	2920	0.360084
2359	4543	0.117039
2359	7852	0.588385
2359	5179	0.047303
2359	5621	0.0263036
2359	5996	0.112397
2359	6755	0.148362
2359	2921	0.315247
2359	51083	0.126613
2359	6370	0.126955
2359	2770	0.17403
2359	6289	0.286434
2359	5697	0.0948133
2359	2912	0.0121786
2359	351	0.15565
2359	5173	0.277603
2359	64407	0.562113
2359	26123	0.338087
2359	4000	0.415821
2359	5539	0.0438143
2359	4283	0.566394
2359	2913	0.179321
2359	53637	0.0235221
2359	301	0.467475
2359	6366	0.586487
2359	4987	0.0137315
2359	8862	0.0285625
2359	54112	0.138961
2359	54331	0.134769
2359	3627	0.370063
2359	8601	0.267147
2359	57007	0.403654
30835	84961	0.203028
30835	51284	0.323311
30835	7450	0.699516
30835	51428	0.168125
30835	953	0.335443
30835	64170	0.200339
30835	3309	0.171769
30835	58191	0.413154
30835	7535	0.439997
30835	3565	0.00884325
30835	3916	0.362051
30835	4048	0.300126
30835	5133	0.363455
30835	84658	0.100516
30835	4153	0.0472149
30835	51561	0.0031757
30835	6493	0.0951731
30835	5595	0.103321
30835	4035	0.480068
30835	3596	0.0944259
30835	718	0.558629
30835	3662	0.404201
30835	7301	0.123684
30835	3730	0.361983
30835	432	0.078588
30835	9436	0.0251911
30835	79679	0.0432299
30835	945	0.444889
30835	6041	0.247287
30835	6356	0.30431
30835	3440	0.172541
30835	6361	0.24131
30835	7430	0.214631
30835	3725	0.431553
30835	50943	0.0397529
30835	5919	0.508104
30835	3689	0.353949
30835	920	0.568434
30835	973	0.139247
30835	4599	0.400307
30835	6778	0.376539
30835	4283	0.529795
30835	947	0.666297
30835	3563	0.677043
30835	4313	0.476872
30835	3665	0.288543
30835	3569	0.355027
30835	3956	0.244501
30835	7132	0.398211
30835	923	0.439
30835	7099	0.300644
30835	3681	0.310393
30835	51266	0.245841
30835	3575	0.297303
30835	6687	0.377819
30835	85363	0.294705
30835	4615	0.276122
30835	6385	0.242011
30835	4094	0.633938
30835	3559	0.53443
30835	6777	0.344704
30835	5870	0.160345
30835	712	0.744967
30835	54106	0.25514
30835	3682	0.266282
30835	8710	0.0223517
30835	4318	0.23262
30835	7412	0.545006
30835	939	0.230388
30835	668	0.229648
30835	3674	0.112673
30835	7076	0.288808
30835	6590	0.387787
30835	338	0.273391
30835	55576	0.356263
30835	558	0.364362
30835	9878	0.238481
30835	3320	0.127107
30835	6772	0.108415
30835	434	0.250261
30835	7056	0.552869
30835	5624	0.0533539
30835	811	0.198069
30835	6387	0.487737
30835	909	0.176178
30835	3385	0.370225
30835	60489	0.181648
30835	55275	0.250262
30835	93978	0.0313336
30835	55509	0.314321
30835	50856	0.317999
30835	706	0.217193
30835	921	0.442123
30835	3704	0.24693
30835	8891	0.279436
30835	8651	0.399421
30835	3579	0.149606
30835	84313	0.211958
30835	79966	0.072244
30835	9902	0.275789
30835	3932	0.432228
30835	51592	0.297312
30835	3297	0.373754
30835	55697	0.272031
30835	931	0.245641
30835	708	0.144813
30835	3716	0.347411
30835	7157	0.322477
30835	7124	0.189501
30835	3782	0.197481
30835	930	0.126537
30835	6376	0.538624
30835	3886	0.0960157
30835	8411	0.288009
30835	3459	0.341646
30835	6688	0.418736
30835	339390	0.569163
30835	5971	0.317767
30835	3458	0.152077
30835	7305	0.522865
30835	940	0.512944
30835	3371	0.397046
30835	6352	0.383224
30835	3959	0.483009
30835	51311	0.434518
30835	4843	0.377905
30835	4069	0.414767
30835	3384	0.370015
30835	5294	0.381394
30835	4609	0.327371
30835	969	0.479897
30835	6363	0.547464
30835	6349	0.109671
30835	978	0.13133
30835	5831	0.0936536
30835	5125	0.564235
30835	9567	0.279698
30835	4654	0.0398078
30835	4616	0.328116
30835	948	0.506126
30835	5881	0.0887537
30835	3684	0.486273
30835	9332	0.578877
30835	4478	0.281482
30835	968	0.336475
30835	9021	0.390298
30835	941	0.306258
30835	5468	0.524413
30835	6364	0.0896488
30835	4610	0.0417272
30835	7096	0.339592
30835	5894	0.274728
30835	5868	0.152577
30835	3659	0.334483
30835	4357	0.32259
30835	3146	0.263369
30835	959	0.469835
30835	5268	0.09016
30835	8578	0.639781
30835	4360	0.761346
30835	3606	0.324321
30835	925	0.436154
30835	383	0.121693
30835	834	0.337284
30835	3902	0.398369
30835	6348	0.373211
30835	3394	0.556385
30835	7292	0.0460967
30835	998	0.209014
30835	5158	0.168693
30835	3688	0.342393
30835	965	0.338996
30835	613	0.283702
30835	634	0.342014
30835	50852	0.449257
30835	64127	0.285565
30835	3383	0.355547
30835	64135	0.223191
30835	7066	0.375414
30835	3577	0.164133
30835	821	0.183291
30835	5292	0.279323
30835	975	0.412929
30835	914	0.490314
30835	929	0.586022
30835	5045	0.304981
30835	4179	0.383578
30835	4000	0.387685
30835	3958	0.437736
30835	5788	0.386073
30835	9936	0.466938
30835	6383	0.392366
30835	6382	0.174022
30835	4613	0.320589
30835	3431	0.283064
30835	7299	0.119212
30835	6850	0.407853
30835	3627	0.312932
30835	6357	0.482387
30835	7525	0.257491
30835	6556	0.400235
30835	81501	0.0643166
30835	6366	0.613945
30835	976	0.24248
30835	8743	0.461347
30835	3162	0.217236
30835	7852	0.465508
30835	8030	0.258082
30835	8850	0.216732
30835	7409	0.375987
30835	949	0.25196
30835	911	0.441659
30835	5055	0.0419575
30835	81793	0.086983
30835	9931	0.29933
30835	55190	0.0269236
30835	4121	0.350874
30835	967	0.349808
30835	950	0.329088
30835	57001	0.0366595
30835	5328	0.413383
30835	7018	0.0488863
30835	4680	0.142004
30835	80131	0.145674
30835	3605	0.0713301
30835	6492	0.0634329
30835	56943	0.258033
30835	6490	0.303394
30835	3868	0.173058
30835	6441	0.275376
30835	9308	0.189225
30835	7345	0.0697276
30835	951	0.321168
30835	5372	0.243772
30835	6354	0.130004
30835	3562	0.0453492
30835	999	0.137262
30835	919	0.393506
30835	6368	0.609596
30835	387	0.310389
30835	942	0.526801
30835	4790	0.394847
30835	3683	0.345966
30835	847	0.395096
30835	3695	0.186358
30835	910	0.315297
30835	3656	0.293759
30835	6614	0.816907
30835	3553	0.108049
30835	3593	0.0268605
30835	928	0.514816
30835	84959	0.125069
30835	9076	0.257933
30835	348	0.209384
30835	56980	0.266334
30835	871	0.31687
30835	7433	0.482346
30835	6360	0.563686
30835	958	0.464826
30835	6774	0.417132
30835	79132	0.331906
30835	7293	0.5426
30835	7037	0.144178
30835	3586	0.544875
30835	6347	0.391695
30835	7251	0.278426
30835	3700	0.348679
30835	3576	0.00690576
30835	3687	0.28702
30835	684	0.492249
30835	6373	0.140842
30835	3673	0.295266
30835	9735	0.277169
30835	3815	0.464499
30835	3439	0.102222
8678	8877	0.483054
8678	93492	0.160649
8678	9841	0.796448
8678	9476	0.241604
8678	958	0.62329
8678	8724	0.842898
8678	9140	0.873069
8678	925	0.129006
8678	9131	0.684971
8678	8776	0.803358
8678	9927	0.752065
8678	9447	0.200861
8678	9804	0.800104
8678	9821	0.772606
8678	8718	0.268848
8678	89849	0.468572
8678	968	0.43216
8678	8682	0.546211
8678	8975	0.469862
8678	9622	0.162941
8678	8986	0.725957
8678	9666	0.484333
8678	9028	0.173836
8678	9451	0.67051
8678	8988	0.183939
8678	9706	0.572138
8678	9817	0.801544
8678	8898	0.711252
8678	9107	0.848966
8678	9829	0.15943
8678	9559	0.877226
8678	8842	0.107104
8678	9896	0.787244
8678	8772	0.743614
8678	9997	0.666568
8678	9122	0.457907
8678	9531	0.506292
8678	91012	0.635142
8678	920	0.331131
8678	90196	0.849379
8678	9609	0.330558
8678	8871	0.501779
8678	869	0.0967067
8678	983	0.383017
8678	8743	0.445782
8678	8813	0.875734
8678	999	0.144867
8678	8883	0.771934
8678	8815	0.793674
8678	9392	0.839707
8678	9039	0.900418
8678	8795	0.589026
8678	8788	0.0312093
8678	8878	0.837643
8678	9252	0.566011
8678	9525	0.798901
8678	8766	0.784698
8678	8723	0.804754
8678	9146	0.795128
8678	998	0.86526
3198	6910	0.148434
3198	60436	0.508469
3198	6595	0.120724
3198	4698	0.156238
3198	57504	0.27492
3198	4087	0.41656
3198	648	0.142782
3198	56603	0.156839
3198	7545	0.312919
3198	6258	0.164367
3198	4853	0.582962
3198	4495	0.0639848
3198	9935	0.556855
3198	94234	0.0328573
3198	3912	0.423195
3198	367	0.384702
3198	3202	0.326764
3198	57801	0.0533734
3198	8022	0.0617055
3198	86614	0.183303
3198	9404	0.118022
3198	6722	0.320504
3198	4762	0.0622203
3198	9612	0.310741
3198	79191	0.290985
3198	706	0.624175
3198	51533	0.230702
3198	3685	0.191726
3198	5915	0.0691876
3198	9603	0.260292
3198	9537	0.329295
3198	4010	0.30409
3198	4088	0.432655
3198	3201	0.216092
3198	7291	0.422248
3198	9314	0.598261
3198	6425	0.0691002
3198	5456	0.483151
3198	9355	0.33719
3198	8646	0.00816511
3198	7044	0.102313
3198	6594	0.0859601
3198	5089	0.217512
3198	5454	0.464044
3198	8204	0.359745
3198	7157	0.663905
3198	6776	0.521901
3198	55502	0.313517
3198	353132	0.238815
3198	57502	0.164612
3198	54760	0.0399431
3198	9421	0.0470188
3198	3218	0.215993
3198	6662	0.139045
3198	4609	0.674785
3198	9557	0.210922
3198	64843	0.26539
3198	81029	0.385144
3198	5458	0.0669109
3198	5125	0.466237
3198	4654	0.165615
3198	3239	0.215994
3198	3549	0.103681
3198	57084	0.483902
3198	7481	0.275817
3198	5465	0.231843
3198	5927	0.593192
3198	4602	0.267328
3198	9757	0.371651
3198	5929	0.226429
3198	9518	0.377583
3198	3236	0.216791
3198	8817	0.131795
3198	6934	0.260292
3198	3670	0.142691
3198	57088	0.253659
3198	9940	0.0956437
3198	5916	0.546407
3198	4645	0.343128
3198	6424	0.214942
3198	4009	0.252586
3198	58508	0.265021
3198	4656	0.298031
3198	4779	0.260292
3198	57167	0.141932
3198	3280	0.327258
3198	3725	0.34335
3198	55930	0.183373
3198	4092	0.222765
3198	81926	0.0625455
3198	80714	0.216016
3198	3234	0.693902
3198	79090	0.145679
3198	7479	0.0329391
3198	6591	0.529741
3198	5090	0.216266
3198	8601	0.207467
3198	9573	0.321433
3198	8085	0.380844
3198	5013	0.00774428
3198	85291	0.0664932
3198	6778	0.645309
3198	63978	0.0435505
3198	473	0.248758
3198	50846	0.210701
3198	8433	0.111869
3198	4188	0.267338
3198	3225	0.28203
3198	64321	0.213516
3198	6928	0.0451331
3198	3229	0.387279
3198	57472	0.290594
3198	6217	0.458022
3198	9363	0.268256
3198	6297	0.243233
3198	947	0.300353
3198	5460	0.288171
3198	6777	0.263108
3198	54626	0.469279
3198	9496	0.372741
3198	89780	0.324272
3198	652	0.370681
3198	9112	0.215637
3198	3205	0.216023
3198	3693	0.482144
3198	54361	0.253573
3198	7475	0.173456
3198	51645	0.0643469
3198	51176	0.260292
3198	7025	0.0333772
3198	6656	0.413148
3198	595	0.356288
3198	5076	0.242145
3198	7703	0.15636
3198	4208	0.0273996
3198	5948	0.149602
3198	8553	0.328759
3198	79365	0.100283
3198	3215	0.329153
3198	4855	0.0896185
3198	9070	0.207741
3198	51131	0.456542
3198	4205	0.29291
3198	7067	0.177884
3198	5459	0.114873
3198	639	0.498637
3198	374403	0.227991
3198	3204	0.331388
3198	7704	0.318316
3198	7403	0.458834
3198	4617	0.0344274
3198	5081	0.357194
3198	9241	0.0412087
3198	999	0.299299
3198	63876	0.171957
3198	79868	0.372547
3198	9219	0.452811
3198	9457	0.19412
3198	7477	0.101492
3198	7474	0.335004
3198	3226	0.237569
3198	5037	0.121201
3198	6774	0.475546
3198	3207	0.489046
3198	474	0.186535
3198	5077	0.103015
3198	83439	0.260292
3198	5308	0.318883
3198	57057	0.101982
3198	84033	0.176429
3198	3233	0.216171
3198	7050	0.618196
3198	79192	0.13721
3198	5644	0.132684
3198	56980	0.250628
3198	5727	0.0874861
3198	6091	0.21223
3198	53834	0.0242112
3198	4760	0.422569
3198	4089	0.423306
3198	3223	0.267173
3198	51384	0.189422
3198	3673	0.425544
3198	9055	0.27989
3198	85294	0.385895
3198	6926	0.355646
3198	3206	0.825535
3198	894	0.171678
3198	392255	0.123065
3198	3815	0.127224
3198	55367	0.253114
3198	55811	0.118933
3198	64221	0.201414
3198	7472	0.110018
3198	8929	0.185281
3198	79813	0.386939
3198	4854	0.401124
3198	83595	0.23598
3198	5316	0.379287
3198	6886	0.0264708
3198	7799	0.174548
3198	7849	0.233895
3198	6422	0.320598
3198	9455	0.0157351
3198	84766	0.443834
3198	3219	0.216019
3198	3203	0.326224
3198	4644	0.0358968
3198	6572	0.139657
3198	6299	0.213581
3198	5917	0.427073
3198	7022	0.42485
3198	655	0.069728
3198	5015	0.377219
3198	3887	0.051871
3198	4928	0.431696
3198	5295	0.265219
3198	3232	0.215994
3198	93986	0.316831
3198	3217	0.338229
3198	6927	0.0788133
3198	5359	0.484246
3198	650	0.374239
3198	373	0.0255503
3198	6932	0.260292
3198	55636	0.0390944
3198	6657	0.225316
3198	6045	0.334411
3198	6597	0.138977
3198	5087	0.216274
3198	9260	0.393136
3198	9464	0.435983
3198	55818	0.360965
3198	3199	0.289548
3198	7478	0.387641
3198	5241	0.192883
3198	3975	0.391545
3198	340665	0.00081846
3198	6899	0.390783
3198	8854	0.13644
3198	9611	0.319643
3198	8467	0.273383
3198	6615	0.308307
3198	5457	0.0888905
3198	54507	0.573873
3198	7186	0.234898
3198	4851	0.450994
3198	5079	0.080127
3198	4297	0.250558
3198	429	0.472297
3198	401	0.171229
3198	50805	0.253563
3198	6929	0.296476
3198	5252	0.0986365
3198	8850	0.0190467
3198	8913	0.147708
3198	3216	0.333182
3198	80326	0.125985
3198	3265	0.0932161
23241	23254	0.577872
23241	2800	0.658166
23241	2764	0.663746
23241	7220	0.676318
23241	80179	0.513901
23241	9146	0.704042
23241	79960	0.592342
23241	3313	0.63393
23241	3954	0.621588
23241	7095	0.672365
23241	54498	0.53026
23241	23590	0.425627
23241	613	0.635956
23241	340120	0.0956827
23241	90362	0.643338
23241	3932	0.000857376
23241	254173	0.26258
23241	56339	0.754595
23241	9033	0.19222
23241	54796	0.34012
23241	836	0.47034
23241	26051	0.368262
23241	389541	0.628706
23241	3055	0.0569756
23241	7534	0.490623
23241	51257	0.595196
23241	7535	0.166917
23241	79038	0.778725
23241	53944	0.45934
23241	329	0.652728
23241	8224	0.553464
23241	386680	0.468078
23241	90550	0.491248
23241	55182	0.829911
23241	55902	0.545738
23241	55095	0.772351
23241	5372	0.653526
23241	9927	0.534533
23241	54732	0.418417
23241	23607	0.461356
23241	57574	0.210116
23241	8165	0.626623
23241	23266	0.534118
23241	811	0.443326
23241	81928	0.621146
23241	60526	0.413895
23241	9868	0.669954
23241	2934	0.533225
23241	5664	0.75157
23241	54892	0.352958
23241	59285	0.147847
23241	8723	0.666046
23241	256281	0.629285
23241	6725	0.140551
23241	55038	0.183556
23241	54464	0.452961
23241	5587	0.582567
23241	26088	0.706279
23241	64083	0.582575
23241	7186	0.609787
23241	25776	0.779011
23241	7416	0.507719
23241	9931	0.605217
23241	54360	0.345083
23241	9112	0.801336
23241	83699	0.551715
23241	55666	0.57698
23241	51594	0.811517
23241	9372	0.759075
23241	5311	0.323207
23241	3482	0.198852
23241	9526	0.4637
23241	84260	0.727558
23241	84988	0.718196
23241	90135	0.708048
23241	821	0.607418
23241	5045	0.322418
23241	56980	0.622962
23241	4074	0.575777
23241	8120	0.509286
23241	8175	0.617022
23241	27429	0.701749
23241	389898	0.00334627
23241	9620	0.16371
23241	5314	0.0653613
23241	6558	0.645727
23241	25966	0.55612
23241	267	0.704027
23241	7316	0.548539
23241	6272	0.528626
23241	6850	0.0476567
23241	3708	0.572539
23241	51098	0.640377
23241	51429	0.57446
23241	9715	0.547708
23241	30811	0.451458
22847	8924	0.811473
22847	64400	0.603212
22847	23473	0.889773
22847	9759	0.483906
22847	7443	0.00511893
22847	54957	0.714874
22847	22992	0.709391
22847	22908	0.807524
22847	808	0.458041
22847	84033	0.272155
22847	80201	0.170132
22847	57111	0.22147
22847	5308	0.229603
22847	91319	0.263221
22847	55055	0.755757
22847	5152	0.383415
22847	23774	0.848312
22847	2781	0.219431
22847	3702	0.0939947
22847	2986	0.139928
22847	9149	0.546361
22847	4938	0.202885
22847	55367	0.780108
22847	27022	0.34558
22847	55811	0.252013
22847	8767	0.489466
22847	79998	0.557849
22847	5613	0.543697
22847	2324	0.378392
22847	57761	0.373238
22847	400966	0.261913
22847	7075	0.459982
22847	53917	0.380155
22847	84936	0.240162
22847	83942	0.231349
22847	27115	0.409001
22847	391	0.182009
22847	8438	0.388812
22847	65997	0.458019
22847	793	0.152996
22847	3717	0.57755
22847	4205	0.636127
22847	8638	0.0286848
22847	5211	0.0757747
22847	85004	0.444083
22847	64591	0.165789
22847	28951	0.64617
22847	5516	0.698954
22847	70	0.115173
22847	4173	0.624373
22847	3065	0.609914
22847	5531	0.533316
22847	2810	0.16813
22847	4208	0.500521
22847	55601	0.555212
22847	790	0.807243
22847	9282	0.794261
22847	2618	0.843743
22847	5600	0.533689
22847	85415	0.446537
22847	3984	0.428523
22847	8473	0.768807
22847	5307	0.3083
22847	8766	0.608776
22847	490	0.548484
22847	5585	0.537934
22847	3093	0.684729
22847	5832	0.690646
22847	387	0.582166
22847	5588	0.0572284
22847	7134	0.159525
22847	51110	0.669841
22847	84292	0.678887
22847	699	0.304066
22847	6446	0.478018
22847	6125	0.784126
22847	4303	0.335111
22847	25788	0.594872
22847	283629	0.667135
22847	3656	0.480705
22847	8491	0.835417
22847	22880	0.848617
22847	823	0.509193
22847	6014	0.0221643
22847	54997	0.318685
22847	9262	0.286957
22847	585	0.880377
22847	93973	0.811841
22847	338699	0.71557
22847	84919	0.677532
22847	8658	0.862351
22847	442425	0.0697902
22847	79012	0.00898017
22847	388951	0.322203
22847	4145	0.0849157
22847	272	0.181082
22847	84264	0.344846
22847	84517	0.531367
22847	5578	0.387776
22847	5579	0.0175497
22847	7525	0.760981
22847	79817	0.573544
22847	4129	0.289239
22847	6597	0.738638
22847	54554	0.744323
22847	5127	0.66075
22847	8850	0.480012
22847	3265	0.582778
22847	2768	0.56136
22847	27154	0.793677
22847	2304	0.24488
22847	5577	0.275857
22847	9061	0.491741
22847	5309	0.125087
22847	5592	0.459953
22847	445582	0.208647
22847	825	0.327981
22847	2301	0.223438
22847	51655	0.391756
22847	4296	0.440906
22847	55872	0.266436
22847	4603	0.463445
22847	23390	0.83662
22847	390	0.495329
22847	23097	0.582657
22847	53632	0.125929
22847	4605	0.153394
22847	2959	0.699216
22847	6237	0.519562
22847	86	0.808683
22847	794	0.194197
22847	84159	0.565699
22847	23168	0.783419
22847	5218	0.472504
22847	5568	0.201242
22847	51477	0.610221
22847	2949	0.404763
22847	6198	0.85174
22847	4593	0.280769
22847	2299	0.0911813
22847	57552	0.340029
22847	5979	0.213691
22847	65008	0.75378
22847	810	0.14738
22847	5158	0.167364
22847	998	0.574533
22847	3099	0.304464
22847	7529	0.563882
22847	51491	0.702915
22847	83931	0.456577
22847	5598	0.640518
22847	5573	0.702958
22847	23214	0.298745
22847	3169	0.229735
22847	56341	0.0345904
22847	3480	0.572361
22847	56648	0.578579
22847	51742	0.850313
22847	5213	0.557484
22847	9478	0.175287
22847	54760	0.501175
22847	3628	0.671138
22847	2353	0.288297
22847	2321	0.537106
22847	9426	0.19337
22847	2780	0.120413
22847	3716	0.671371
22847	8986	0.52977
22847	27124	0.376081
22847	2295	0.320852
22847	79623	0.00935208
22847	3726	0.328903
22847	282974	0.491224
22847	2296	0.413037
22847	8841	0.741269
22847	9600	0.286221
22847	5593	0.304614
22847	5586	0.814799
22847	6873	0.873459
22847	5145	0.314807
22847	59350	0.143212
22847	55651	0.727472
22847	4176	0.758025
22847	26524	0.61649
22847	285220	0.290106
22847	26045	0.248991
22847	5567	0.331685
22847	5576	0.721266
22847	5144	0.385026
22847	5126	0.280703
22847	2625	0.194448
22847	3718	0.0889839
22847	726	0.463436
22847	2626	0.0798741
22847	286380	0.0260872
22847	55884	0.476442
22847	6871	0.906939
22847	64577	0.262853
22847	5125	0.437063
22847	51475	0.0810662
22847	7125	0.194676
22847	57531	0.773991
22847	5580	0.313089
22847	255426	0.273698
22847	29985	0.661816
22847	801	0.463081
22847	3055	0.08864
22847	94234	0.0832247
22847	643812	0.868868
22847	2294	0.3195
22847	5156	0.496299
22847	2322	0.00727774
22847	51061	0.697895
22847	558	0.603482
22847	7004	0.577293
22847	26521	0.645342
22847	286749	0.701208
22847	25953	0.622264
22847	6595	0.735083
22847	23270	0.54413
22847	4342	0.0749185
22847	4893	0.665006
22847	7444	0.678762
22847	55869	0.750965
22847	6885	0.880237
22847	25778	0.649848
22847	54799	0.851403
22847	3932	0.045651
22847	644	0.609163
22847	22887	0.886785
22847	2984	0.11533
22847	439996	0.241156
22847	6418	0.780128
22847	91419	0.686299
22847	2820	0.700747
22847	640	0.0559838
22847	81629	0.60912
22847	660	0.0537927
22847	3850	0.0776473
22847	29777	0.707969
22847	6943	0.271618
22847	253175	0.221825
22847	92597	0.803462
22847	29941	0.659433
22847	7010	0.390224
22847	9914	0.120789
22847	5605	0.592884
22847	54464	0.774159
22847	5536	0.822503
22847	4215	0.541498
22847	5564	0.712133
22847	288	0.391253
22847	93550	0.759182
22847	84231	0.691734
22847	2770	0.511167
22847	5566	0.482645
22847	5681	0.700275
22847	23133	0.797446
22847	54737	0.761792
22847	72	0.333943
22847	26233	0.140948
22847	23500	0.284249
22847	2354	0.264129
22847	4940	0.489133
22847	7534	0.558163
22847	7535	0.102807
22847	55843	0.157741
22847	4801	0.777821
22847	9586	0.108137
22847	4140	0.663005
22847	348094	0.492985
22847	3298	0.800732
22847	7258	0.217409
22847	4882	0.716521
22847	5595	0.460639
22847	83714	0.521944
22847	51277	0.790503
22847	3727	0.512561
22847	2302	0.100926
22847	5306	0.587015
22847	7533	0.425808
22847	55366	0.631001
22847	7404	0.0862042
22847	7006	0.426961
22847	349334	0.224874
22847	5534	0.446335
22847	7030	0.50288
22847	4919	0.499108
22847	23028	0.882304
22847	7181	0.846735
22847	387496	0.488251
22847	3725	0.589265
22847	8925	0.701788
22847	26507	0.244647
22847	26235	0.786097
22847	6794	0.700193
22847	84220	0.711903
22847	63943	0.567484
22847	53834	0.588636
22847	5565	0.717546
22847	23556	0.726795
22847	9015	0.794472
22847	29986	0.207252
22847	3000	0.058207
22847	4951	0.0414885
22847	5253	0.802603
22847	8654	0.588188
22847	2309	0.586087
22847	23283	0.714217
22847	27289	0.20259
22847	79722	0.0794771
22847	7316	0.554733
22847	695	0.109597
22847	3791	0.471694
22847	64061	0.653062
22847	8061	0.284911
22847	6725	0.246711
22847	23522	0.867667
22847	983	0.464065
22847	6419	0.792171
22847	2307	0.35379
22847	9085	0.18953
22847	2783	0.488679
22847	5159	0.599936
22847	55300	0.151664
22847	6199	0.58647
22847	27294	0.0505519
22847	3815	0.445551
22847	5535	0.195131
22847	59344	0.15084
22847	54503	0.556849
22847	3645	0.296753
22847	8729	0.840328
22847	55870	0.864253
22847	414301	0.286261
22847	9230	0.660447
22847	55119	0.819993
22847	6621	0.782756
22847	51765	0.40222
22847	54108	0.742819
22847	5607	0.78532
22847	8789	0.0774587
22847	80820	0.33671
22847	84148	0.697998
22847	64839	0.66258
22847	6390	0.546888
22847	54509	0.29842
22847	55361	0.686763
22847	79705	0.532367
22847	58480	0.324307
22847	26354	0.808535
22847	2648	0.752544
22847	23551	0.21806
22847	2290	0.0873478
22847	79785	0.128862
22847	4673	0.763633
22847	28954	0.420259
22847	6650	0.645898
22847	54769	0.0778428
22847	26053	0.578602
22847	50940	0.175084
22847	23012	0.553167
22847	9578	0.794579
22847	7403	0.709174
22847	71	0.599041
22847	5880	0.0383799
22847	55693	0.634555
22847	6236	0.413692
22847	51350	0.00942985
22847	91947	0.492279
22847	84623	0.0518621
22847	847	0.431914
22847	55351	0.436709
22847	5045	0.415063
22847	57122	0.870596
22847	7531	0.642354
22847	5871	0.371508
22847	64800	0.544969
22847	5138	0.337754
22847	5292	0.280482
22847	5908	0.695372
22847	6782	0.625388
22847	2580	0.639711
22847	7016	0.724501
22847	23239	0.481819
22847	2624	0.477777
22847	3841	0.817131
22847	6850	0.131478
22847	85366	0.100622
22847	84457	0.155221
22847	3171	0.18027
22847	827	0.422335
22847	2305	0.400779
22847	79885	0.504102
22847	5899	0.416519
22847	2645	0.307296
22847	2931	0.560429
22847	9663	0.44721
22847	487	0.300637
22847	80351	0.801009
22847	728137	0.204569
22847	29893	0.741732
22847	8444	0.561486
22847	24138	0.501247
22847	55589	0.634049
22847	9060	0.415791
22847	493	0.447673
22847	255104	0.522256
22847	9636	0.325534
22847	60	0.466023
22847	57408	0.0399091
22847	7204	0.726124
22847	4209	0.626981
22847	83933	0.587927
22847	53349	0.73965
22847	8556	0.639018
22847	83394	0.352959
22847	2303	0.426979
22847	2669	0.484009
22847	5881	0.430492
22847	79637	0.507825
22847	266812	0.410746
22847	9833	0.281254
22847	55744	0.767488
22847	79813	0.835112
22847	27023	0.0796977
22847	7532	0.534391
22847	59352	0.226949
22847	57680	0.696872
22847	9252	0.550093
22847	2875	0.317907
22847	64900	0.611831
22847	6792	0.465729
22847	25930	0.830139
22847	55803	0.144896
22847	4883	0.408104
22847	8379	0.471164
22847	4286	0.511519
22847	8242	0.741272
22847	5533	0.761206
22847	4676	0.741717
22847	27032	0.775357
22847	91039	0.695107
22847	93986	0.510387
22847	91608	0.251073
22847	6300	0.537338
22847	5532	0.687899
22847	23178	0.513479
22847	5142	0.231794
22847	805	0.582918
22847	23524	0.721094
22847	8266	0.560541
22847	4294	0.443887
22847	7005	0.519452
22847	51412	0.0274862
22847	57605	0.532824
22847	6016	0.475227
22847	3029	0.365732
22847	51564	0.607668
22847	4675	0.0768352
22847	84630	0.0454206
22847	5475	0.158559
22847	65975	0.348536
22847	6788	0.726227
22847	9263	0.443115
22847	5927	0.686124
22847	23617	0.190788
22847	51231	0.652428
22847	4602	0.177587
22847	50944	0.199088
22847	51285	0.4139
22847	27086	0.532804
22847	57381	0.439092
22847	2627	0.357802
22847	57180	0.595464
22847	57510	0.854544
22847	7514	0.817751
22847	85453	0.607488
22847	5596	0.16226
22847	5571	0.711012
22847	5597	0.717408
22847	58	0.066276
22847	7994	0.672646
22847	2623	0.0255838
22847	5214	0.573779
22847	668	0.197083
22847	5753	0.167371
22847	63928	0.24539
22847	27173	0.649555
22847	3607	0.813228
22847	5890	0.580528
22847	375775	0.272848
22847	5926	0.759078
22847	4794	0.410155
22847	5122	0.300108
22847	23604	0.22456
22847	6789	0.447758
22847	4939	0.130507
22847	51663	0.810753
22847	55509	0.331847
22847	284656	0.169706
22847	23309	0.803017
22847	2775	0.102936
22847	7942	0.229877
22847	86614	0.145268
22847	23760	0.740054
22847	415116	0.496945
22847	3297	0.744553
22847	6722	0.602788
22847	8536	0.396844
22847	57826	0.622065
22847	8463	0.611116
22847	64333	0.0575086
22847	83698	0.103027
22847	55359	0.115621
22847	2771	0.0664087
22847	59	0.468336
22847	54101	0.263474
22847	7227	0.561184
22847	7294	0.163608
22847	5898	0.687778
22847	30811	0.33345
22847	91752	0.0342911
22847	287	0.413781
22847	467	0.459698
22847	23175	0.727721
22847	2784	0.544675
22847	92421	0.356645
22847	29984	0.425242
22847	340156	0.491877
22847	5128	0.733792
22847	5530	0.394656
22847	80122	0.132384
22847	3433	0.264415
22847	8284	0.126307
22847	2300	0.425279
22847	3299	0.6241
22847	4881	0.474601
22847	5470	0.294666
22847	492	0.0857589
22847	401551	0.171102
22847	5146	0.56789
22847	51422	0.532166
22847	5581	0.459807
22847	84249	0.107501
22847	56675	0.253914
22847	79643	0.633814
22847	27	0.713466
22847	2534	0.416094
22847	9886	0.567986
22847	80853	0.526412
22847	8555	0.606332
22847	3437	0.34854
22847	3985	0.319745
22847	388	0.44463
22847	23035	0.744081
22847	3344	0.588804
22847	2308	0.583519
22847	79836	0.308121
22847	6674	0.512571
22847	81570	0.514572
22847	6041	0.486444
22847	5754	0.551279
22847	8549	0.315778
22847	8357	0.15004
22847	5583	0.398313
22847	9146	0.684602
22847	284382	0.202945
22847	3101	0.0749019
22847	6197	0.54417
22847	23135	0.395789
22847	7301	0.387648
22847	4674	0.278333
22847	51806	0.145922
22847	6009	0.73461
22847	50943	0.128223
22847	5816	0.0464264
22847	85481	0.12003
22847	2306	0.426311
22847	5582	0.00610054
22847	6839	0.652287
22847	8928	0.305293
22847	56652	0.724027
22847	824	0.68751
22847	5982	0.633033
170487	8349	0.0579894
170487	51763	0.450865
170487	2820	0.289534
170487	4831	0.388349
170487	8976	0.277651
170487	9363	0.0959435
170487	27175	0.233721
170487	79645	0.371856
170487	57472	0.437195
170487	546	0.251624
170487	4599	0.309318
170487	474354	0.40147
170487	79724	0.352772
170487	687	0.150675
170487	266629	0.184786
170487	22919	0.455269
170487	4647	0.195122
[truncated: 63,536 more rows]
