# Supplementary material for: Genome-wide discovery of hidden genes mediating known drug-disease association using KDDANet
Source: NPJ Genom Med. 2021 Jun 15;6:50. doi: 10.1038/s41525-021-00216-6 (PMC8206141; doi:10.1038/s41525-021-00216-6)
Supplement: Supplementary file 4 — Supplementary Data 2 [file 41525_2021_216_MOESM4_ESM.xls]

## Sheet: Shell 1
DrugBank drug ID	Entrez gene ID
DB00017	799
DB00181	2550
DB00181	9568
DB07443	1723
DB00158	2350
DB08564	6714
DB04948	150
DB01216	6715
DB01216	6718
DB07415	23621
DB00431	2560
DB00431	2741
DB00431	2742
DB00431	8001
DB00431	2743
DB03307	1017
DB02059	1938
DB02059	2597
DB02059	23408
DB02059	23410
DB00298	148
DB00298	146
DB00298	147
DB03867	2936
DB02594	7084
DB02594	1633
DB03280	1841
DB03345	2739
DB03345	55163
DB03345	5265
DB03345	3956
DB03345	22955
DB00847	6750
DB00847	4887
DB08733	10863
DB01580	153
DB01580	154
DB02457	8513
DB08770	135
DB04933	7099
DB03223	1938
DB00226	6530
DB08217	1977
DB08217	1048
DB06845	5644
DB06845	2147
DB02107	404203
DB07071	2160
DB06825	2798
DB00868	6331
DB04797	1432
DB00396	5241
DB00396	2099
DB00396	4306
DB00396	1586
DB00396	4986
DB04779	3938
DB01671	760
DB07812	208
DB07812	2932
DB03451	7421
DB00602	8001
DB00602	2562
DB07991	2099
DB06999	673
DB04295	5837
DB03801	1017
DB07612	1017
DB07313	10988
DB03893	2597
DB07061	9397
DB00031	5340
DB00031	2243
DB00031	5329
DB00031	5054
DB00031	5055
DB00031	7123
DB00031	3856
DB00031	302
DB00031	811
DB00031	821
DB00031	4035
DB07622	1017
DB04924	1813
DB04924	1131
DB06626	2321
DB06626	3791
DB06626	2324
DB07974	2159
DB04444	2770
DB04444	487
DB04444	2779
DB04444	51727
DB04444	4629
DB04444	79784
DB06080	2322
DB06080	2321
DB06080	3791
DB06080	2324
DB06080	3815
DB06080	1436
DB08476	4317
DB06155	1268
DB05372	1268
DB09029	3605
DB02833	1017
DB02833	890
DB07783	100
DB08305	2891
DB03536	8722
DB00358	3039
DB00358	135
DB09028	1137
DB09028	1139
DB09028	1136
DB09028	8973
DB05824	2902
DB00655	2099
DB03059	3033
DB03059	35
DB03059	1892
DB02583	1719
DB07944	2147
DB06589	2321
DB06589	3791
DB06589	2324
DB06589	5156
DB06589	5159
DB06589	3815
DB06589	2261
DB06589	3702
DB06589	2246
DB06589	10019
DB03479	5837
DB00583	6583
DB00583	6584
DB00583	1384
DB00583	123096
DB00583	788
DB00583	54677
DB00583	1376
DB00583	1374
DB00583	7498
DB00583	1066
DB00583	4353
DB03612	3033
DB05198	6790
DB05198	3791
DB08539	1017
DB08224	1066
DB00496	1131
DB00496	1128
DB00496	1129
DB00496	1132
DB00496	1133
DB08931	2977
DB08152	2147
DB00670	1128
DB02034	4124
DB05036	23293
DB05036	57410
DB05036	10728
DB05036	7015
DB01177	7153
DB12598	2147
DB12598	2159
DB12598	2161
DB12598	5644
DB12598	3816
DB12598	3383
DB07929	10062
DB07929	6257
DB04089	760
DB08198	3832
DB02226	43
DB05446	350
DB00232	6557
DB00232	759
DB00232	760
DB00232	762
DB06073	23621
DB01812	9957
DB01812	6820
DB01812	6036
DB01812	6817
DB01812	9955
DB01812	6035
DB01812	6822
DB01812	6783
DB01812	3340
DB01812	27284
DB01979	4153
DB03455	3558
DB00313	9734
DB00313	18
DB00313	36
DB00313	4967
DB00313	7915
DB00313	6323
DB00313	6336
DB00313	11280
DB00313	6326
DB00313	6328
DB00313	6329
DB00313	6331
DB00313	6332
DB00313	6334
DB00313	6335
DB00313	6324
DB00313	6327
DB00313	55800
DB00313	6330
DB00313	3066
DB08869	2692
DB00353	1812
DB03879	4153
DB08513	5594
DB08513	3643
DB08513	3667
DB05806	7150
DB07342	3162
DB07247	2155
DB07247	2152
DB08535	1017
DB01756	22934
DB04065	124
DB01694	27087
DB01694	54210
DB01694	1656
DB01694	55662
DB01694	528
DB07730	5770
DB07013	4322
DB04925	5340
DB06897	5347
DB04107	5644
DB07006	7465
DB08334	4282
DB08504	1803
DB02528	4151
DB08399	498
DB08399	506
DB08399	509
DB08489	4316
DB03486	124583
DB02697	4322
DB02697	4314
DB05079	3269
DB05079	3356
DB03626	1728
DB09047	7153
DB09063	238
DB12442	3320
DB00373	153
DB00373	154
DB04204	5770
DB02877	5915
DB02936	5320
DB01544	706
DB01544	2555
DB01544	2557
DB01544	2558
DB01544	2559
DB01544	2556
DB06681	942
DB06681	941
DB07521	2147
DB01063	1813
DB01063	1812
DB01146	3269
DB01146	6531
DB04106	7296
DB04069	1612
DB08167	43
DB00127	6611
DB00127	54498
DB00127	4953
DB00481	2099
DB00481	2100
DB08292	3326
DB03752	5742
DB08954	2902
DB08954	2904
DB08330	1537
DB08330	7384
DB08330	7385
DB08330	7388
DB08330	27089
DB08330	7386
DB08330	10975
DB08330	7381
DB08330	29796
DB03602	2938
DB03602	2739
DB08752	1520
DB08180	2339
DB08180	5229
DB00896	2908
DB08277	3290
DB01396	476
DB08802	3269
DB08676	2339
DB08235	10095
DB08235	10097
DB08235	10096
DB08235	10109
DB08235	10094
DB08235	10093
DB08235	10092
DB08809	5163
DB05249	1441
DB03636	4317
DB00942	1128
DB06263	7153
DB04908	3350
DB04908	3356
DB04908	1815
DB01122	43
DB03866	5743
DB07766	815
DB07766	5127
DB07189	6868
DB05796	4311
DB07197	5770
DB04753	4860
DB03250	5837
DB07636	7386
DB07636	1537
DB07636	7381
DB07636	29796
DB04140	4314
DB02067	6470
DB03635	5473
DB06064	5581
DB00207	23569
DB01273	1137
DB01273	1139
DB01273	1136
DB01273	8973
DB06777	9971
DB06857	5328
DB00800	1816
DB00800	1812
DB00800	151
DB00800	152
DB00800	150
DB00800	147
DB00800	146
DB00800	148
DB02481	125
DB07696	836
DB04556	43
DB00091	819
DB00091	5535
DB00091	5478
DB00091	10105
DB01233	1813
DB01233	1128
DB01233	3360
DB01233	3359
DB00171	27
DB00171	5243
DB00171	9619
DB00171	1244
DB00171	19
DB00171	55902
DB00171	238
DB00171	8883
DB00171	5562
DB00171	369
DB00171	94
DB00171	2180
DB00171	22978
DB00171	439
DB00171	10060
DB00171	207
DB00171	156
DB00171	317
DB00171	84532
DB00171	91
DB00171	90
DB00171	8647
DB00171	440
DB00171	65061
DB00171	291
DB00171	6833
DB00171	445
DB00171	10939
DB00171	157
DB00171	269
DB00171	10188
DB00171	25
DB00171	107
DB02348	5837
DB00661	775
DB00661	776
DB00661	778
DB00661	779
DB00661	782
DB00661	783
DB00661	784
DB00661	785
DB00661	8911
DB00661	8913
DB00661	773
DB00661	3757
DB00661	6331
DB00661	3767
DB00661	6532
DB03991	4759
DB00328	5742
DB00328	5743
DB00328	5320
DB00328	145482
DB00328	5468
DB00328	2739
DB00328	11251
DB00328	5465
DB03759	2891
DB08742	8648
DB08742	7421
DB06831	5294
DB06831	5293
DB06892	5604
DB04163	200895
DB00534	6557
DB00534	7915
DB06702	1131
DB06702	1132
DB06702	1128
DB06702	1129
DB06702	1133
DB02902	6783
DB01437	2554
DB01437	2554
DB01437	2555
DB01437	2556
DB01437	2557
DB01437	2558
DB01437	2559
DB01437	2560
DB01437	2561
DB01437	2562
DB01437	2563
DB01437	2564
DB01437	2565
DB01437	2566
DB01437	2567
DB01437	2568
DB01437	55879
DB03121	5320
DB09014	3358
DB09014	10280
DB09014	1814
DB00107	5021
DB00107	5020
DB07916	834
DB02719	5837
DB11569	3605
DB01270	7422
DB08023	5602
DB07092	1803
DB11988	931
DB03769	191
DB07680	1215
DB00846	2908
DB13170	2977
DB05381	3269
DB05381	3274
DB05381	11255
DB05381	59340
DB04472	3965
DB00156	79896
DB00156	6897
DB00156	80222
DB03732	683
DB07664	1456
DB07664	9748
DB07664	814
DB07664	1198
DB07664	27
DB07034	1111
DB03703	125
DB00471	10800
DB00471	240
DB03987	1719
DB03683	4318
DB01466	4988
DB02281	4507
DB01220	8856
DB04451	1515
DB01295	153
DB01295	154
DB01295	148
DB01567	2554
DB01567	2555
DB01567	2556
DB01567	2558
DB01567	2565
DB01567	2566
DB01567	2567
DB01567	2560
DB01567	2561
DB01567	2562
DB01567	2563
DB01567	2564
DB01567	2568
DB01567	2569
DB01284	4158
DB03792	6035
DB02585	5646
DB00099	1441
DB00099	1991
DB02021	231
DB07534	890
DB07534	1017
DB05387	4313
DB05387	4318
DB08118	2645
DB03510	122622
DB03491	4830
DB02479	760
DB09039	7357
DB08788	3320
DB04832	6532
DB04832	4129
DB04832	4128
DB01165	7153
DB02999	2891
DB02999	2898
DB02942	8411
DB08482	4312
DB04772	2147
DB01407	154
DB01407	153
DB01407	155
DB01407	4803
DB01407	7124
DB06710	367
DB02979	4846
DB00214	6557
DB05127	51284
DB03822	590
DB03158	3633
DB01996	4322
DB01996	4314
DB02483	3939
DB02483	683
DB04794	1555
DB00098	909
DB00098	3140
DB00098	3683
DB00098	942
DB00098	2213
DB00098	920
DB00098	3688
DB00098	3685
DB00098	3690
DB01324	6559
DB06933	5602
DB04843	1128
DB04843	1131
DB08085	7068
DB03389	3938
DB02866	760
DB07485	2104
DB08916	1956
DB08916	2064
DB08916	2066
DB07912	58478
DB00042	6844
DB00042	6843
DB00042	127833
DB08347	153
DB07323	10988
DB00690	2554
DB00690	2555
DB00690	2556
DB00690	2557
DB00690	2558
DB00690	2559
DB00690	2560
DB00690	2561
DB00690	2562
DB00690	2565
DB00690	2566
DB00690	2567
DB00690	2563
DB00690	2564
DB00690	2568
DB00690	2569
DB00690	55879
DB00002	1956
DB00002	2215
DB00002	712
DB00002	713
DB00002	714
DB00002	2214
DB00002	716
DB00002	2209
DB00002	2212
DB00002	2213
DB00002	2213
DB03788	7068
DB11979	2798
DB07887	2160
DB00446	1604
DB03277	280
DB08774	1111
DB03824	5409
DB00969	3359
DB04493	2203
DB04493	5207
DB04493	5210
DB04493	2821
DB05885	9900
DB05885	2741
DB05885	2743
DB00072	2064
DB00072	1956
DB00072	712
DB00072	713
DB00072	714
DB00072	716
DB00072	2209
DB00072	2212
DB00072	2213
DB00072	2213
DB00072	2215
DB00072	2214
DB00401	775
DB00401	781
DB00401	783
DB00401	776
DB00401	779
DB00331	5564
DB05207	7124
DB05207	3554
DB02661	9061
DB02170	1457
DB04173	2272
DB04466	8856
DB05234	367
DB08811	5141
DB08811	10846
DB08811	5139
DB08811	5138
DB04669	1017
DB07932	2099
DB07932	10499
DB00402	2554
DB00402	2555
DB00402	2556
DB00402	2558
DB00402	706
DB00402	2554
DB00402	2555
DB00402	2556
DB00402	2557
DB00402	2558
DB00402	2559
DB00402	2560
DB00402	2561
DB00402	2562
DB00402	2563
DB00402	2564
DB00402	2565
DB00402	2566
DB00402	2567
DB00402	2568
DB00402	55879
DB01348	1636
DB00416	1135
DB07264	5594
DB01569	3291
DB02395	1728
DB00636	5465
DB06996	2147
DB06862	836
DB01933	5170
DB07108	598
DB07300	5170
DB01203	153
DB01203	154
DB07988	4314
DB01020	2977
DB00155	445
DB00155	23564
DB00155	445
DB00155	23576
DB00155	5009
DB00155	4842
DB00155	4843
DB00155	4846
DB00155	11240
DB00155	23569
DB07792	5837
DB03744	5836
DB05484	3576
DB01092	476
DB06204	4988
DB06204	6530
DB06204	4986
DB06204	4985
DB06204	3359
DB06204	6532
DB00818	2561
DB00818	2562
DB00818	6329
DB00818	6326
DB00818	2554
DB00818	2555
DB00818	2556
DB00818	2557
DB00818	2558
DB00818	2559
DB00818	2560
DB00818	2561
DB00818	2562
DB00818	2563
DB00818	2564
DB00818	2565
DB00818	2566
DB00818	2567
DB00818	2568
DB00818	55879
DB07529	1017
DB11363	238
DB00708	4988
DB00708	4985
DB00708	4986
DB06148	150
DB06148	3356
DB06148	3358
DB06148	3269
DB06148	6530
DB06148	6532
DB06148	59340
DB06148	3350
DB06148	152
DB06148	3357
DB06148	3355
DB06148	151
DB06148	1814
DB06148	4986
DB06148	6531
DB06148	3363
DB06148	1813
DB06148	3362
DB06148	148
DB06148	147
DB06148	146
DB06148	1812
DB06148	1816
DB07093	231
DB07907	54363
DB08249	1723
DB05161	1991
DB05161	5657
DB07645	3039
DB07645	3043
DB03490	1017
DB01497	4988
DB01497	4985
DB01497	4986
DB01497	4987
DB01497	10206
DB01497	5443
DB01006	1588
DB04577	1803
DB00116	4522
DB00116	10797
DB00116	275
DB00116	10840
DB00116	4548
DB00116	10841
DB00116	471
DB00116	6470
DB00116	6472
DB00116	4524
DB00116	123263
DB06838	2147
DB02159	4069
DB07833	1432
DB08416	760
DB00118	27232
DB00118	262
DB00118	4144
DB00118	4143
DB00118	1312
DB01028	2554
DB01028	2890
DB01028	2741
DB01028	27032
DB01028	3736
DB01028	513
DB01028	2554
DB01028	2555
DB01028	2556
DB01028	2557
DB01028	2558
DB01028	2559
DB01028	2560
DB01028	2561
DB01028	2562
DB01028	2563
DB01028	2564
DB01028	2565
DB01028	2566
DB01028	2567
DB01028	2568
DB01028	55879
DB03556	873
DB01161	6336
DB01161	116443
DB01161	57053
DB01161	3359
DB01161	6531
DB05262	7498
DB01940	5566
DB00773	7153
DB00773	7155
DB04733	226
DB03566	7296
DB07206	23621
DB00552	100
DB00656	3356
DB00656	3358
DB00656	6532
DB00656	3350
DB00656	3269
DB00656	148
DB00656	150
DB01823	5837
DB00208	64805
DB01950	2932
DB05080	3269
DB05080	11255
DB04537	7453
DB05846	351
DB01250	7172
DB01250	3458
DB01116	57053
DB02730	280
DB02211	4129
DB04697	2147
DB01267	3356
DB01267	1813
DB01267	3269
DB01267	148
DB01267	147
DB01267	1815
DB01267	3352
DB01267	1814
DB01267	3358
DB01267	150
DB01267	151
DB01267	152
DB01267	3350
DB01267	1812
DB01267	1576
DB01267	1565
DB01267	1577
DB08168	10105
DB08168	55869
DB01599	19
DB01599	1066
DB06720	2629
DB03414	4124
DB01837	5742
DB00754	6331
DB00213	495
DB01962	3055
DB01962	6714
DB01962	3815
DB01631	3934
DB07761	1017
DB07077	2160
DB04194	4069
DB07546	1459
DB02189	1791
DB05421	6869
DB01619	3269
DB07111	5468
DB00008	3455
DB00008	3454
DB00021	6344
DB07787	142
DB07252	2050
DB01209	4988
DB01209	4986
DB05364	6348
DB07903	23173
DB07800	2159
DB00936	5742
DB00936	5743
DB00936	1645
DB03333	760
DB01772	2932
DB01202	9900
DB02112	5644
DB03777	5292
DB03777	5170
DB03777	5584
DB05050	4985
DB04758	2155
DB02859	32
DB07454	367
DB11601	7097
DB03837	1520
DB04683	2516
DB03019	1017
DB08043	25
DB07981	5742
DB07267	7046
DB08159	7150
DB01520	116443
DB01520	116444
DB01520	2903
DB01520	2905
DB01520	2904
DB01520	2906
DB01520	1139
DB03591	6714
DB07876	5566
DB07876	5569
DB07876	6093
DB03962	5226
DB00523	5914
DB00523	6256
DB00523	5915
DB00523	6257
DB00523	5916
DB00523	6258
DB04379	5972
DB00621	367
DB00694	7153
DB00694	7155
DB02183	3094
DB08683	1111
DB01780	7531
DB02805	6035
DB04594	3155
DB05129	7150
DB05129	7153
DB05740	1135
DB05740	1141
DB05740	1139
DB05740	1137
DB05740	57053
DB07354	7150
DB03021	58
DB03044	1432
DB02861	760
DB02072	5770
DB02352	1432
DB02352	4048
DB07968	5836
DB05041	7378
DB05041	151531
DB08019	4842
DB08019	4846
DB07138	1432
DB07234	9261
DB01279	10226
DB00728	1135
DB00728	1129
DB00728	3359
DB01191	6532
DB01191	3358
DB08030	4314
DB01733	5315
DB08170	4316
DB05773	2064
DB01211	3757
DB01211	10599
DB01211	28234
DB04852	4547
DB00168	7442
DB00168	80834
DB00244	5743
DB00244	5742
DB00244	240
DB00244	5468
DB00244	1147
DB00244	3551
DB00244	4353
DB03504	3320
DB01219	6261
DB08805	3274
DB00798	4036
DB00798	1719
DB08860	3156
DB08910	51185
DB08910	7124
DB08910	5743
DB05913	3815
DB05913	2321
DB04574	2099
DB04574	2100
DB05876	5141
DB04851	340273
DB04851	4363
DB04851	9429
DB01221	116443
DB01221	6869
DB01221	1813
DB01221	4985
DB01221	6530
DB01221	4986
DB01221	4988
DB01221	1128
DB01221	1129
DB01221	1131
DB01221	1132
DB01221	1133
DB01221	3356
DB01221	3357
DB01221	3358
DB01221	3350
DB01221	3351
DB01221	3352
DB01221	3354
DB01221	3355
DB01357	2099
DB00562	6559
DB00562	759
DB00562	760
DB00562	762
DB00562	768
DB00562	771
DB07480	5770
DB04898	2147
DB04893	2339
DB01134	4306
DB07697	5315
DB07054	1017
DB06917	4048
DB04880	5139
DB03329	1508
DB08403	4312
DB08403	4317
DB04417	6817
DB04417	280
DB04080	6714
DB00148	1158
DB00148	1159
DB00148	1152
DB00148	1160
DB00148	6535
DB00148	2593
DB07711	100
DB00189	2554
DB00189	2555
DB00189	2556
DB00189	2557
DB00189	2558
DB00189	2559
DB00189	2560
DB00189	2561
DB00189	2562
DB00189	2563
DB00189	2564
DB00189	2565
DB00189	2566
DB00189	2567
DB00189	2568
DB00189	55879
DB00592	2562
DB02343	43
DB09075	2159
DB04350	1118
DB03577	55
DB00647	4988
DB00647	4985
DB00647	4986
DB08191	6446
DB06866	2147
DB05098	3953
DB00892	6336
DB05227	3356
DB08361	6850
DB08136	1017
DB00012	2057
DB07723	5468
DB04957	3753
DB04957	3784
DB04957	3757
DB03596	760
DB12670	134
DB08037	3832
DB06701	6531
DB06701	6530
DB06701	6532
DB04513	801
DB04513	7134
DB04513	7137
DB00887	6557
DB00887	6558
DB00887	6560
DB00887	57468
DB00887	1080
DB07314	1111
DB00543	6530
DB00543	6532
DB00543	1813
DB00543	1812
DB00543	150
DB00543	148
DB00543	1128
DB00543	2554
DB00543	3356
DB00543	3358
DB00543	3362
DB00543	3363
DB00543	1814
DB00543	1815
DB00543	3269
DB00543	148
DB00543	147
DB00543	146
DB00543	1128
DB00543	1129
DB00543	1131
DB00543	1132
DB00543	1133
DB00543	3357
DB00543	3359
DB00543	3350
DB00543	3351
DB00543	150
DB00543	151
DB00543	152
DB00543	59340
DB00543	2554
DB00543	2555
DB00543	2556
DB00543	2557
DB00543	2558
DB00543	2559
DB00543	2560
DB00543	2561
DB00543	2562
DB00543	2563
DB00543	2564
DB00543	2565
DB00543	2566
DB00543	2567
DB00543	2568
DB00543	55879
DB00543	6531
DB04036	3712
DB00819	759
DB00819	760
DB00819	762
DB00819	771
DB00819	761
DB00819	358
DB04796	7421
DB03856	4953
DB07401	1537
DB07401	7384
DB07401	7385
DB07401	7388
DB07401	27089
DB07401	7386
DB07401	10975
DB07401	7381
DB07401	29796
DB01346	2554
DB01346	2555
DB01346	6331
DB01346	3775
DB01346	2891
DB03881	4860
DB01043	116443
DB01043	2903
DB01043	2904
DB01043	3359
DB01043	1139
DB01043	1813
DB01043	2902
DB13152	2159
DB13152	2160
DB13152	2155
DB13152	2157
DB13152	2147
DB13152	4035
DB13152	2677
DB06709	1131
DB02845	590
DB02845	43
DB02143	4842
DB00679	1813
DB00679	1812
DB00679	148
DB00679	147
DB00679	3356
DB00679	3757
DB12119	3553
DB05072	6869
DB08354	1457
DB08429	1803
DB05252	4843
DB02078	5217
DB02078	2534
DB02078	10105
DB02527	610
DB02527	5573
DB02527	5577
DB04967	7153
DB04967	328
DB04967	7150
DB08388	4322
DB06413	6531
DB04700	373156
DB12202	1956
DB03396	10988
DB00190	1644
DB02377	4860
DB02377	2643
DB00340	1128
DB00340	1132
DB00340	1133
DB00340	1129
DB00340	1131
DB07493	1017
DB02929	308
DB04253	4835
DB03382	5550
DB03382	6647
DB03182	1431
DB07384	498
DB07384	506
DB07384	509
DB07196	4048
DB06953	2339
DB02887	4830
DB04860	51284
DB00763	7173
DB08890	2984
DB02541	5646
DB07701	43
DB02196	2135
DB02196	6675
DB02196	2582
DB00374	5739
DB00374	5467
DB00374	64805
DB07360	6790
DB03980	1432
DB02620	5770
DB08006	1723
DB03442	471
DB07127	5787
DB01106	3269
DB01106	23620
DB05010	2550
DB05010	9568
DB00296	6336
DB07563	1513
DB06738	4988
DB06738	4986
DB06738	4985
DB06738	2902
DB06738	2903
DB06738	2904
DB06738	2905
DB06738	2906
DB06738	116443
DB06738	116444
DB04566	122622
DB04566	5837
DB04566	3615
DB02873	1432
DB00804	1128
DB00804	1129
DB07070	5467
DB00145	23464
DB00145	211
DB00145	212
DB00145	2653
DB00145	2617
DB00145	2903
DB00145	570
DB00145	2841
DB00145	2937
DB00145	2905
DB00145	10249
DB00145	206358
DB00145	6472
DB00145	92292
DB00145	64902
DB00145	140679
DB00145	51268
DB00145	9152
DB00145	116444
DB00145	2731
DB00145	6536
DB00145	2741
DB00145	189
DB00145	2743
DB00145	6470
DB00145	8001
DB00145	2742
DB00145	27232
DB00145	2628
DB05087	2554
DB05087	2555
DB05087	2556
DB05087	2557
DB05087	2558
DB05087	2559
DB01685	7498
DB08693	1504
DB00518	7846
DB00518	10383
DB04562	50
DB04707	6093
DB04707	5566
DB04707	5569
DB00628	2554
DB00628	2555
DB00628	2556
DB00628	2557
DB00628	2558
DB00628	2559
DB00628	2560
DB00628	2561
DB00628	2562
DB00628	2563
DB00628	2564
DB00628	2565
DB00628	2566
DB00628	2567
DB00628	2568
DB00628	55879
DB00628	706
DB08500	5837
DB05467	5916
DB00018	3454
DB00018	3455
DB08149	5566
DB08149	5569
DB01380	2908
DB08097	1432
DB02728	4282
DB00839	6833
DB00839	3767
DB00237	2554
DB00237	2555
DB00237	2556
DB00237	2557
DB00237	2558
DB00237	2559
DB00237	2560
DB00237	2561
DB00237	2562
DB00237	2563
DB00237	2564
DB00237	2565
DB00237	2566
DB00237	2567
DB00237	2568
DB00237	55879
DB00237	1137
DB00237	1139
DB00237	2891
DB00237	2898
DB03940	3939
DB03940	3945
DB00261	5139
DB07347	2597
DB07347	526
DB08641	1990
DB08520	2280
DB03535	5550
DB00511	476
DB08422	2147
DB07405	4843
DB08240	226
DB04867	886
DB04971	5465
DB04971	5468
DB01834	2950
DB01834	2944
DB04759	4322
DB07158	1111
DB07220	1017
DB07734	23621
DB00824	5141
DB00824	5142
DB00824	136
DB00824	134
DB00824	135
DB05455	553
DB04409	2246
DB04660	2760
DB05239	5604
DB02277	1432
DB00309	81027
DB03923	118881
DB01418	79001
DB07173	132
DB00731	6833
DB00731	5468
DB07022	2160
DB02081	5644
DB03185	978
DB01180	1636
DB07580	325
DB08439	5743
DB08439	4057
DB03516	1806
DB03516	316
DB03516	7498
DB01767	5644
DB01767	2147
DB03478	23408
DB08613	9759
DB08299	5141
DB08299	5142
DB08299	5144
DB08187	2147
DB06884	2104
DB06884	8204
DB00686	2247
DB00686	2246
DB00686	2249
DB00039	2263
DB00039	8829
DB00039	2260
DB00039	2264
DB00039	2261
DB00039	3339
DB08091	1432
DB07844	2159
DB00445	1105
DB00445	7153
DB07152	7046
DB07555	43
DB02329	3290
DB07068	5787
DB03102	5770
DB07482	1803
DB03959	2247
DB03959	2246
DB03959	9955
DB03959	3082
DB03959	308
DB02563	1892
DB00821	5743
DB00821	5742
DB04761	4322
DB07739	5409
DB04203	760
DB08134	1017
DB03628	6714
DB04534	4843
DB04534	4846
DB03702	1990
DB04108	10988
DB03476	5328
DB01590	2475
DB02800	6470
DB00354	3269
DB00354	1128
DB05168	2350
DB05168	2348
DB08588	1803
DB00277	134
DB00277	135
DB00277	136
DB00277	5142
DB00277	8654
DB00277	5141
DB00277	5139
DB00277	3066
DB00028	2209
DB00028	2212
DB00028	2213
DB00028	2213
DB00028	2214
DB00028	2215
DB00028	718
DB00028	720
DB00028	727
DB07368	5644
DB02705	5328
DB07720	89832
DB00925	148
DB00925	150
DB00925	152
DB00925	151
DB00925	801
DB00925	154
DB00925	147
DB00925	146
DB02035	5538
DB00149	23395
DB00149	587
DB00149	586
DB00149	9836
DB00149	51451
DB00149	51520
DB08197	3320
DB01104	6532
DB01104	6531
DB07276	9479
DB07276	5599
DB06877	5594
DB06655	2740
DB01227	4988
DB01227	1143
DB01227	1136
DB08922	3356
DB08922	1813
DB08922	3350
DB08922	3269
DB08922	1815
DB08922	148
DB08922	147
DB08922	146
DB03129	5646
DB01306	3643
DB04311	5644
DB03288	5836
DB01623	1813
DB01623	1812
DB01623	3356
DB07045	573
DB07045	3312
DB00568	3269
DB00568	775
DB00568	776
DB00568	778
DB00568	779
DB00568	8913
DB00568	8912
DB00568	8911
DB00568	1813
DB00568	1812
DB00568	1816
DB00568	1128
DB00568	1129
DB00568	1131
DB00568	1132
DB00568	1133
DB07181	1803
DB05897	3480
DB04926	116443
DB03621	2280
DB08751	3265
DB06858	2147
DB06858	5644
DB03974	4846
DB08049	1312
DB00262	2936
DB04771	2147
DB04741	7384
DB07322	10988
DB03186	6035
DB00980	4543
DB00980	4544
DB02991	4842
DB05049	3359
DB07005	2147
DB07740	3157
DB03487	4069
DB01393	5465
DB01393	5467
DB01393	5468
DB05785	5914
DB05785	5915
DB05785	5916
DB05785	3725
DB08534	1017
DB08293	3326
DB03753	5742
DB00407	462
DB00407	3053
DB03542	3612
DB02236	2618
DB02759	4069
DB00062	348
DB00062	6288
DB00062	259
DB07277	2147
DB07277	2159
DB09080	154
DB06912	4069
DB00504	4988
DB04068	4830
DB08335	4282
DB01712	2280
DB01174	2554
DB01174	1137
DB01174	1139
DB01174	2891
DB01174	2898
DB01174	2902
DB01174	2903
DB01174	2904
DB01174	2905
DB01174	2906
DB01174	116443
DB01174	116444
DB08746	2159
DB05412	1432
DB05412	7124
DB05412	3553
DB07829	1432
DB00121	5096
DB00121	3141
DB00121	8884
DB00121	64087
DB00121	32
DB00121	56922
DB00121	5091
DB00121	5095
DB00121	31
DB06951	1990
DB07248	5747
DB04648	383
DB04299	2805
DB01126	6715
DB05829	5745
DB05829	5746
DB13166	1636
DB05475	7097
DB05475	7099
DB05475	51284
DB05475	54106
DB00180	2908
DB00756	6392
DB00756	2746
DB01983	383
DB03781	32
DB08899	367
DB07069	8942
DB05461	3357
DB05461	152
DB05461	151
DB07859	5566
DB07859	5569
DB07859	208
DB07859	2932
DB03306	6714
DB08602	5150
DB00227	3156
DB00227	3683
DB00227	3066
DB08142	1017
DB00685	7153
DB12159	3566
DB08242	1432
DB08911	5604
DB08911	5605
DB02643	3479
DB02643	4129
DB00126	3938
DB00126	5352
DB00126	5264
DB00126	8985
DB00126	8424
DB00126	1621
DB00126	5066
DB00126	5033
DB00126	64175
DB00126	79676
DB00126	121642
DB00126	55214
DB00126	55239
DB00126	112398
DB00126	8284
DB00126	54583
DB00126	9963
DB00126	5351
DB00126	112399
DB00126	55217
DB00126	54681
DB00321	6530
DB00321	6532
DB00321	3356
DB00321	3350
DB00321	4985
DB00321	4986
DB00321	4914
DB00321	4915
DB00321	148
DB00321	146
DB00321	150
DB00321	3269
DB00321	1128
DB00321	1129
DB00321	1131
DB00321	1132
DB00321	1133
DB00321	3785
DB00321	3736
DB00321	3751
DB00321	3752
DB00321	3274
DB00321	59340
DB00321	10280
DB00321	3358
DB00321	147
DB00321	3363
DB00321	3352
DB00321	4988
DB00321	3351
DB00321	3362
DB00321	3786
DB00321	153
DB00321	154
DB00321	155
DB08932	1909
DB08932	1910
DB04798	2891
DB09074	142
DB09074	10038
DB09074	10039
DB03894	4129
DB00067	554
DB00067	552
DB00067	553
DB02279	54363
DB06603	3065
DB06603	83933
DB06603	79885
DB06603	3066
DB06603	8841
DB06603	9759
DB06603	10014
DB06603	10013
DB06603	51564
DB06603	55869
DB06603	9734
DB02106	7068
DB05037	983
DB05037	1017
DB03064	54363
DB07949	5837
DB02402	200895
DB02264	2246
DB02264	3082
DB02264	9955
DB05133	3553
DB03802	2099
DB07623	1548
DB01156	6531
DB01156	6530
DB01156	1136
DB07229	5644
DB03953	4843
DB01307	3643
DB09460	759
DB09460	760
DB09460	762
DB09460	768
DB05404	7157
DB03026	7167
DB00041	3560
DB00041	3559
DB00041	3561
DB02834	231
DB04076	4860
DB09517	2512
DB09517	3039
DB09517	3043
DB05466	6869
DB03115	5604
DB00914	5562
DB00914	3764
DB02153	10914
DB02153	2936
DB02153	7001
DB00497	4988
DB00497	4986
DB00497	4985
DB00497	5004
DB00497	5005
DB03319	2891
DB08538	1017
DB00584	1636
DB00889	3359
DB05142	5138
DB05142	5138
DB11120	5594
DB06196	624
DB06196	290
DB02742	4124
DB02742	11253
DB07312	2203
DB00276	7153
DB00276	3757
DB00903	476
DB00903	6557
DB07975	1723
DB07540	1017
DB07520	1520
DB11652	2064
DB02366	5644
DB08153	3326
DB04954	134
DB04276	823
DB00830	6530
DB00830	6531
DB02388	5602
DB08060	189
DB00845	8647
DB02558	4311
DB07533	890
DB07533	1017
DB01964	760
DB04787	5241
DB00722	1636
DB00722	59272
DB07933	2100
DB07933	2099
DB01373	775
DB01373	27032
DB01373	7125
DB01373	7134
DB01373	6711
DB01373	6285
DB01373	831
DB01373	1311
DB01373	801
DB02984	1432
DB00463	2554
DB00463	2555
DB00463	2556
DB00463	2557
DB00463	2558
DB00463	2559
DB00463	1137
DB00463	1139
DB00463	2891
DB00463	2898
DB00463	2554
DB00463	2555
DB00463	2556
DB00463	2557
DB00463	2558
DB00463	2559
DB00463	2560
DB00463	2561
DB00463	2562
DB00463	2563
DB00463	2564
DB00463	2565
DB00463	2566
DB00463	2567
DB00463	2568
DB00463	55879
DB04875	834
DB02398	5328
DB02631	1890
DB00086	5340
DB00086	2149
DB00403	886
DB03554	1806
DB06711	148
DB06711	150
DB05284	203068
DB03217	6714
DB00134	4552
DB00134	4548
DB00134	10988
DB00134	635
DB00134	23743
DB01388	8913
DB01388	8912
DB01388	775
DB01388	776
DB01388	778
DB01388	8911
DB01388	779
DB01388	782
DB01388	783
DB01388	784
DB01388	785
DB00119	9123
DB00119	64902
DB00119	9121
DB00119	5313
DB00119	9120
DB00119	9194
DB00119	5162
DB00119	5315
DB00119	18
DB00119	9122
DB00119	23539
DB00119	6566
DB00119	5091
DB01890	3479
DB01890	5465
DB00695	6557
DB00695	760
DB08348	1938
DB08348	10039
DB08348	165631
DB00215	6532
DB00215	3269
DB00215	148
DB00215	1128
DB02998	5241
DB02998	367
DB02998	10499
DB05015	3065
DB05015	83933
DB05015	79885
DB05015	3066
DB05015	8841
DB05015	9759
DB05015	10014
DB05015	10013
DB05015	51564
DB05015	55869
DB05015	9734
DB01630	4313
DB02296	5972
DB01766	8565
DB01766	5300
DB01766	2147
DB04117	1892
DB03155	6035
DB03821	410
DB09034	3061
DB09034	3062
DB00097	3973
DB00097	2492
DB03323	280
DB02482	6010
DB02482	5566
DB02482	5567
DB02482	1022
DB02482	6282
DB02482	6300
DB02482	5588
DB02482	6790
DB02482	5594
DB07888	4282
DB02716	1977
DB04459	1675
DB09317	2099
DB00542	1636
DB00691	1636
DB00691	59272
DB09130	351
DB09130	191
DB07789	5347
DB00169	7421
DB05233	2099
DB07913	8722
DB07339	4835
DB05110	3458
DB04877	5243
DB00071	3643
DB00071	3480
DB00071	3416
DB00071	3118
DB00071	3119
DB00071	5925
DB00071	1509
DB00071	1363
DB00071	5126
DB00071	5122
DB00071	4856
DB00071	4036
DB00071	3490
DB00071	94121
DB08391	10846
DB02660	5142
DB02773	5742
DB00949	2904
DB00949	116443
DB00949	2903
DB08254	2147
DB08254	5644
DB04842	1813
DB04842	3356
DB04842	786
DB03247	8986
DB03247	51179
DB03247	5447
DB03247	60490
DB03247	645
DB03247	54363
DB03247	55163
DB03247	55312
DB03247	4842
DB03247	1806
DB03247	1723
DB03247	6446
DB04612	331
DB04125	5644
DB07263	5770
[truncated: 10,015 more rows]
