# Supplementary material for: Genome-wide discovery of hidden genes mediating known drug-disease association using KDDANet
Source: NPJ Genom Med. 2021 Jun 15;6:50. doi: 10.1038/s41525-021-00216-6 (PMC8206141; doi:10.1038/s41525-021-00216-6)
Supplement: Supplementary file 5 — Supplementary Data 3 [file 41525_2021_216_MOESM5_ESM.xls]

## Sheet: Shell 1
OMIM disease ID	Entrez gene ID
274300	7173
274300	7068
608393	60386
608393	79648
608393	55755
608393	259266
608393	55835
184460	9241
256500	11005
256500	26762
256500	7941
256500	6403
256500	3566
188550	5573
188550	4626
188550	7253
188550	7157
188550	9562
188550	5728
188550	3265
188550	9950
188550	8031
188550	5108
188550	51592
188550	8805
607765	5205
607765	5244
607765	8647
607765	80270
608622	3779
608622	4306
608622	185
608622	5740
608622	118
608622	183
608622	1889
608622	2784
608622	56729
608622	3291
608622	4846
608622	1577
608895	2006
608895	10516
608895	538
608895	3075
608895	83872
608895	54714
608895	6103
600965	7466
263700	210
263700	3145
263700	7390
263700	7389
263700	3077
263700	5498
166000	5745
166000	1300
609529	23495
176450	3110
603830	6331
603830	3784
603830	3757
603830	287
603830	3753
603830	9992
603830	3759
606243	79058
162210	6886
162210	6887
162210	2322
162210	4683
162210	10320
162210	3233
162210	613
162210	405
162210	3845
162210	8833
162210	8028
162210	23365
162210	8301
162210	1050
162210	26511
162210	3815
162210	4026
162210	4869
162210	8021
162210	861
162210	54904
162210	10962
162210	4926
162210	7704
162210	5371
162210	6777
162210	115761
162210	5027
162210	23092
162210	4763
162210	5781
162210	596
162210	595
162210	2623
162210	25
162210	1728
162210	4771
162210	4436
245660	1294
245660	1308
245660	3691
245660	3909
245660	3914
245660	3918
245660	3655
245660	1832
245660	3861
245660	3852
245660	5339
144200	3872
144200	3854
144200	3868
144200	3853
144200	3858
144200	3848
144200	3857
214100	5189
214100	5192
214100	5194
214100	5195
214100	55670
214100	5824
214100	5830
214100	5825
214100	5828
214100	9409
214100	8504
214100	5191
214100	5264
214100	215
313900	2214
313900	1991
313900	2672
313900	7454
313900	84930
313900	4352
313900	2153
226400	11322
226400	147138
218040	2261
218040	3845
218040	5925
218040	3265
218040	7253
218040	7157
218040	9562
218040	5728
218040	9950
218040	8031
218040	5108
218040	5573
218040	51592
218040	8805
300299	2214
300299	1991
300299	2672
300299	7454
300299	84930
300299	4352
300299	2153
133239	7048
133239	6049
133239	11178
133239	51741
133239	25788
133239	8438
133239	8915
133239	5782
133239	6714
133239	27030
133239	5795
133239	4953
133239	4595
133239	8313
133239	701
133239	2033
133239	5157
133239	5290
133239	7157
133239	324
133239	581
133239	1499
133239	1630
133239	4163
133239	4893
133239	4436
133239	4292
133239	5378
133239	5395
133239	2956
133239	2261
133239	201163
133239	673
133239	10395
133239	5320
133239	595
133239	699
133239	7046
603909	843
603909	324
603909	3659
603909	999
603909	3553
603909	3557
603909	2064
603909	2263
603909	1316
603909	4595
603909	355
603909	841
603909	326
137760	4653
137760	10133
137760	1545
137760	4976
137760	5080
608175	7038
608175	1493
608175	6528
608175	50506
608175	7849
608175	7253
608175	7252
608175	7173
300376	1756
300376	4618
300376	4634
300376	70
300376	4625
300376	4000
300376	7139
300376	7273
300376	1674
300376	2070
300376	6444
300376	8048
300376	8557
300376	10060
300376	4633
300376	859
300376	4624
300376	7134
300376	7168
300376	7137
300376	4607
300376	1355
300376	85366
300376	51422
300376	5350
300376	6901
233300	2492
233300	9210
236700	582
236700	84100
236700	55212
236700	583
236700	585
236700	129880
236700	8195
236700	123016
223900	8518
151623	7873
151623	675
151623	7157
151623	4089
151623	1029
151623	91
151623	6794
151623	3845
151623	5932
151623	11200
151623	1019
151623	7517
151623	673
151623	25788
151623	8438
151623	8915
151623	5782
151623	7048
151623	6714
151623	27030
151623	5795
151623	4953
151623	4595
151623	8313
151623	701
151623	2033
151623	5157
151623	5290
151623	324
151623	581
151623	1499
151623	1630
151623	4163
151623	4893
151623	4436
151623	4292
151623	5378
151623	5395
151623	2956
151623	2261
151623	201163
151623	10395
151623	5320
151623	595
151623	699
151623	7253
151623	9562
151623	5728
151623	3265
151623	9950
151623	8031
151623	5108
151623	5573
151623	51592
151623	8805
151623	6927
151623	8312
151623	3482
151623	4233
151623	841
151623	8493
151623	5002
151623	672
151623	7251
151623	83990
151623	999
151623	367
151623	9821
151623	5245
151623	472
151623	580
151623	5888
125700	554
125700	359
125700	551
136900	7078
106600	4487
106600	5818
106600	50945
106600	5083
300291	8517
300291	1896
300291	10804
300291	128178
300291	4792
300291	10913
300291	5818
300291	5317
608584	51131
608584	2206
608584	240
608584	154
608584	5729
608584	3176
608584	3593
608584	3596
608584	7941
608584	117156
608584	7124
608584	7356
600496	6928
600496	3630
600496	3172
600496	2645
600496	6927
600496	3651
600496	6833
600496	387082
600496	26191
600496	3643
600496	5468
600496	2642
600496	2820
600496	8660
600496	9479
600496	4760
600496	3667
600496	6514
600496	6517
600496	11132
600496	5167
600496	56729
600496	256297
600496	3767
600496	208
600496	50943
600496	1636
600496	7422
600496	1499
600496	5157
600496	8312
600496	7157
600496	3482
600496	4233
600496	841
259500	7157
259500	11200
259500	6041
259500	675
259500	5728
259500	367
259500	4481
259500	2048
259500	1316
259500	8379
259500	463
259500	60528
259500	4601
259500	5290
259500	8493
259500	5002
259500	672
259500	7251
259500	83990
259500	8438
259500	999
259500	3845
259500	9821
259500	5245
259500	472
259500	580
259500	5888
259500	7517
601547	1409
601547	1415
601547	5309
601547	8419
601547	5080
601547	1411
601547	1420
601547	3982
601547	3299
601547	4284
601547	1410
601547	1414
601547	2703
601547	2700
181450	6926
202200	4158
272200	285362
169400	3930
171200	5726
607155	79147
607155	3908
607155	9215
607155	2218
607155	9499
607155	825
607155	8291
607155	6445
607155	6442
607155	6443
607155	6444
607155	8557
607155	22954
607155	7273
607155	10585
607155	859
607155	57190
607155	5339
601536	3198
601367	5144
601367	241
601367	2155
601367	348
601367	1636
601367	3957
601367	4049
601367	4973
601367	7056
601367	2730
601367	7292
208085	26276
607322	1071
607322	11216
608611	22934
277420	120227
277420	7421
105200	2243
105200	2244
105200	2266
105200	335
105200	351
105200	2934
105200	4069
105200	7276
209850	2739
209850	4204
209850	54413
209850	57502
600121	5191
600121	8540
304020	3614
304020	26121
304020	6101
304020	23418
304020	10594
304020	7287
304020	762
304020	9129
304020	24
304020	6121
304020	6102
304020	375298
304020	4901
304020	25794
304020	6103
304020	6010
304020	5961
304020	6100
304020	6017
304020	7399
304020	5995
304020	1258
304020	1259
304020	5145
304020	5158
304020	6094
304020	23746
304020	1406
304020	10461
304020	2978
304020	3000
304020	57096
304020	3075
304020	83872
304020	10516
304020	54714
304110	1947
136800	1296
136800	335
136800	7045
136800	4070
136800	30813
136800	200576
136800	11081
158590	1959
158590	4359
158590	3315
158590	26353
158590	10558
158590	4803
158590	5376
180104	3614
180104	26121
180104	6101
180104	23418
180104	10594
180104	7287
180104	762
180104	9129
180104	24
180104	6121
180104	6102
180104	375298
180104	4901
180104	25794
180104	6103
180104	6010
180104	5961
180104	6100
180104	6017
180104	7399
180104	5995
180104	1258
180104	1259
180104	5145
180104	5158
180104	6094
180104	23746
180104	1406
180104	10461
300055	8492
300055	51185
300055	57502
300055	4204
300055	5063
300055	11141
300055	170302
300055	6535
300055	24140
300055	7102
300055	4983
300055	2334
300055	8242
300055	2664
300055	2182
300055	6197
300055	9459
300055	186
300055	2245
300055	7592
300055	1741
300055	6611
300055	6658
300055	2739
300055	54413
300055	7337
300055	6792
113100	8200
113100	4882
113100	3549
113100	658
113100	4920
113100	3239
278780	7507
278780	2071
278780	7508
278780	2068
278780	1643
278780	2072
278780	2073
278780	5429
278780	2074
604004	23209
104310	351
104310	348
104310	5664
104310	323
104310	4846
104310	5328
104310	1636
104310	4353
104310	22976
104310	2
104310	642
104310	5663
104310	2155
104310	241
104310	3957
104310	4049
104310	4973
104310	7056
104310	2730
104310	7292
104310	344
600512	3785
600512	3786
600512	2566
600512	1181
600512	785
600512	6323
600512	4200
600512	2554
600512	7957
600512	378884
600512	79751
600512	1137
600512	1141
600512	9211
600512	1476
600512	6853
600512	4436
600512	1755
600512	2064
600512	5468
153000	2303
153000	2324
605362	2070
605362	1729
605362	4647
605362	7007
605362	1302
605362	5459
605362	4627
605362	71
605362	4646
605362	2707
605362	9132
605362	79977
605362	2706
605362	10804
605362	117531
605362	1834
605362	1428
605362	79784
605362	1687
605362	1690
605362	4640
605362	64699
605362	64072
605362	491
605362	10083
605362	65217
605362	23562
605362	53904
605362	25861
605362	51168
605362	83715
605362	5172
605362	9381
605362	182
605362	57214
605362	1678
605362	5456
605362	4634
605362	70
605362	4625
605362	4000
605362	7139
605362	7273
605362	1674
605362	6444
605362	8048
605362	8557
605362	10060
605362	1756
605362	4633
605362	859
605362	4624
605362	7134
605362	7168
605362	7137
605362	4607
605362	1355
605362	85366
605362	51422
605362	5350
605362	6901
133200	2070
133200	1729
133200	4647
133200	7007
133200	1302
133200	5459
133200	4627
133200	71
133200	4646
133200	2707
133200	9132
133200	79977
133200	2706
133200	10804
133200	117531
133200	1834
133200	1428
133200	79784
133200	1687
133200	1690
133200	4640
133200	64699
133200	64072
133200	491
133200	10083
133200	65217
133200	23562
133200	53904
133200	25861
133200	51168
133200	83715
133200	5172
133200	9381
133200	182
133200	57214
133200	1678
133200	5456
133200	4014
133200	127534
606843	916
606843	917
606843	57379
606843	958
606843	7374
606843	959
187300	2022
187300	94
239510	5625
239510	8659
608800	7259
600202	161582
600202	9856
184500	3872
184500	3854
184500	3868
184500	3853
602014	486
602014	10686
602014	140803
601631	2296
601631	5308
601631	2138
601631	2301
601631	5309
116200	1409
116200	1415
116200	5309
116200	8419
116200	5080
116200	1411
116200	1420
116200	3982
116200	3299
116200	4284
116200	1410
116200	1414
116200	2703
116200	2700
168601	9445
168601	5663
168601	4137
168601	6622
168601	6620
168601	7124
168601	4929
168601	9627
168601	6908
168601	11315
168601	120892
168601	65018
168601	7345
168601	5071
168601	1621
168601	4729
609136	6663
609136	1910
219500	1491
228900	8200
228900	4882
228900	3549
228900	658
228900	4920
228900	3239
607457	4059
607457	358
607457	1604
607457	6521
607457	420
607457	2995
607457	360
607457	2651
607457	960
607457	3792
607457	6563
607457	1378
607457	3386
607457	2525
607457	2993
607457	682
607457	53947
607457	6006
607457	2994
607457	43
127700	161582
127700	9856
305390	8322
305390	4041
305390	4693
123790	2263
123790	2261
123790	4488
123790	324
123790	3659
123790	999
123790	3553
123790	3557
123790	843
123790	2064
123790	1316
123790	4595
123790	2260
123790	7291
166600	4041
166600	1186
166600	28962
166600	10312
260920	4598
607832	81
607832	7225
607832	23607
302350	4810
312080	26278
312080	57679
312080	3798
312080	3329
312080	5354
312080	51062
312080	6683
312080	123606
312080	6687
608415	8787
602036	4014
602036	2707
602036	127534
602036	2706
162091	4771
162091	4330
162091	5728
162091	5155
162091	4763
162091	4436
162800	1991
162800	2214
162800	2672
162800	7454
607821	2070
607821	1729
607821	4647
607821	7007
607821	1302
607821	5459
607821	4627
607821	71
607821	4646
607821	2707
607821	9132
607821	79977
607821	2706
607821	10804
607821	117531
607821	1834
607821	1428
607821	79784
607821	1687
607821	1690
607821	4640
607821	64699
607821	64072
607821	491
607821	10083
607821	65217
607821	23562
607821	53904
607821	25861
607821	51168
607821	83715
607821	5172
607821	9381
607821	182
607821	57214
607821	1678
607821	5456
605820	10020
605820	4620
605820	7415
601399	6886
601399	6887
601399	2322
601399	4683
601399	10320
601399	3233
601399	613
601399	405
601399	3845
601399	8833
601399	8028
601399	23365
601399	8301
601399	1050
601399	26511
601399	3815
601399	4026
601399	4869
601399	8021
601399	861
601399	54904
601399	10962
601399	4926
601399	7704
601399	5371
601399	6777
601399	115761
601399	5027
601399	23092
601399	4763
601399	5781
601399	596
601399	595
601399	2623
601399	25
601399	1728
601399	3586
601399	4261
601399	4795
601399	23569
601399	26191
601399	6583
601399	4282
601399	7941
601399	64805
601399	948
606438	3064
606438	5621
606438	57338
606438	6908
118700	7080
192600	859
192600	58
192600	1410
192600	4618
192600	3679
192600	1674
192600	8291
192600	1376
192600	5224
192600	4625
192600	79147
192600	3908
192600	9215
192600	2218
192600	9499
192600	825
192600	6445
192600	6442
192600	6443
192600	6444
192600	8557
192600	22954
192600	7273
192600	10585
192600	57190
192600	5339
192600	6261
192600	4634
192600	70
192600	4000
192600	7139
192600	2070
192600	8048
192600	10060
192600	1756
192600	4633
192600	4624
192600	7134
192600	7168
192600	7137
192600	4607
192600	1355
192600	85366
192600	51422
192600	5350
192600	6901
192600	9992
192600	3784
192600	2626
192600	1482
603813	338
603813	3949
603813	255738
603813	26119
603813	2053
603813	336
603813	10842
603813	3700
308230	916
308230	917
308230	57379
308230	958
308230	7374
308230	959
606353	26278
606353	57679
606353	3798
606353	3329
606353	5354
606353	51062
606353	6683
606353	123606
606353	6687
606353	9217
606353	6647
606353	1639
606353	4744
606353	5630
249270	10560
602522	6557
602522	3758
602522	1188
602522	1187
306400	1535
306400	4688
306400	1536
608556	7100
253260	686
304150	2006
304150	10516
304150	538
220150	116085
158350	5728
158350	999
158350	4437
158350	2956
158350	657
158350	4089
158350	6041
158350	675
158350	367
158350	11200
158350	4481
158350	2048
158350	1316
158350	8379
158350	463
158350	60528
158350	4601
158350	7253
158350	7157
158350	9562
158350	3265
158350	9950
158350	8031
158350	5108
158350	5573
158350	51592
158350	8805
158350	4330
158350	4771
158350	5155
121200	3785
121200	3786
121200	2566
121200	1181
121200	785
121200	6323
121200	4200
121200	2554
121200	7957
121200	378884
121200	79751
121200	1137
121200	1141
121200	9211
121200	1476
121200	6853
601492	3425
601492	3423
601492	2588
601492	2720
601492	2799
601492	3373
601492	2990
609637	6496
609637	6469
609637	7050
609637	7546
609637	5727
118200	5376
118200	1959
118200	57716
118200	4359
118200	3315
118200	1785
118200	3236
118200	54332
118200	9516
118200	23095
118200	9927
118200	7879
118200	2617
118200	8898
118200	81846
118200	79628
118200	10397
118200	2705
118200	26353
118200	10558
118200	4803
608355	5921
608355	8643
608355	5727
608355	6608
236792	79944
601842	2070
601842	1729
601842	4647
601842	7007
601842	1302
601842	5459
601842	4627
601842	71
601842	4646
601842	2707
601842	9132
601842	79977
601842	2706
601842	10804
601842	117531
601842	1834
601842	1428
601842	79784
601842	1687
601842	1690
601842	4640
601842	64699
601842	64072
601842	491
601842	10083
601842	65217
601842	23562
601842	53904
601842	25861
601842	51168
601842	83715
601842	5172
601842	9381
601842	182
601842	57214
601842	1678
601842	5456
231300	4653
231300	10133
231300	1545
231300	4976
231300	5080
266500	5191
266500	5264
266500	5189
266500	55670
266500	5828
266500	8540
146300	249
217095	55997
217095	7547
217095	23389
608634	3315
608634	4359
608634	1785
608634	3236
608634	54332
608634	5376
608634	9516
608634	1959
608634	23095
608634	9927
608634	7879
608634	2617
608634	8898
608634	81846
608634	79628
608634	10397
608634	2705
608634	26353
608634	10558
608634	4803
606788	6532
606788	627
606788	3356
606788	27185
606788	351
606788	1312
606788	65078
606788	9685
606788	5625
140000	3209
604498	84930
604498	4352
604498	7454
604498	2153
128100	478
128100	1861
128100	2643
128100	1813
128100	8910
128100	1816
608837	5573
608837	4626
166200	1278
166200	1277
166200	7148
166200	11285
166200	1289
166200	1290
166200	1281
166200	5351
166200	9509
166200	4041
166200	796
166200	6569
166200	799
202110	1586
249500	8492
249500	51185
249500	57502
249500	4204
249500	5063
249500	11141
249500	170302
249500	6535
249500	24140
249500	7102
249500	4983
249500	2334
249500	8242
249500	2664
249500	2182
249500	6197
249500	9459
249500	186
249500	2245
249500	7592
249500	1741
249500	6611
249500	6658
602475	5167
602475	6833
602475	6927
602475	387082
602475	26191
602475	3643
602475	5468
602475	2645
602475	2642
602475	2820
602475	3172
602475	8660
602475	9479
602475	4760
602475	6928
602475	3667
602475	6514
602475	6517
602475	11132
602475	56729
602475	256297
602475	3767
602475	208
602475	3651
602475	50943
602475	1636
602475	7422
602475	5443
602475	4160
602475	1646
602475	4915
602475	181
602475	8431
602475	3952
602475	3953
602475	6492
602475	7352
602475	4159
602475	11254
602475	154
602475	155
602475	9607
602475	51738
602475	7350
602475	7351
602475	5122
605814	445
605814	10165
133701	2131
133701	2132
607225	26278
607225	57679
607225	3798
607225	3329
607225	5354
607225	51062
607225	6683
607225	123606
607225	6687
607225	9217
607225	6647
607225	1639
607225	4744
607225	5630
239500	27185
239500	351
239500	1312
239500	3356
239500	65078
239500	9685
239500	5625
239500	8659
277700	7486
188890	3785
188890	3786
188890	2566
188890	1181
188890	785
188890	6323
188890	4200
188890	2554
188890	7957
188890	378884
188890	79751
188890	1137
188890	1141
188890	9211
188890	1476
188890	6853
188890	1548
188890	9568
607483	2512
607483	80704
248600	617
248600	4722
248600	4724
248600	374291
248600	4728
248600	4723
248600	6389
248600	6834
248600	1355
248600	10128
248600	5160
248600	593
248600	594
248600	1629
607271	355
607271	843
607271	841
607271	326
607271	6927
607271	1499
607271	5157
607271	8312
607271	7157
607271	3482
607271	4233
209920	6892
209920	6891
209920	4261
209920	5993
209920	5994
209920	3586
209920	4795
209920	23569
209920	26191
209920	861
209920	6583
209920	4282
209920	8625
209920	5788
300068	367
300068	9217
300068	6606
300068	26580
300068	2617
300068	3074
300068	3508
300068	6041
300068	675
300068	5728
300068	11200
300068	4481
300068	2048
300068	1316
300068	8379
300068	463
300068	60528
300068	4601
300068	5290
300068	8493
300068	5002
300068	7157
300068	672
300068	7251
300068	83990
300068	8438
300068	999
300068	3845
300068	9821
300068	5245
300068	472
300068	580
300068	5888
300068	7517
241500	249
600881	1409
600881	1415
600881	5309
600881	8419
600881	5080
600881	1411
600881	1420
600881	3982
600881	3299
600881	4284
600881	1410
600881	1414
600881	2703
600881	2700
606904	3785
606904	3786
606904	2566
606904	1181
606904	785
606904	6323
606904	4200
606904	2554
606904	7957
606904	378884
606904	79751
606904	1137
606904	1141
606904	9211
606904	1476
606904	6853
606904	85300
606904	54840
606904	23064
606904	7274
164280	4613
608579	3106
600974	2070
600974	1729
600974	4647
600974	7007
600974	1302
600974	5459
600974	4627
600974	71
600974	4646
600974	2707
600974	9132
600974	79977
600974	2706
600974	10804
600974	117531
600974	1834
600974	1428
600974	79784
600974	1687
600974	1690
600974	4640
600974	64699
600974	64072
600974	491
600974	10083
600974	65217
600974	23562
600974	53904
600974	25861
600974	51168
600974	83715
600974	5172
600974	9381
600974	182
600974	57214
600974	1678
600974	5456
114900	6392
114900	7428
114900	6390
114900	6391
100800	2263
100800	2261
100800	3845
100800	5925
100800	3265
100800	25788
100800	8438
100800	8915
100800	5782
100800	7048
100800	6714
100800	27030
100800	5795
100800	4953
100800	4595
100800	8313
100800	701
100800	2033
100800	5157
100800	5290
100800	7157
100800	324
100800	581
100800	1499
100800	1630
100800	4163
100800	4893
100800	4436
100800	4292
100800	5378
100800	5395
100800	2956
100800	201163
100800	673
100800	10395
100800	5320
100800	595
100800	699
208250	10216
181500	6532
181500	627
181500	3356
181500	27185
181500	351
181500	1312
181500	65078
181500	9685
181500	5625
233710	1535
233710	4688
233710	1536
210900	641
270550	26278
270550	57679
270550	3798
270550	3329
270550	5354
270550	51062
270550	6683
270550	123606
270550	6687
125480	7494
217090	5340
608567	6331
608567	3784
608567	3757
608567	287
608567	3753
608567	9992
608567	3759
608232	6886
608232	6887
608232	2322
608232	4683
608232	10320
608232	3233
608232	613
608232	405
608232	3845
608232	8833
608232	8028
608232	23365
608232	8301
608232	1050
608232	26511
608232	3815
608232	4026
608232	4869
608232	8021
608232	861
608232	54904
608232	10962
608232	4926
608232	7704
608232	5371
608232	6777
608232	115761
608232	5027
608232	23092
608232	4763
608232	5781
608232	596
608232	595
608232	2623
608232	25
608232	1728
234050	2071
234050	2068
234050	404672
234050	136647
214150	7507
214150	2071
214150	7508
214150	2068
214150	1643
214150	2072
214150	2073
214150	5429
214150	404672
214150	136647
214150	2074
172870	23418
172870	3614
172870	26121
172870	6101
172870	10594
172870	7287
172870	762
172870	9129
172870	24
172870	6121
172870	6102
172870	375298
172870	4901
172870	25794
172870	6103
172870	6010
172870	5961
172870	6100
172870	6017
172870	7399
172870	5995
172870	1258
172870	1259
172870	5145
172870	5158
172870	6094
172870	23746
172870	1406
172870	10461
172870	57096
172870	3000
172870	145226
113200	2192
113200	3239
113200	3549
113200	658
113200	4920
113200	8200
272300	6821
202300	7873
202300	675
202300	7157
202300	4089
202300	1029
202300	91
202300	6794
202300	3845
202300	5932
202300	11200
202300	25788
202300	8438
202300	8915
202300	5782
202300	7048
202300	6714
202300	27030
202300	5795
202300	4953
202300	4595
202300	8313
202300	701
202300	2033
202300	5157
202300	5290
202300	324
202300	581
202300	1499
202300	1630
202300	4163
202300	4893
202300	4436
202300	4292
202300	5378
202300	5395
202300	2956
202300	2261
202300	201163
202300	673
202300	10395
202300	5320
202300	595
202300	699
202300	7253
202300	9562
202300	5728
202300	3265
202300	9950
202300	8031
202300	5108
202300	5573
202300	51592
202300	8805
202300	6927
202300	8312
202300	3482
202300	4233
202300	841
202300	8493
202300	5002
202300	672
202300	7251
202300	83990
202300	999
202300	367
202300	9821
202300	5245
202300	472
202300	580
202300	5888
202300	7517
203750	38
300497	54413
300497	57502
300497	8492
300497	51185
300497	4204
300497	5063
300497	11141
300497	170302
300497	6535
300497	24140
300497	7102
300497	4983
300497	2334
300497	8242
300497	2664
300497	2182
300497	6197
300497	9459
300497	186
300497	2245
300497	7592
300497	1741
300497	6611
300497	6658
300497	2739
602088	27130
602088	261734
602088	27031
602088	4867
251100	4594
251100	166785
251100	326625
158320	4436
158320	4292
158320	672
158320	5290
158320	2956
158320	2064
158320	999
158320	22800
158320	1499
158320	5910
158320	472
158320	8915
158320	25788
158320	8438
158320	2213
158320	8379
158320	4068
158320	324
158320	5395
158320	5782
158320	7048
158320	6714
158320	27030
158320	5795
158320	4953
158320	4595
158320	8313
158320	701
158320	2033
158320	5157
158320	7157
158320	581
158320	1630
158320	4163
158320	4893
158320	5378
158320	2261
158320	201163
158320	673
158320	10395
158320	5320
158320	595
158320	699
158320	1755
158320	9211
158320	5468
158320	4763
158320	4771
204500	1200
204500	1201
204500	1203
204500	2055
204500	5538
112050	4059
112050	358
112050	1604
112050	6521
112050	420
112050	2995
112050	360
112050	2651
112050	960
112050	3792
112050	6563
112050	1378
112050	3386
112050	2525
112050	2993
112050	682
112050	53947
112050	6006
112050	2994
112050	43
112050	203
112050	669
112050	2539
112050	2729
112050	2821
112050	2937
112050	3098
112050	5230
112050	7167
112050	2035
112050	6708
112050	6710
112050	286
112050	2038
112050	50617
112050	760
112050	8671
112050	525
269700	26580
269700	367
269700	9217
269700	6606
269700	2617
269700	3074
269700	3508
269700	10555
269700	4000
269700	5468
269700	10891
601780	1200
601780	1201
601780	1203
601780	2055
601780	5538
607208	3785
607208	3786
607208	2566
607208	1181
607208	785
607208	6323
607208	4200
607208	2554
607208	7957
607208	378884
607208	79751
607208	1137
607208	1141
607208	9211
607208	1476
607208	6853
607208	114327
607208	170302
605074	201163
605074	11236
605074	4968
605074	5546
605074	7030
605074	4233
605074	7428
605074	6927
605074	1499
605074	5157
605074	8312
605074	7157
605074	3482
605074	841
604931	9563
604931	3290
309580	546
245150	4256
300397	6535
300397	8492
300397	51185
300397	57502
300397	4204
300397	5063
300397	11141
300397	170302
300397	24140
300397	7102
300397	4983
300397	2334
300397	8242
300397	2664
300397	2182
300397	6197
300397	9459
300397	186
300397	2245
300397	7592
300397	1741
300397	6611
300397	6658
600807	51131
600807	2206
600807	240
600807	154
600807	5729
600807	3176
600807	3593
600807	3596
600807	7941
600807	117156
600807	7124
600807	7356
600807	9445
600807	5663
600807	4137
600807	6622
600807	6620
600807	948
600807	3383
600807	2995
600807	4843
600807	477
600807	1909
600807	2099
600807	64805
[truncated: 14,713 more rows]
