# Supplementary material for: Genome-wide discovery of hidden genes mediating known drug-disease association using KDDANet
Source: NPJ Genom Med. 2021 Jun 15;6:50. doi: 10.1038/s41525-021-00216-6 (PMC8206141; doi:10.1038/s41525-021-00216-6)
Supplement: Supplementary file 6 — Supplementary Data 4 [file 41525_2021_216_MOESM6_ESM.xls]

## Sheet: KDDAs
DrugBank drug ID	OMIM disease IDs
DB00960	104300;600807;108725;209850;300425;300495;300496;606053;607373;608049;608636;609378;610676;610836;610838;610908;611015;611016;611913;612100;613410;613436;131200;102200;609423;177200;211980;608935;612052;612571;612593;614210;608446;608557;601665;166710;167000;607893;600116;189800;609402;609403;609404;600634;176807;607592;177900;601454;602723;603935;604316;605364;605606;607857;610707;612410;612599;…
DB00157	231530;201810;103470;300650;103780;109200;104300;105400;206700;600807;108725;209850;300425;300495;300496;606053;607373;608049;608636;609378;610676;610836;610838;610908;611015;611016;611913;612100;613410;613436;109100;613551;109650;114480;115150;214150;133540;216400;120200;114500;608812;611469;612229;612230;612231;612232;612589;612590;612591;612592;604931;218040;123400;219050;261515;278800;608089;…
DB00501	175100;300100;103780;109200;104300;105400;300068;312300;607834;600807;108725;209850;300425;300495;300496;606053;607373;608049;608636;609378;610676;610836;610838;610908;611015;611016;611913;612100;613410;613436;109100;613551;601859;607271;109650;114480;601367;118700;114500;608812;611469;612229;612230;612231;612232;612589;612590;612591;612592;122700;123400;219050;190685;612067;608089;131200;133239;…
DB01069	104300;105400;607834;600807;108725;209850;300425;300495;300496;606053;607373;608049;608636;609378;610676;610836;610838;610908;611015;611016;611913;612100;613410;613436;109100;613551;241850;114480;114500;608812;611469;612229;612230;612231;612232;612589;612590;612591;612592;612067;227650;137800;607248;613028;613029;613030;613031;613033;235200;277900;256800;608654;609423;266600;108010;147480;530000;…
DB04348	175100;300100;202400;109200;104300;105400;613571;201750;207410;607834;600807;277460;108725;209850;300425;300495;300496;606053;607373;608049;608636;609378;610676;610836;610838;610908;611015;611016;611913;612100;613410;613436;109100;613551;601859;607271;109650;114480;211400;113970;114500;608812;611469;612229;612230;612231;612232;612589;612590;612591;612592;277180;300464;607339;608316;608318;608901;…
DB00268	104300;105400;607834;600807;108725;143465;608903;608904;608905;608906;612311;612312;613003;209850;300425;300495;300496;606053;607373;608049;608636;609378;610676;610836;610838;610908;611015;611016;611913;612100;613410;613436;109100;613551;109650;114480;114500;608812;611469;612229;612230;612231;612232;612589;612590;612591;612592;219050;133239;227650;137800;607248;613028;613029;613030;613031;613033;…
DB00297	175100;104300;108725;209850;300425;300495;300496;606053;607373;608049;608636;609378;610676;610836;610838;610908;611015;611016;611913;612100;613410;613436;130650;612292;114480;114500;608812;611469;612229;612230;612231;612232;612589;612590;612591;612592;219050;131200;133239;109350;137800;607248;613028;613029;613030;613031;613033;266600;612347;220400;613695;608446;608557;601665;604715;260350;606856;…
DB00994	175100;202400;109200;104300;209850;300425;300495;300496;606053;607373;608049;608636;609378;610676;610836;610838;610908;611015;611016;611913;612100;613410;613436;114480;114500;608812;611469;612229;612230;612231;612232;612589;612590;612591;612592;219050;608089;606824;600263;610424;609423;144010;146200;127750;211980;608935;612052;612571;612593;614210;254500;608446;608557;182940;601665;166710;259500;…
DB00837	143100
DB01105	104300;600807;108725;209850;300425;300495;300496;606053;607373;608049;608636;609378;610676;610836;610838;610908;611015;611016;611913;612100;613410;613436;114480;601367;114500;608812;611469;612229;612230;612231;612232;612589;612590;612591;612592;219050;612067;133239;609532;609423;254500;608446;608557;613282;613387;601665;239100;255800;309350;313400;259500;184700;189800;609402;609403;609404;311360;…
DB01213	103780;104300;105400;206700;607834;600807;108725;209850;300425;300495;300496;606053;607373;608049;608636;609378;610676;610836;610838;610908;611015;611016;611913;612100;613410;613436;109100;613551;114480;609338;601367;114500;608812;611469;612229;612230;612231;612232;612589;612590;612591;612592;130000;133239;227650;608805;137800;607248;613028;613029;613030;613031;613033;235200;277900;213600;266600;…
DB01172	209850;300425;300495;300496;606053;607373;608049;608636;609378;610676;610836;610838;610908;611015;611016;611913;612100;613410;613436;114480;211980;608935;612052;612571;612593;614210;254500;166710;259500;181500;181510;600511;600850;603013;603175;603176;603206;603342;604906;608078;608543;612361;613025;137215;613659;109800
DB00035	104300;114480;211400;613071;601367;114500;608812;611469;612229;612230;612231;612232;612589;612590;612591;612592;277180;219700;167800;177200;608446;608557;300539;600631;176807;607592;145260;177735;264350;603233;612462;181500;181510;600511;600850;603013;603175;603176;603206;603342;604906;608078;608543;612361;613025;608579;606799
DB01113	104300;209850;300425;300495;300496;606053;607373;608049;608636;609378;610676;610836;610838;610908;611015;611016;611913;612100;613410;613436;114480;211400;607499;610269;114500;608812;611469;612229;612230;612231;612232;612589;612590;612591;612592;277180;209880;219700;137800;607248;613028;613029;613030;613031;613033;235200;277900;167800;127750;613688;211980;608935;612052;612571;612593;614210;608446;…
DB03940	612933;608446;608557
DB01094	231050;175100;300100;103780;104300;105400;613571;201750;207410;607834;139300;613546;600807;108725;209850;300425;300495;300496;606053;607373;608049;608636;609378;610676;610836;610838;610908;611015;611016;611913;612100;613410;613436;109100;613551;109650;114480;113970;131300;609338;114500;608812;611469;612229;612230;612231;612232;612589;612590;612591;612592;219050;219700;190685;130000;608089;131200;…
DB01180	114480;114500;608812;611469;612229;612230;612231;612232;612589;612590;612591;612592;133239;612244;256700;613013;613014;613015;613016;613017;613065;613067
DB00173	300100;104300;105400;607834;600807;108725;209850;300425;300495;300496;606053;607373;608049;608636;609378;610676;610836;610838;610908;611015;611016;611913;612100;613410;613436;109100;613551;109650;210900;114480;113970;114500;608812;611469;612229;612230;612231;612232;612589;612590;612591;612592;190685;612067;128100;608089;131200;189960;133239;227650;109350;137800;607248;613028;613029;613030;613031;…
DB00477	219080;175100;300100;202400;610333;103470;300650;203300;103780;109200;104300;105400;607834;208085;613404;600807;108725;143465;608903;608904;608905;608906;612311;612312;613003;235400;612922;612923;612924;612925;612926;209850;300425;300495;300496;606053;607373;608049;608636;609378;610676;610836;610838;610908;611015;611016;611913;612100;613410;613436;109100;613551;601859;607271;126700;130650;109650;…
DB01878	109200;104300;105400;300068;312300;607834;108725;209850;300425;300495;300496;606053;607373;608049;608636;609378;610676;610836;610838;610908;611015;611016;611913;612100;613410;613436;114480;114500;608812;611469;612229;612230;612231;612232;612589;612590;612591;612592;300464;607339;608316;608318;608901;610938;611139;612030;123400;608089;131200;133239;137800;607248;613028;613029;613030;613031;613033;…
DB01422	176807;607592;109800
DB04183	114480;601665
DB00264	231050;175100;300100;103780;104300;105400;607834;600807;108725;607941;600309;606215;209850;300425;300495;300496;606053;607373;608049;608636;609378;610676;610836;610838;610908;611015;611016;611913;612100;613410;613436;109100;613551;112410;114480;113970;131300;255120;115430;601367;114500;608812;611469;612229;612230;612231;612232;612589;612590;612591;612592;300464;607339;608316;608318;608901;610938;…
DB01411	202400;600807;209850;300425;300495;300496;606053;607373;608049;608636;609378;610676;610836;610838;610908;611015;611016;611913;612100;613410;613436;114500;608812;611469;612229;612230;612231;612232;612589;612590;612591;612592;122700;155720;606660;606661
DB01428	264300;203400;610600;109200;104300;105400;300068;312300;600807;108725;209850;300425;300495;300496;606053;607373;608049;608636;609378;610676;610836;610838;610908;611015;611016;611913;612100;613410;613436;114480;119800;114500;608812;611469;612229;612230;612231;612232;612589;612590;612591;612592;300464;607339;608316;608318;608901;610938;611139;612030;608089;131200;133239;612244;211980;608935;612052;…
DB04166	300100;108725;209850;300425;300495;300496;606053;607373;608049;608636;609378;610676;610836;610838;610908;611015;611016;611913;612100;613410;613436;109100;613551;114480;115150;114500;608812;611469;612229;612230;612231;612232;612589;612590;612591;612592;218040;166000;608089;131200;137800;607248;613028;613029;613030;613031;613033;610424;609532;609423;236000;243700;608556;151100;211980;608935;612052;…
DB00365	114480;114500;608812;611469;612229;612230;612231;612232;612589;612590;612591;612592;218800;143500;236000;613688;181500;181510;600511;600850;603013;603175;603176;603206;603342;604906;608078;608543;612361;613025;609620;212140
DB00262	231530;231050;175100;300100;613500;613501;613506;225750;610181;103780;203450;300523;109200;104290;104300;104530;105400;106210;206800;607834;139300;613546;600807;108725;612794;143465;608903;608904;608905;608906;612311;612312;613003;235400;612922;612923;612924;612925;612926;209850;300425;300495;300496;606053;607373;608049;608636;609378;610676;610836;610838;610908;611015;611016;611913;612100;613410;…
DB01012	104300;114480;612067;146200;166710
DB00887	600807;209850;300425;300495;300496;606053;607373;608049;608636;609378;610676;610836;610838;610908;611015;611016;611913;612100;613410;613436;114480;211400;613021;114500;608812;611469;612229;612230;612231;612232;612589;612590;612591;612592;277180;218000;219700;190685;131200;133239;167800;177200;608446;608557;166710;184700;613065;613067;189800;609402;609403;609404;176807;607592;145260;177735;264350;…
DB00342	175100;202400;104300;105400;607834;600807;108725;209850;300425;300495;300496;606053;607373;608049;608636;609378;610676;610836;610838;610908;611015;611016;611913;612100;613410;613436;109100;613551;601859;607271;130650;109650;114480;114500;608812;611469;612229;612230;612231;612232;612589;612590;612591;612592;256450;601820;219050;131200;133239;227650;137800;607248;613028;613029;613030;613031;613033;…
DB00767	181500;181510;600511;600850;603013;603175;603176;603206;603342;604906;608078;608543;612361;613025
DB02901	261640;231050;175100;300100;103780;109200;104300;104310;606889;105400;300068;312300;607834;139300;613546;600807;108725;209850;300425;300495;300496;606053;607373;608049;608636;609378;610676;610836;610838;610908;611015;611016;611913;612100;613410;613436;109100;613551;109650;158810;112600;114480;113970;131300;115150;609338;114500;608812;611469;612229;612230;612231;612232;612589;612590;612591;612592;…
DB00945	600501;605552;200100;231050;175100;300100;202400;103780;203450;109200;613490;104300;104310;606889;105400;613571;201750;207410;607834;207900;600807;208900;277460;108725;600309;606215;209850;300425;300495;300496;606053;607373;608049;608636;609378;610676;610836;610838;610908;611015;611016;611913;612100;613410;613436;109100;613551;601859;607271;130650;109650;231200;210900;612362;114480;601003;601144;…
DB00844	103780;209850;300425;300495;300496;606053;607373;608049;608636;609378;610676;610836;610838;610908;611015;611016;611913;612100;613410;613436;131200;102200;609532;600116;600634
DB01856	131200
DB01022	175100;104300;105400;607834;600807;108725;209850;300425;300495;300496;606053;607373;608049;608636;609378;610676;610836;610838;610908;611015;611016;611913;612100;613410;613436;109100;613551;601859;607271;112600;114480;601367;119600;114500;608812;611469;612229;612230;612231;612232;612589;612590;612591;612592;123100;600775;219050;131200;133239;137800;607248;613028;613029;613030;613031;613033;235200;…
DB00909	300100;103780;203450;104300;105400;607834;600807;108725;209850;300425;300495;300496;606053;607373;608049;608636;609378;610676;610836;610838;610908;611015;611016;611913;612100;613410;613436;109100;613551;114480;601367;612067;131200;133239;610424;609532;609423;143100;243700;608556;127750;211980;608935;612052;612571;612593;614210;308240;609148;611162;154700;254500;608446;608557;182940;256700;613013;…
DB00711	104300;600807;209850;300425;300495;300496;606053;607373;608049;608636;609378;610676;610836;610838;610908;611015;611016;611913;612100;613410;613436;114480;114500;608812;611469;612229;612230;612231;612232;612589;612590;612591;612592;133239;609423;254500;608446;608557;239100;255800;309350;313400;184700;311360;176807;607592
DB00439	202400;109200;104300;105400;607834;600807;108725;209850;300425;300495;300496;606053;607373;608049;608636;609378;610676;610836;610838;610908;611015;611016;611913;612100;613410;613436;109100;613551;601859;607271;109650;112600;114480;601367;114500;608812;611469;612229;612230;612231;612232;612589;612590;612591;612592;123100;600775;219050;601680;190685;608089;133239;227650;109350;137800;607248;613028;…
DB00621	103780;109200;300068;312300;209850;300425;300495;300496;606053;607373;608049;608636;609378;610676;610836;610838;610908;611015;611016;611913;612100;613410;613436;114480;176807;607592
DB00438	209850;300425;300495;300496;606053;607373;608049;608636;609378;610676;610836;610838;610908;611015;611016;611913;612100;613410;613436;109650;114480;114500;608812;611469;612229;612230;612231;612232;612589;612590;612591;612592;131200;277900;609423;266600;211980;608935;612052;612571;612593;614210;608446;608557;259500;176807;607592;608579
DB02855	300100;104300;105400;607834;600807;108725;209850;300425;300495;300496;606053;607373;608049;608636;609378;610676;610836;610838;610908;611015;611016;611913;612100;613410;613436;109100;613551;114480;114500;608812;611469;612229;612230;612231;612232;612589;612590;612591;612592;120100;607115;219050;227650;137800;607248;613028;613029;613030;613031;613033;235200;610424;609532;277900;609423;266600;147480;…
DB01108	201810;103780;104300;607834;600807;108725;209850;300425;300495;300496;606053;607373;608049;608636;609378;610676;610836;610838;610908;611015;611016;611913;612100;613410;613436;109650;114480;601367;114500;608812;611469;612229;612230;612231;612232;612589;612590;612591;612592;300464;607339;608316;608318;608901;610938;611139;612030;219050;608089;131200;608805;228300;300624;309548;600274;146110;178500;…
DB03419	209850;300425;300495;300496;606053;607373;608049;608636;609378;610676;610836;610838;610908;611015;611016;611913;612100;613410;613436;114480;114500;608812;611469;612229;612230;612231;612232;612589;612590;612591;612592;274270;133239;137800;607248;613028;613029;613030;613031;613033;211980;608935;612052;612571;612593;614210;161550;607107;601665;259500;260350;606856;613347;613348;613065;613067;176807;…
DB01154	114480;115150;114500;608812;611469;612229;612230;612231;612232;612589;612590;612591;612592;218040;131200;211980;608935;612052;612571;612593;614210;161550;607107;256700;613013;613014;613015;613016;613017;163950;609942;259500;167000;607893;260350;606856;613347;613348;176807;607592;137215;613659;109800
DB01183	175100;103780;109200;104300;105400;607834;600807;108725;143465;608903;608904;608905;608906;612311;612312;613003;209850;300425;300495;300496;606053;607373;608049;608636;609378;610676;610836;610838;610908;611015;611016;611913;612100;613410;613436;109100;613551;109650;114480;607499;610269;113970;601367;114500;608812;611469;612229;612230;612231;612232;612589;612590;612591;612592;209880;120100;607115;…
DB00744	200610;175100;104300;105400;206800;607834;600807;108725;209850;300425;300495;300496;606053;607373;608049;608636;609378;610676;610836;610838;610908;611015;611016;611913;612100;613410;613436;109100;613551;109650;114480;114290;215300;114500;608812;611469;612229;612230;612231;612232;612589;612590;612591;612592;219050;190685;608089;131200;133239;227650;608805;109350;137800;607248;613028;613029;613030;…
DB02531	114480;601665
DB02703	202400;109200;114480;114500;608812;611469;612229;612230;612231;612232;612589;612590;612591;612592;218800;133239;143500;610424;609532;236000;612244;211980;608935;612052;612571;612593;614210;256700;613013;613014;613015;613016;613017;259500;613065;613067;176807;607592
DB01221	605911;200500;100800;300100;103780;203450;109200;608810;248500;203800;104290;104300;104310;606889;105400;607834;600807;108725;143465;608903;608904;608905;608906;612311;612312;613003;209850;300425;300495;300496;606053;607373;608049;608636;609378;610676;610836;610838;610908;611015;611016;611913;612100;613410;613436;109100;613551;209900;109650;250620;262000;114480;600880;607499;610269;113970;608354;…
DB00312	219080;175100;103780;203450;109200;104300;105400;105830;613571;201750;207410;607834;600807;108725;143465;608903;608904;608905;608906;612311;612312;613003;209850;300425;300495;300496;606053;607373;608049;608636;609378;610676;610836;610838;610908;611015;611016;611913;612100;613410;613436;109100;613551;601859;607271;109650;114480;607499;610269;115150;601367;114500;608812;611469;612229;612230;612231;…
DB01688	103780;104300;105400;607834;600807;108725;600309;606215;209850;300425;300495;300496;606053;607373;608049;608636;609378;610676;610836;610838;610908;611015;611016;611913;612100;613410;613436;601859;607271;109650;114480;114500;608812;611469;612229;612230;612231;612232;612589;612590;612591;612592;219050;223360;612067;133200;133239;227650;137800;607248;613028;613029;613030;613031;613033;235200;609532;…
DB02431	104300;607834;108725;114480;300624;309548;601665;260350;606856;613347;613348;176807;607592;137215;613659
DB00758	210210;231050;100300;104300;105400;607834;600807;108725;209850;300425;300495;300496;606053;607373;608049;608636;609378;610676;610836;610838;610908;611015;611016;611913;612100;613410;613436;109100;613551;109650;114480;607499;610269;131300;601367;114500;608812;611469;612229;612230;612231;612232;612589;612590;612591;612592;209880;300464;607339;608316;608318;608901;610938;611139;612030;122700;219700;…
DB00681	600501;231050;300100;104300;105400;607834;600807;108725;209850;300425;300495;300496;606053;607373;608049;608636;609378;610676;610836;610838;610908;611015;611016;611913;612100;613410;613436;109100;613551;109650;114480;131300;212750;607202;609753;609754;609755;611598;612005;612006;612007;612008;612009;612010;612011;114500;608812;611469;612229;612230;612231;612232;612589;612590;612591;612592;219050;…
DB01218	609148;611162;192500
DB01208	608579
DB01373	605911;231050;219080;219090;175100;300100;202400;613500;613501;613506;300600;103780;203450;109200;203740;104300;104310;606889;217080;105400;105500;106210;206700;606788;607834;600807;108725;143465;608903;608904;608905;608906;612311;612312;613003;235400;612922;612923;612924;612925;612926;209850;300425;300495;300496;606053;607373;608049;608636;609378;610676;610836;610838;610908;611015;611016;611913;…
DB00763	605911;605552;200100;200610;201100;175100;300100;202400;103780;203450;604131;104300;105400;105830;607834;207900;600807;108725;614089;612794;108770;143465;608903;608904;608905;608906;612311;612312;613003;209850;300425;300495;300496;606053;607373;608049;608636;609378;610676;610836;610838;610908;611015;611016;611913;612100;613410;613436;109100;613551;146255;109400;109650;608389;113620;113650;610896;…
DB01599	231050;175100;300100;103780;104300;104310;606889;105400;607834;600807;277460;108725;209850;300425;300495;300496;606053;607373;608049;608636;609378;610676;610836;610838;610908;611015;611016;611913;612100;613410;613436;109100;613551;109650;203750;114480;131300;114500;608812;611469;612229;612230;612231;612232;612589;612590;612591;612592;300464;607339;608316;608318;608901;610938;611139;612030;219700;…
DB03778	209850;300425;300495;300496;606053;607373;608049;608636;609378;610676;610836;610838;610908;611015;611016;611913;612100;613410;613436;114480;114500;608812;611469;612229;612230;612231;612232;612589;612590;612591;612592;133239;211980;608935;612052;612571;612593;614210;601665;259500;167000;607893;260350;606856;613347;613348;176807;607592;137215;613659
DB01609	104300;105400;219050;609423;608446;608557;140600;165720;607850;610839;612400;612401;176807;607592
DB00212	177200;608446;608557;166710;177900;601454;602723;603935;604316;605364;605606;607857;610707;612410;612599;612950;267430
DB01198	613065;613067;181500;181510;600511;600850;603013;603175;603176;603206;603342;604906;608078;608543;612361;613025
DB00401	109200;104300;300068;312300;600807;108725;209850;300425;300495;300496;606053;607373;608049;608636;609378;610676;610836;610838;610908;611015;611016;611913;612100;613410;613436;114480;114500;608812;611469;612229;612230;612231;612232;612589;612590;612591;612592;300464;607339;608316;608318;608901;610938;611139;612030;608089;133239;137800;607248;613028;613029;613030;613031;613033;236000;612244;127750;…
DB01234	605911;231530;600501;200610;100800;200990;607778;101200;101400;231050;219080;219090;175100;300100;202400;613500;613501;613506;225750;610181;612952;118450;610205;203300;103780;203450;109200;613490;608810;203740;104300;104310;606889;104530;607196;105400;300068;312300;105830;106210;206700;206800;606788;613571;201750;207410;607834;109730;180920;139300;613546;608643;208000;608631;608638;608781;609954;…
DB02231	104300;607834;143465;608903;608904;608905;608906;612311;612312;613003;209850;300425;300495;300496;606053;607373;608049;608636;609378;610676;610836;610838;610908;611015;611016;611913;612100;613410;613436;241850;114480;612067;300624;309548;211980;608935;612052;612571;612593;614210;126200;612594;612595;612596;256700;613013;613014;613015;613016;613017;601665;176807;607592;272120
DB01752	103780;604131;104300;607834;600807;143465;608903;608904;608905;608906;612311;612312;613003;209850;300425;300495;300496;606053;607373;608049;608636;609378;610676;610836;610838;610908;611015;611016;611913;612100;613410;613436;109100;613551;114480;114500;608812;611469;612229;612230;612231;612232;612589;612590;612591;612592;188400;192430;190685;130000;300624;309548;600274;140700;277900;256800;608654;…
DB00336	103780;104300;105400;613571;201750;207410;607834;600807;108725;209850;300425;300495;300496;606053;607373;608049;608636;609378;610676;610836;610838;610908;611015;611016;611913;612100;613410;613436;114480;113970;115150;114500;608812;611469;612229;612230;612231;612232;612589;612590;612591;612592;218040;608089;131200;162900;133239;227650;228300;137800;607248;613028;613029;613030;613031;613033;102200;…
DB03585	600807;209850;300425;300495;300496;606053;607373;608049;608636;609378;610676;610836;610838;610908;611015;611016;611913;612100;613410;613436;114480;137800;607248;613028;613029;613030;613031;613033;236000;211980;608935;612052;612571;612593;614210;613282;613387;259500;176807;607592;137215;613659;109800
DB00107	175100;104300;105400;607834;600807;108725;209850;300425;300495;300496;606053;607373;608049;608636;609378;610676;610836;610838;610908;611015;611016;611913;612100;613410;613436;114480;114500;608812;611469;612229;612230;612231;612232;612589;612590;612591;612592;131200;133239;109350;137800;607248;613028;613029;613030;613031;613033;266600;211980;608935;612052;612571;612593;614210;248370;154700;613073;…
DB03025	105400;209850;300425;300495;300496;606053;607373;608049;608636;609378;610676;610836;610838;610908;611015;611016;611913;612100;613410;613436
DB00985	104300;607834;241850;114480;601144;126200;612594;612595;612596;256700;613013;613014;613015;613016;613017;601665
DB01927	600807;114480;114500;608812;611469;612229;612230;612231;612232;612589;612590;612591;612592;254500;601665;613065;613067;176807;607592;607136;109800
DB01529	182940
DB00199	203400;610600;605552;200100;300100;202400;104300;105400;607834;600807;108725;209850;300425;300495;300496;606053;607373;608049;608636;609378;610676;610836;610838;610908;611015;611016;611913;612100;613410;613436;109100;613551;109650;114480;255120;114500;608812;611469;612229;612230;612231;612232;612589;612590;612591;612592;300464;607339;608316;608318;608901;610938;611139;612030;122700;190685;608089;…
DB00389	600807;275000;603388;608446;608557
DB00273	610006;201810;103780;109200;104300;105400;206700;607834;600807;108725;143465;608903;608904;608905;608906;612311;612312;613003;209850;300425;300495;300496;606053;607373;608049;608636;609378;610676;610836;610838;610908;611015;611016;611913;612100;613410;613436;114480;601367;215700;114500;608812;611469;612229;612230;612231;612232;612589;612590;612591;612592;219050;190685;612067;131200;245340;133239;…
DB01645	246450;605911;231530;210210;200610;100800;607778;101200;101400;201100;231050;219080;219090;175100;103050;300100;202400;170650;608688;118450;610205;276820;103470;300650;103780;203500;300523;109200;203655;613490;248500;104290;104300;104310;606889;104530;609924;607196;105400;300068;312300;106210;206700;613571;207410;607834;139300;613546;608643;208000;301835;600807;208900;277460;601536;108725;614089;…
DB02056	231050;175100;109200;608810;104300;105400;607834;600807;108725;209850;300425;300495;300496;606053;607373;608049;608636;609378;610676;610836;610838;610908;611015;611016;611913;612100;613410;613436;109100;613551;607447;114480;113970;131300;609338;601367;114500;608812;611469;612229;612230;612231;612232;612589;612590;612591;612592;219050;219700;608089;131200;133239;227650;109350;137800;607248;613028;…
DB00209	114480;114500;608812;611469;612229;612230;612231;612232;612589;612590;612591;612592;133239;612244;211980;608935;612052;612571;612593;614210;256700;613013;613014;613015;613016;613017;601665;613065;613067;608579
DB00718	300100;170650;104300;600807;108725;209850;300425;300495;300496;606053;607373;608049;608636;609378;610676;610836;610838;610908;611015;611016;611913;612100;613410;613436;109100;613551;601859;607271;607595;114480;609338;114500;608812;611469;612229;612230;612231;612232;612589;612590;612591;612592;122700;608089;131200;226670;612138;226730;133239;219500;137800;607248;613028;613029;613030;613031;613033;…
DB00799	104300;600807;143465;608903;608904;608905;608906;612311;612312;613003;209850;300425;300495;300496;606053;607373;608049;608636;609378;610676;610836;610838;610908;611015;611016;611913;612100;613410;613436;114480;114500;608812;611469;612229;612230;612231;612232;612589;612590;612591;612592;219050;131200;133239;137800;607248;613028;613029;613030;613031;613033;609423;211980;608935;612052;612571;612593;…
DB02178	104300;105400;607834;600807;108725;109650;114480;114500;608812;611469;612229;612230;612231;612232;612589;612590;612591;612592;190685;608089;131200;227650;109350;137800;607248;613028;613029;613030;613031;613033;235200;277900;266600;147480;211980;608935;612052;612571;612593;614210;609148;611162;251900;254500;126200;612594;612595;612596;608446;608557;601665;140600;165720;607850;610839;612400;612401;…
DB00726	609148;611162
DB02606	102200;609423;262650;211980;608935;612052;612571;612593;614210;601665;262400
DB00719	108725;181500;181510;600511;600850;603013;603175;603176;603206;603342;604906;608078;608543;612361;613025
DB00280	114480;613123;133239;228000;609532;613688;608446;608557;601665;259500;176807;607592;609620
DB00900	109200;104300;209850;300425;300495;300496;606053;607373;608049;608636;609378;610676;610836;610838;610908;611015;611016;611913;612100;613410;613436;607499;610269;209880;134600;227810;613388;235200;609532;602782;609423;540000;251900;608446;608557;256700;613013;613014;613015;613016;613017;164230;176100;181500;181510;600511;600850;603013;603175;603176;603206;603342;604906;608078;608543;612361;613025;…
DB01555	103780;609532;613688;610064;609620
DB02345	105400;607834;600807;209850;300425;300495;300496;606053;607373;608049;608636;609378;610676;610836;610838;610908;611015;611016;611913;612100;613410;613436;109650;114480;114500;608812;611469;612229;612230;612231;612232;612589;612590;612591;612592;190685;608089;131200;109350;137800;607248;613028;613029;613030;613031;613033;277900;236000;211980;608935;612052;612571;612593;614210;613282;613387;259500;…
DB01025	167000;607893
DB00943	175100;103780;104300;606788;607834;109730;600807;108725;209850;300425;300495;300496;606053;607373;608049;608636;609378;610676;610836;610838;610908;611015;611016;611913;612100;613410;613436;113500;114480;601367;118200;118220;180800;114500;608812;611469;612229;612230;612231;612232;612589;612590;612591;612592;608089;301500;137800;607248;613028;613029;613030;613031;613033;602782;609423;127750;211980;…
DB00322	109200;104300;600807;108725;209850;300425;300495;300496;606053;607373;608049;608636;609378;610676;610836;610838;610908;611015;611016;611913;612100;613410;613436;210900;114480;119800;114500;608812;611469;612229;612230;612231;612232;612589;612590;612591;612592;300464;607339;608316;608318;608901;610938;611139;612030;190685;608089;133239;137800;607248;613028;613029;613030;613031;613033;605258;606843;…
DB00334	175100;202400;103780;109200;104300;105400;606788;607834;600807;108725;143465;608903;608904;608905;608906;612311;612312;613003;209850;300425;300495;300496;606053;607373;608049;608636;609378;610676;610836;610838;610908;611015;611016;611913;612100;613410;613436;109100;613551;109650;114480;300615;600880;607499;610269;609338;115430;601367;118700;119800;114500;608812;611469;612229;612230;612231;612232;…
DB00574	103780;105400;606788;607834;600807;209850;300425;300495;300496;606053;607373;608049;608636;609378;610676;610836;610838;610908;611015;611016;611913;612100;613410;613436;114480;131200;102200;127750;211980;608935;612052;612571;612593;614210;601665;164230;167870;607853;609985;600116;189800;609402;609403;609404;600634;265450;181500;181510;600511;600850;603013;603175;603176;603206;603342;604906;608078;…
DB00859	300100;103780;109200;104300;105400;607834;612718;600807;108725;235400;612922;612923;612924;612925;612926;209850;300425;300495;300496;606053;607373;608049;608636;609378;610676;610836;610838;610908;611015;611016;611913;612100;613410;613436;109100;613551;601859;607271;109650;114480;113970;610446;255120;212750;607202;609753;609754;609755;611598;612005;612006;612007;612008;612009;612010;612011;601367;…
DB04076	104300;105400;600807;108725;209850;300425;300495;300496;606053;607373;608049;608636;609378;610676;610836;610838;610908;611015;611016;611913;612100;613410;613436;109650;114480;114500;608812;611469;612229;612230;612231;612232;612589;612590;612591;612592;219050;190685;133239;137800;607248;613028;613029;613030;613031;613033;609423;143100;154700;540000;254500;608446;608557;601665;239100;255800;309350;…
DB00301	202400;607834;108725;109650;114480;114500;608812;611469;612229;612230;612231;612232;612589;612590;612591;612592;137800;607248;613028;613029;613030;613031;613033;609532;609423;211980;608935;612052;612571;612593;614210;609148;611162;601665;259500;176807;607592;177900;601454;602723;603935;604316;605364;605606;607857;610707;612410;612599;612950;608579
DB01165	175100;202400;104300;105400;607834;600807;108725;209850;300425;300495;300496;606053;607373;608049;608636;609378;610676;610836;610838;610908;611015;611016;611913;612100;613410;613436;109100;613551;601859;607271;114480;114500;608812;611469;612229;612230;612231;612232;612589;612590;612591;612592;218800;219050;219700;129500;130000;131200;131760;131800;131900;226730;133239;227650;228000;109350;143500;…
DB01957	300100;109200;300068;312300;600807;108725;209850;300425;300495;300496;606053;607373;608049;608636;609378;610676;610836;610838;610908;611015;611016;611913;612100;613410;613436;109100;613551;114480;212750;607202;609753;609754;609755;611598;612005;612006;612007;612008;612009;612010;612011;610424;609532;609423;243700;608556;211980;608935;612052;612571;612593;614210;308240;182940;176807;607592;608579;…
DB00950	202400;109200;104300;104310;606889;105400;607834;600807;108725;209850;300425;300495;300496;606053;607373;608049;608636;609378;610676;610836;610838;610908;611015;611016;611913;612100;613410;613436;109100;613551;109650;114480;601367;114500;608812;611469;612229;612230;612231;612232;612589;612590;612591;612592;300464;607339;608316;608318;608901;610938;611139;612030;133239;227650;137800;607248;613028;…
DB02806	231050;103780;104300;105400;106210;607834;600807;108725;607941;209850;300425;300495;300496;606053;607373;608049;608636;609378;610676;610836;610838;610908;611015;611016;611913;612100;613410;613436;109100;613551;130650;203750;114480;300615;600880;214500;114500;608812;611469;612229;612230;612231;612232;612589;612590;612591;612592;607091;217095;123400;219050;194080;190685;224050;608089;131200;226730;…
DB04825	613688;609620
DB00976	300100;202400;104300;105400;607834;600807;108725;209850;300425;300495;300496;606053;607373;608049;608636;609378;610676;610836;610838;610908;611015;611016;611913;612100;613410;613436;109100;613551;114480;114500;608812;611469;612229;612230;612231;612232;612589;612590;612591;612592;612067;131200;227650;137800;607248;613028;613029;613030;613031;613033;235200;610424;609532;277900;609423;266600;147480;…
DB00189	613938
DB00300	175100;103780;104300;105400;607834;600807;108725;209850;300425;300495;300496;606053;607373;608049;608636;609378;610676;610836;610838;610908;611015;611016;611913;612100;613410;613436;109650;114480;211800;609338;601367;114500;608812;611469;612229;612230;612231;612232;612589;612590;612591;612592;604931;122700;190685;608089;131200;133239;227650;134600;227810;613388;109350;137800;607248;613028;613029;…
DB00491	104300;105400;607834;600807;108725;209850;300425;300495;300496;606053;607373;608049;608636;609378;610676;610836;610838;610908;611015;611016;611913;612100;613410;613436;109100;613551;114480;114500;608812;611469;612229;612230;612231;612232;612589;612590;612591;612592;227650;137800;607248;613028;613029;613030;613031;613033;235200;277900;266600;108010;147480;530000;211980;608935;612052;612571;612593;…
DB01206	105400;114480;114500;608812;611469;612229;612230;612231;612232;612589;612590;612591;612592;133239;137800;607248;613028;613029;613030;613031;613033;609423;236000;612244;211980;608935;612052;612571;612593;614210;608446;608557;256700;613013;613014;613015;613016;613017;601665;260350;606856;613347;613348;613065;613067;176807;607592;137215;613659;109800;278700
DB00732	103780;104300;607834;143465;608903;608904;608905;608906;612311;612312;613003;209850;300425;300495;300496;606053;607373;608049;608636;609378;610676;610836;610838;610908;611015;611016;611913;612100;613410;613436;612067;211980;608935;612052;612571;612593;614210;268800;272120
DB00338	175100;300100;603471;202400;103470;300650;103780;203500;109200;613490;203740;248500;604131;104300;105400;607834;208000;600807;108725;143465;608903;608904;608905;608906;612311;612312;613003;235400;612922;612923;612924;612925;612926;209850;300425;300495;300496;606053;607373;608049;608636;609378;610676;610836;610838;610908;611015;611016;611913;612100;613410;613436;109100;613551;601859;607271;109650;…
DB00957	202400;103780;109200;300068;312300;613118;607834;108725;209850;300425;300495;300496;606053;607373;608049;608636;609378;610676;610836;610838;610908;611015;611016;611913;612100;613410;613436;109100;613551;114480;601367;114500;608812;611469;612229;612230;612231;612232;612589;612590;612591;612592;611489;608089;131200;227500;306700;211980;608935;612052;612571;612593;614210;609148;611162;608446;608557;…
DB02640	104300;600807;209850;300425;300495;300496;606053;607373;608049;608636;609378;610676;610836;610838;610908;611015;611016;611913;612100;613410;613436;114480;114500;608812;611469;612229;612230;612231;612232;612589;612590;612591;612592;123450;305000;133239;137800;607248;613028;613029;613030;613031;613033;178500;211980;608935;612052;612571;612593;614210;254500;608446;608557;256700;613013;613014;613015;…
DB00367	264300;175100;202400;103780;109200;203800;104300;105400;300068;312300;613118;607834;139300;613546;600807;277460;108725;235400;612922;612923;612924;612925;612926;209850;300425;300495;300496;606053;607373;608049;608636;609378;610676;610836;610838;610908;611015;611016;611913;612100;613410;613436;109100;613551;109650;114480;600880;212750;607202;609753;609754;609755;611598;612005;612006;612007;612008;…
DB01222	175100;300100;202400;109200;104300;105400;300068;312300;607834;600807;108725;143465;608903;608904;608905;608906;612311;612312;613003;209850;300425;300495;300496;606053;607373;608049;608636;609378;610676;610836;610838;610908;611015;611016;611913;612100;613410;613436;109100;613551;130650;109650;114480;113970;212750;607202;609753;609754;609755;611598;612005;612006;612007;612008;612009;612010;612011;…
DB01611	104300;607834;600807;108725;209850;300425;300495;300496;606053;607373;608049;608636;609378;610676;610836;610838;610908;611015;611016;611913;612100;613410;613436;109100;613551;601859;607271;109650;114480;114500;608812;611469;612229;612230;612231;612232;612589;612590;612591;612592;219050;219700;190685;608089;131200;133239;109350;277900;609423;236000;530000;211980;608935;612052;612571;612593;614210;…
DB00414	114480;114500;608812;611469;612229;612230;612231;612232;612589;612590;612591;612592;609423;608446;608557;601665;608579;137215;613659;606799
DB01150	608579
DB00699	600116
DB01124	104300;600309;606215;209850;300425;300495;300496;606053;607373;608049;608636;609378;610676;610836;610838;610908;611015;611016;611913;612100;613410;613436;109100;613551;114480;114500;608812;611469;612229;612230;612231;612232;612589;612590;612591;612592;256450;601820;122700;133200;133239;137800;607248;613028;613029;613030;613031;613033;606777;600263;609423;241550;127750;211980;608935;612052;612571;…
DB04714	300100;109200;600807;108725;209850;300425;300495;300496;606053;607373;608049;608636;609378;610676;610836;610838;610908;611015;611016;611913;612100;613410;613436;109100;613551;114480;610424;609532;609423;243700;608556;211980;608935;612052;612571;612593;614210;308240;126200;612594;612595;612596;612961;182940;166710;176807;607592;181500;181510;600511;600850;603013;603175;603176;603206;603342;604906;…
DB02671	104300;209850;300425;300495;300496;606053;607373;608049;608636;609378;610676;610836;610838;610908;611015;611016;611913;612100;613410;613436;300464;607339;608316;608318;608901;610938;611139;612030;230800;230900;231000;232600;211980;608935;612052;612571;612593;614210;608446;608557;613282;613387;189800;609402;609403;609404;176807;607592;267430;137215;613659;606799
DB00757	608446;608557
DB00436	277460;109650;114480;300464;607339;608316;608318;608901;610938;611139;612030;263800;144010;177200;608446;608557;166710;177900;601454;602723;603935;604316;605364;605606;607857;610707;612410;612599;612950;267430;610460
DB00751	300100;600807;108725;209850;300425;300495;300496;606053;607373;608049;608636;609378;610676;610836;610838;610908;611015;611016;611913;612100;613410;613436;109100;613551;114480;610424;609532;277900;256800;608654;609423;266600;108010;243700;608556;127750;211980;608935;612052;612571;612593;614210;308240;251900;254500;608446;608557;182940;613282;613387;601665;166710;167000;607893;600116;176807;607592;…
DB00551	104300;108725;209850;300425;300495;300496;606053;607373;608049;608636;609378;610676;610836;610838;610908;611015;611016;611913;612100;613410;613436;114480;114500;608812;611469;612229;612230;612231;612232;612589;612590;612591;612592;300464;607339;608316;608318;608901;610938;611139;612030;226600;230800;230900;231000;232600;300322;211980;608935;612052;612571;612593;614210;608446;608557;613282;613387;…
DB00842	175100;103780;607834;109100;613551;114480;114500;608812;611469;612229;612230;612231;612232;612589;612590;612591;612592;131200;133239;137800;607248;613028;613029;613030;613031;613033;609532;609423;211980;608935;612052;612571;612593;614210;609148;611162;155255;613282;613387;601665;259500;167000;607893;260350;606856;613347;613348;167870;607853;609985;132600;189800;609402;609403;609404;176807;607592;…
DB00325	600501;175100;300100;103780;109200;104300;105400;170390;106210;607834;600807;108725;143465;608903;608904;608905;608906;612311;612312;613003;602483;209850;300425;300495;300496;606053;607373;608049;608636;609378;610676;610836;610838;610908;611015;611016;611913;612100;613410;613436;109100;613551;601859;607271;109650;114480;300615;113970;211800;237300;601367;613630;114500;608812;611469;612229;612230;…
DB00169	231050;175100;300100;225750;610181;109200;104300;105400;300068;312300;607834;109730;600807;108725;600309;606215;235400;612922;612923;612924;612925;612926;602483;209850;300425;300495;300496;606053;607373;608049;608636;609378;610676;610836;610838;610908;611015;611016;611913;612100;613410;613436;109100;613551;302060;130650;109650;112600;607595;114480;600880;113970;131300;115150;601367;119600;114500;…
DB01667	104300;600274;600116;172700;260540
DB00956	103780;609532
DB00716	600807;109350;607501;605841;609039;612417;612851;614223;181500;181510;600511;600850;603013;603175;603176;603206;603342;604906;608078;608543;612361;613025
DB00882	175100;103780;109200;104300;300068;312300;607834;600807;108725;209850;300425;300495;300496;606053;607373;608049;608636;609378;610676;610836;610838;610908;611015;611016;611913;612100;613410;613436;113620;113650;610896;114480;600880;113970;601367;114500;608812;611469;612229;612230;612231;612232;612589;612590;612591;612592;209880;300464;607339;608316;608318;608901;610938;611139;612030;220200;608089;…
DB02424	175100;300100;109200;300448;104300;105400;608627;607834;600807;108725;613087;301040;143465;608903;608904;608905;608906;612311;612312;613003;209850;300425;300495;300496;606053;607373;608049;608636;609378;610676;610836;610838;610908;611015;611016;611913;612100;613410;613436;109100;613551;109650;114480;211400;113970;115150;212750;607202;609753;609754;609755;611598;612005;612006;612007;612008;612009;…
DB00475	202400;607834;114500;608812;611469;612229;612230;612231;612232;612589;612590;612591;612592;131200;605841;609039;612417;612851;614223;182940;275120
DB01267	103780;104300;606788;607834;143465;608903;608904;608905;608906;612311;612312;613003;209850;300425;300495;300496;606053;607373;608049;608636;609378;610676;610836;610838;610908;611015;611016;611913;612100;613410;613436;114480;607499;610269;114500;608812;611469;612229;612230;612231;612232;612589;612590;612591;612592;209880;612067;131200;133239;102200;612244;613688;159900;256700;613013;613014;613015;…
DB00563	605911;600501;274000;600972;607778;231050;219090;175100;300100;202400;613500;613501;613506;225750;610181;608688;118450;610205;103780;109200;203740;604131;104300;217080;104530;609056;105400;602099;608627;300068;312300;106210;206700;206800;107250;613571;201750;207410;607834;207900;139300;613546;208000;600807;208900;256050;108725;143465;608903;608904;608905;608906;612311;612312;613003;235400;612922;…
DB00274	114500;608812;611469;612229;612230;612231;612232;612589;612590;612591;612592;131200;176807;607592
DB01014	104300;211980;608935;612052;612571;612593;614210;254600;176807;607592;109800
DB01097	200610;201100;175100;300100;118450;610205;103780;104300;609056;105400;613435;613571;201750;207410;607834;608643;600807;108725;600309;606215;143465;608903;608904;608905;608906;612311;612312;613003;209850;300425;300495;300496;606053;607373;608049;608636;609378;610676;610836;610838;610908;611015;611016;611913;612100;613410;613436;109100;613551;209920;109650;250620;203750;135150;114480;613119;600880;…
DB01096	181460
DB01041	101200;101400;231050;175100;300100;610329;109200;104300;105400;206500;607834;180920;600807;108725;614089;235400;612922;612923;612924;612925;612926;209850;300425;300495;300496;606053;607373;608049;608636;609378;610676;610836;610838;610908;611015;611016;611913;612100;613410;613436;109100;613551;601859;607271;146255;109650;114480;611875;211800;131300;606864;212138;115430;603285;601367;613630;120200;…
DB01413	600807;209850;300425;300495;300496;606053;607373;608049;608636;609378;610676;610836;610838;610908;611015;611016;611913;612100;613410;613436;109650;114480;114500;608812;611469;612229;612230;612231;612232;612589;612590;612591;612592;612067;137800;607248;613028;613029;613030;613031;613033;154700;126200;612594;612595;612596;608446;608557;605841;609039;612417;612851;614223;259500;189800;609402;609403;…
DB02169	175100;300100;103780;109200;104300;105400;206700;607834;600807;108725;600309;606215;143465;608903;608904;608905;608906;612311;612312;613003;209850;300425;300495;300496;606053;607373;608049;608636;609378;610676;610836;610838;610908;611015;611016;611913;612100;613410;613436;109100;613551;601859;607271;158810;607447;114480;211400;600880;113970;605676;114500;608812;611469;612229;612230;612231;612232;…
DB02020	608089;131200
DB00182	175100;300100;225750;610181;103780;203450;109200;104300;105400;607834;139300;613546;608643;600807;108725;600309;606215;143465;608903;608904;608905;608906;612311;612312;613003;209850;300425;300495;300496;606053;607373;608049;608636;609378;610676;610836;610838;610908;611015;611016;611913;612100;613410;613436;109100;613551;109650;606798;114480;611875;600880;607499;610269;601367;610448;118700;114500;…
DB01013	104300;105400;607834;600807;108725;109100;613551;601859;607271;109650;114480;212750;607202;609753;609754;609755;611598;612005;612006;612007;612008;612009;612010;612011;114500;608812;611469;612229;612230;612231;612232;612589;612590;612591;612592;219050;133239;227650;137800;607248;613028;613029;613030;613031;613033;235200;609532;277900;609423;605258;606843;608106;266600;147480;530000;211980;608935;…
DB01490	601665
DB00409	103780;104300;607834;600807;143465;608903;608904;608905;608906;612311;612312;613003;601367;159900;600116;181500;181510;600511;600850;603013;603175;603176;603206;603342;604906;608078;608543;612361;613025;137215;613659
DB04209	104300;600807;108725;109650;114480;114500;608812;611469;612229;612230;612231;612232;612589;612590;612591;612592;190685;608089;133239;109350;137800;607248;613028;613029;613030;613031;613033;277900;609423;211980;608935;612052;612571;612593;614210;153880;254500;161550;607107;182940;239100;255800;309350;313400;166710;259500;167000;607893;260350;606856;613347;613348;613065;613067;176807;607592;177900;…
DB00468	104300;105400;607834;600807;108725;143465;608903;608904;608905;608906;612311;612312;613003;209850;300425;300495;300496;606053;607373;608049;608636;609378;610676;610836;610838;610908;611015;611016;611913;612100;613410;613436;109100;613551;114480;114500;608812;611469;612229;612230;612231;612232;612589;612590;612591;612592;122700;612067;133239;227650;300624;309548;137800;607248;613028;613029;613030;…
DB00586	219080;219090;175100;300100;202400;225750;610181;103470;300650;103780;109200;604131;104300;105400;613571;201750;207410;607834;207900;208000;600807;108725;607941;143465;608903;608904;608905;608906;612311;612312;613003;209850;300425;300495;300496;606053;607373;608049;608636;609378;610676;610836;610838;610908;611015;611016;611913;612100;613410;613436;109100;613551;601859;607271;109650;210900;114480;…
DB02997	104300;607834;114480;256450;601820;300464;607339;608316;608318;608901;610938;611139;612030;219050;246200;262190;300624;309548;609532;232200;207750;238600;144010;127750;609148;611162;608446;608557;601665;140600;165720;607850;610839;612400;612401;167000;607893;261680;608404;176807;607592;312170;266200;137215;613659
DB00961	108725;130650;126900;612347;220400;613695;608446;608557;601665;192500;609621;109800
DB01020	607432;607501;608446;608557
DB00544	210210;200610;607778;101200;101400;231050;175100;300100;202400;225750;610181;612952;118450;610205;103780;203450;109200;604131;104300;609924;105400;613435;611895;105830;106210;206700;613571;207410;607834;208000;301835;600807;108725;607941;612794;600309;606215;143465;608903;608904;608905;608906;612311;612312;613003;209850;300425;300495;300496;606053;607373;608049;608636;609378;610676;610836;610838;…
DB00202	104300;607834;143465;608903;608904;608905;608906;612311;612312;613003;209850;300425;300495;300496;606053;607373;608049;608636;609378;610676;610836;610838;610908;611015;611016;611913;612100;613410;613436;241850;114480;612067;109350;126200;612594;612595;612596;168300;256700;613013;613014;613015;613016;613017;601665;272120
DB01246	272120
DB03518	605552;200100;200610;219080;175100;300100;109200;104300;105400;607834;600807;108725;235400;612922;612923;612924;612925;612926;209850;300425;300495;300496;606053;607373;608049;608636;609378;610676;610836;610838;610908;611015;611016;611913;612100;613410;613436;109100;613551;601859;607271;109650;112600;114480;611875;600880;113970;212750;607202;609753;609754;609755;611598;612005;612006;612007;612008;…
DB00879	610424;609423;608579;137215;613659;606799
DB03029	300100;103780;104300;600807;109100;613551;109650;114480;114500;608812;611469;612229;612230;612231;612232;612589;612590;612591;612592;122700;123400;190685;608089;131200;133239;219500;109350;137440;137800;607248;613028;613029;613030;613031;613033;610424;609532;277900;609423;236000;603218;211980;608935;612052;612571;612593;614210;612371;254500;126200;612594;612595;612596;613282;613387;601665;167000;…
DB01155	608579
DB00736	114480;176807;607592;608579
DB01954	175100;300100;103780;104300;105400;607834;600807;108725;209850;300425;300495;300496;606053;607373;608049;608636;609378;610676;610836;610838;610908;611015;611016;611913;612100;613410;613436;109100;613551;109650;114480;211400;607499;610269;114500;608812;611469;612229;612230;612231;612232;612589;612590;612591;612592;277180;209880;219700;608089;131200;133239;227650;137800;607248;613028;613029;613030;…
DB01034	103780;104300;108725;209850;300425;300495;300496;606053;607373;608049;608636;609378;610676;610836;610838;610908;611015;611016;611913;612100;613410;613436;114480;609338;114500;608812;611469;612229;612230;612231;612232;612589;612590;612591;612592;219050;137800;607248;613028;613029;613030;613031;613033;612371;608446;608557;613282;613387;601665;140600;165720;607850;610839;612400;612401;167000;607893;…
DB01179	109200;104300;600807;108725;114480;114500;608812;611469;612229;612230;612231;612232;612589;612590;612591;612592;219050;600274;609423;254500;608446;608557;601665;600116;172700;613065;613067;260540;176807;607592;608579
DB00829	101200;101400;175100;300100;103780;104300;105400;105830;613571;207410;607834;600807;108725;143465;608903;608904;608905;608906;612311;612312;613003;209850;300425;300495;300496;606053;607373;608049;608636;609378;610676;610836;610838;610908;611015;611016;611913;612100;613410;613436;109100;613551;109650;114480;607499;610269;115430;118700;114500;608812;611469;612229;612230;612231;612232;612589;612590;…
DB00247	209850;300425;300495;300496;606053;607373;608049;608636;609378;610676;610836;610838;610908;611015;611016;611913;612100;613410;613436;190685;612067;607501;608446;608557;140600;165720;607850;610839;612400;612401;176807;607592
DB02115	175100;103780;105400;607834;600807;222800;114480;114500;608812;611469;612229;612230;612231;612232;612589;612590;612591;612592;600002;608089;131200;245340;133239;178500;156400;211980;608935;612052;612571;612593;614210;256700;613013;613014;613015;613016;613017;613705;140600;165720;607850;610839;612400;612401;166710;600116;176807;607592;181500;181510;600511;600850;603013;603175;603176;603206;603342;…
DB00490	605552;200100;101200;101400;175100;202400;118450;610205;103780;109200;604131;104300;609924;105400;606788;613571;201750;207410;607834;608643;600807;277460;108725;143465;608903;608904;608905;608906;612311;612312;613003;209850;300425;300495;300496;606053;607373;608049;608636;609378;610676;610836;610838;610908;611015;611016;611913;612100;613410;613436;109100;613551;109650;250620;135150;222800;162100;…
DB00676	104300;105400;108725;209850;300425;300495;300496;606053;607373;608049;608636;609378;610676;610836;610838;610908;611015;611016;611913;612100;613410;613436;109650;114480;300615;114500;608812;611469;612229;612230;612231;612232;612589;612590;612591;612592;300464;607339;608316;608318;608901;610938;611139;612030;190685;608089;131200;109350;277900;143100;211980;608935;612052;612571;612593;614210;155255;…
DB00197	605911;231530;605552;200100;231050;219080;175100;201810;300100;202400;610333;103780;203450;109200;608810;265380;104300;104310;606889;609056;105400;611895;300068;312300;106600;206800;613571;201750;207410;607834;139300;613546;208000;600807;277460;108725;235400;612922;612923;612924;612925;612926;209850;300425;300495;300496;606053;607373;608049;608636;609378;610676;610836;610838;610908;611015;611016;…
DB01619	108725;181500;181510;600511;600850;603013;603175;603176;603206;603342;604906;608078;608543;612361;613025
DB04826	108725;181500;181510;600511;600850;603013;603175;603176;603206;603342;604906;608078;608543;612361;613025
DB01090	104300;127750;182940;601665;167870;607853;609985;184700;176807;607592;606232
DB03266	104300;105400;607834;600807;108725;600309;606215;209850;300425;300495;300496;606053;607373;608049;608636;609378;610676;610836;610838;610908;611015;611016;611913;612100;613410;613436;109100;613551;109650;114480;114500;608812;611469;612229;612230;612231;612232;612589;612590;612591;612592;190685;608089;133200;227650;109350;137800;607248;613028;613029;613030;613031;613033;235200;277900;241550;266600;…
DB02536	103780;104300;600807;114500;608812;611469;612229;612230;612231;612232;612589;612590;612591;612592;608089;131200;133239;229600;609423;127750;182940;601665;167870;607853;609985;184700;176807;607592;608579;137215;613659;606799;606232
DB00188	175100;300100;613500;613501;613506;118450;610205;103780;109200;608810;203740;104290;104300;105400;300068;312300;106210;607834;600807;208900;108725;143465;608903;608904;608905;608906;612311;612312;613003;235400;612922;612923;612924;612925;612926;602483;209850;300425;300495;300496;606053;607373;608049;608636;609378;610676;610836;610838;610908;611015;611016;611913;612100;613410;613436;109100;613551;…
DB01051	175100;103780;114480;114500;608812;611469;612229;612230;612231;612232;612589;612590;612591;612592;211980;608935;612052;612571;612593;614210;608446;608557;601665;167000;607893;176807;607592;176920;181500;181510;600511;600850;603013;603175;603176;603206;603342;604906;608078;608543;612361;613025;137215;613659
DB01378	175100;103780;109200;104300;105400;105500;607834;208000;600807;108725;235400;612922;612923;612924;612925;612926;209850;300425;300495;300496;606053;607373;608049;608636;609378;610676;610836;610838;610908;611015;611016;611913;612100;613410;613436;109100;613551;109650;114480;601003;114500;608812;611469;612229;612230;612231;612232;612589;612590;612591;612592;123400;219700;246200;262190;190685;130000;…
DB00243	202400;103780;607941;109100;613551;114500;608812;611469;612229;612230;612231;612232;612589;612590;612591;612592;101900;124200;613688;608446;608557;176807;607592;609620;187500
DB00724	231050;300100;225750;610181;104300;105400;607834;600807;108725;209850;300425;300495;300496;606053;607373;608049;608636;609378;610676;610836;610838;610908;611015;611016;611913;612100;613410;613436;109100;613551;109650;210900;114480;131300;610756;610448;114500;608812;611469;612229;612230;612231;612232;612589;612590;612591;612592;219050;219700;190685;126900;608089;189960;133239;227650;109350;137800;…
DB04540	231050;219080;175100;300100;202400;103780;109200;104300;104310;606889;105400;607834;600807;277460;108725;602483;209850;300425;300495;300496;606053;607373;608049;608636;609378;610676;610836;610838;610908;611015;611016;611913;612100;613410;613436;109100;613551;601859;607271;109650;231200;114480;131300;255120;609338;601367;114500;608812;611469;612229;612230;612231;612232;612589;612590;612591;612592;…
DB00680	114480;609532;259500;176807;607592
DB01388	203400;610600;202400;600807;108725;209850;300425;300495;300496;606053;607373;608049;608636;609378;610676;610836;610838;610908;611015;611016;611913;612100;613410;613436;114480;114500;608812;611469;612229;612230;612231;612232;612589;612590;612591;612592;190685;609532;127750;613688;607501;608446;608557;140600;165720;607850;610839;612400;612401;259500;189800;609402;609403;609404;176807;607592;267430;…
DB00892	133239;601665;259500
DB00611	103780;607834;609532
DB01796	104300;105400;607834;600807;108725;143465;608903;608904;608905;608906;612311;612312;613003;209850;300425;300495;300496;606053;607373;608049;608636;609378;610676;610836;610838;610908;611015;611016;611913;612100;613410;613436;109650;114480;607499;610269;114500;608812;611469;612229;612230;612231;612232;612589;612590;612591;612592;209880;254210;190685;612067;131200;604290;227650;137800;607248;613028;…
DB00745	103780;105400;607834;143465;608903;608904;608905;608906;612311;612312;613003;209850;300425;300495;300496;606053;607373;608049;608636;609378;610676;610836;610838;610908;611015;611016;611913;612100;613410;613436;114480;118700;188400;192430;131200;211980;608935;612052;612571;612593;614210;605841;609039;612417;612851;614223;167870;607853;609985;171300;176807;607592;181500;181510;600511;600850;603013;…
DB04216	264300;610006;246450;605911;600501;605552;200100;600972;200610;100800;201000;101200;101400;201100;231050;219090;175100;201810;300100;202400;170650;225750;610181;610333;612952;118450;610205;103470;300650;103780;109200;604131;203800;104300;608907;104310;606889;609924;105400;612577;611895;105500;300068;312300;105830;206700;106600;606788;613118;613571;201750;207410;607834;109730;612718;207900;139300;…
DB01216	246450;101200;101400;219080;175100;103050;202400;203450;109200;104300;609924;105400;613435;608627;300068;312300;105830;607834;139300;613546;600807;108725;209850;300425;300495;300496;606053;607373;608049;608636;609378;610676;610836;610838;610908;611015;611016;611913;612100;613410;613436;109100;613551;109650;250620;203750;262000;210900;112310;162100;114480;300615;113970;608354;115150;212138;212750;…
DB01230	143465;608903;608904;608905;608906;612311;612312;613003;109100;613551;118700;126200;612594;612595;612596;137580
DB03566	200610;104300;105400;600807;108725;209850;300425;300495;300496;606053;607373;608049;608636;609378;610676;610836;610838;610908;611015;611016;611913;612100;613410;613436;114480;215300;114500;608812;611469;612229;612230;612231;612232;612589;612590;612591;612592;219050;608089;133239;608805;609423;143200;248250;156550;150600;211980;608935;612052;612571;612593;614210;308240;254500;608446;608557;608367;…
DB00873	109200;300068;312300;209850;300425;300495;300496;606053;607373;608049;608636;609378;610676;610836;610838;610908;611015;611016;611913;612100;613410;613436;114480;608089;131200;176807;607592;181500;181510;600511;600850;603013;603175;603176;603206;603342;604906;608078;608543;612361;613025
DB02232	300100;103780;604131;104300;105400;607834;600807;108725;143465;608903;608904;608905;608906;612311;612312;613003;209850;300425;300495;300496;606053;607373;608049;608636;609378;610676;610836;610838;610908;611015;611016;611913;612100;613410;613436;109100;613551;601859;607271;109650;114480;113970;114500;608812;611469;612229;612230;612231;612232;612589;612590;612591;612592;219050;188400;192430;190685;…
DB00915	275220;104300;209850;300425;300495;300496;606053;607373;608049;608636;609378;610676;610836;610838;610908;611015;611016;611913;612100;613410;613436;607499;610269;118700;209880;610424;609532;143100;613688;126200;612594;612595;612596;164230;167870;607853;609985;600116;181500;181510;600511;600850;603013;603175;603176;603206;603342;604906;608078;608543;612361;613025;609620;137215;613659;187500;137580
DB04420	231050;300100;103470;300650;103780;109200;104300;105400;300068;312300;607834;139300;613546;600807;108725;612794;209850;300425;300495;300496;606053;607373;608049;608636;609378;610676;610836;610838;610908;611015;611016;611913;612100;613410;613436;109100;613551;109650;114480;113970;131300;115150;212750;607202;609753;609754;609755;611598;612005;612006;612007;612008;612009;612010;612011;601367;114500;…
DB03945	104300;105400;607834;600807;108725;109100;613551;114480;114500;608812;611469;612229;612230;612231;612232;612589;612590;612591;612592;226600;227650;137800;607248;613028;613029;613030;613031;613033;235200;277900;266600;147480;211980;608935;612052;612571;612593;614210;609148;611162;251900;608446;608557;613282;613387;601665;167000;607893;260350;606856;613347;613348;177900;601454;602723;603935;604316;…
DB03880	104300;600807;114480;131200;109350;211980;608935;612052;612571;612593;614210;607501;608446;608557;605841;609039;612417;612851;614223;167000;607893;176807;607592;177900;601454;602723;603935;604316;605364;605606;607857;610707;612410;612599;612950;181500;181510;600511;600850;603013;603175;603176;603206;603342;604906;608078;608543;612361;613025;137215;613659
DB01340	231050;104300;600807;108725;209850;300425;300495;300496;606053;607373;608049;608636;609378;610676;610836;610838;610908;611015;611016;611913;612100;613410;613436;131300;114500;608812;611469;612229;612230;612231;612232;612589;612590;612591;612592;300464;607339;608316;608318;608901;610938;611139;612030;219700;230800;230900;231000;137800;607248;613028;613029;613030;613031;613033;232600;177200;211980;…
DB00266	175100;300100;103780;104300;105400;607834;600807;208900;108725;143465;608903;608904;608905;608906;612311;612312;613003;209850;300425;300495;300496;606053;607373;608049;608636;609378;610676;610836;610838;610908;611015;611016;611913;612100;613410;613436;109100;613551;109650;606798;114480;114500;608812;611469;612229;612230;612231;612232;612589;612590;612591;612592;219050;190685;608089;131200;133239;…
DB00770	104300;105400;607834;600807;108725;209850;300425;300495;300496;606053;607373;608049;608636;609378;610676;610836;610838;610908;611015;611016;611913;612100;613410;613436;109100;613551;114480;114500;608812;611469;612229;612230;612231;612232;612589;612590;612591;612592;219050;131200;133239;227650;137800;607248;613028;613029;613030;613031;613033;235200;277900;236000;266600;108010;147480;177200;211980;…
DB01867	103780;104300;105400;607834;600807;108725;209850;300425;300495;300496;606053;607373;608049;608636;609378;610676;610836;610838;610908;611015;611016;611913;612100;613410;613436;109100;613551;109650;114480;601367;114500;608812;611469;612229;612230;612231;612232;612589;612590;612591;612592;609536;209300;608089;133239;227650;137800;607248;613028;613029;613030;613031;613033;609886;102200;235200;277900;…
DB00017	161400;601665;167250;602080
DB00371	311360;176807;607592
DB01058	104300;600807;108725;209850;300425;300495;300496;606053;607373;608049;608636;609378;610676;610836;610838;610908;611015;611016;611913;612100;613410;613436;114480;601367;114500;608812;611469;612229;612230;612231;612232;612589;612590;612591;612592;123400;608089;137800;607248;613028;613029;613030;613031;613033;609532;609423;211980;608935;612052;612571;612593;614210;153880;182940;613282;613387;239100;…
DB01240	600501;175100;104300;105400;607834;600807;108725;209850;300425;300495;300496;606053;607373;608049;608636;609378;610676;610836;610838;610908;611015;611016;611913;612100;613410;613436;109650;114480;114500;608812;611469;612229;612230;612231;612232;612589;612590;612591;612592;300464;607339;608316;608318;608901;610938;611139;612030;604931;608089;131200;133239;227650;228960;109350;230800;230900;231000;…
DB03429	302060;114480;114500;608812;611469;612229;612230;612231;612232;612589;612590;612591;612592;219050
DB00481	236792;600721;613657;600972;101200;101400;231050;175100;300100;118450;610205;103780;109200;104300;105400;611895;300068;312300;606788;613571;207410;607834;139300;613546;608631;608638;608781;609954;600807;256050;601536;108725;143465;608903;608904;608905;608906;612311;612312;613003;235400;612922;612923;612924;612925;612926;209850;300425;300495;300496;606053;607373;608049;608636;609378;610676;610836;…
DB00987	605911;219090;175100;103780;109200;613490;608810;104300;105400;106210;206700;106600;607834;600807;108725;612794;143465;608903;608904;608905;608906;612311;612312;613003;209850;300425;300495;300496;606053;607373;608049;608636;609378;610676;610836;610838;610908;611015;611016;611913;612100;613410;613436;109100;613551;601859;607271;130650;158810;113620;113650;610896;114480;113970;609338;601367;118200;…
DB00415	175100;104300;105400;607834;600807;108725;209850;300425;300495;300496;606053;607373;608049;608636;609378;610676;610836;610838;610908;611015;611016;611913;612100;613410;613436;109100;613551;300306;114480;212138;114500;608812;611469;612229;612230;612231;612232;612589;612590;612591;612592;300464;607339;608316;608318;608901;610938;611139;612030;224050;608089;131200;133239;604290;227650;109350;137800;…
DB03967	108725;601665;109800
DB01936	104300;109100;613551;219050;258870;608446;608557;176807;607592
DB00773	600501;231050;175100;300100;103780;109200;248500;104300;609056;105400;300068;312300;206700;607834;600807;208900;108725;600309;606215;209850;300425;300495;300496;606053;607373;608049;608636;609378;610676;610836;610838;610908;611015;611016;611913;612100;613410;613436;109100;613551;601859;607271;109650;210900;607595;113620;113650;610896;114480;613119;613120;607499;610269;113970;237300;612300;212750;…
DB00388	203400;610600;600501;231050;219080;175100;170650;103470;300650;103780;109200;104300;104310;606889;105400;607834;600807;108725;607941;614089;108900;108770;600309;606215;143465;608903;608904;608905;608906;612311;612312;613003;235400;612922;612923;612924;612925;612926;209850;300425;300495;300496;606053;607373;608049;608636;609378;610676;610836;610838;610908;611015;611016;611913;612100;613410;613436;…
DB00339	202400;103780;109200;104300;105400;114480;114500;608812;611469;612229;612230;612231;612232;612589;612590;612591;612592;123400;219050;600803;137800;607248;613028;613029;613030;613031;613033;610424;211980;608935;612052;612571;612593;614210;612371;254500;608446;608557;613282;613387;601665;259500;176807;607592;220150;268000;607136;226980
DB02486	114480;114500;608812;611469;612229;612230;612231;612232;612589;612590;612591;612592;133239;137800;607248;613028;613029;613030;613031;613033;211980;608935;612052;612571;612593;614210;161550;607107;259500;260350;606856;613347;613348;613065;613067;176807;607592;177900;601454;602723;603935;604316;605364;605606;607857;610707;612410;612599;612950;151623;181500;181510;600511;600850;603013;603175;603176;…
DB01592	605911;231050;175100;300100;103780;109200;613490;604131;104300;104310;606889;105400;206800;613571;201750;207410;607834;600807;208900;108725;143465;608903;608904;608905;608906;612311;612312;613003;209850;300425;300495;300496;606053;607373;608049;608636;609378;610676;610836;610838;610908;611015;611016;611913;612100;613410;613436;109100;613551;130650;109650;114480;613119;300615;113970;610446;114290;…
DB02502	175100;104300;613571;201750;207410;607834;600807;108725;209850;300425;300495;300496;606053;607373;608049;608636;609378;610676;610836;610838;610908;611015;611016;611913;612100;613410;613436;114480;114500;608812;611469;612229;612230;612231;612232;612589;612590;612591;612592;612067;131200;133239;109350;137800;607248;613028;613029;613030;613031;613033;256800;608654;609423;143100;242860;266600;211980;…
DB00484	108725;211400;114500;608812;611469;612229;612230;612231;612232;612589;612590;612591;612592;277180;219700;167800;608446;608557;167870;607853;609985;600116;189800;609402;609403;609404;267430;137215;613659;109800
DB00567	608579
DB00292	103780;104300;105400;105830;209850;300425;300495;300496;606053;607373;608049;608636;609378;610676;610836;610838;610908;611015;611016;611913;612100;613410;613436;202010;219050;103900;609423;608446;608557;181500;181510;600511;600850;603013;603175;603176;603206;603342;604906;608078;608543;612361;613025;608579;137215;613659;606799
DB00636	264300;610006;246450;605911;231530;261640;605552;200100;274000;201000;101200;101400;231050;219090;175100;201810;300100;603471;202400;170650;225750;610181;610329;610333;118450;610205;103780;203450;203500;300523;109200;613490;203740;248500;604131;104300;104310;606889;104530;204700;609924;609056;607196;105400;105500;170390;300068;312300;206700;613118;613571;201750;207410;607834;612718;207900;608643;…
DB04831	300100;104300;600807;114480;122700;218800;143500;236000;177200;211980;608935;612052;612571;612593;614210;608446;608557;601665;166710;189800;609402;609403;609404;176807;607592;177900;601454;602723;603935;604316;605364;605606;607857;610707;612410;612599;612950;267430;607136;137215;613659
DB02289	209850;300425;300495;300496;606053;607373;608049;608636;609378;610676;610836;610838;610908;611015;611016;611913;612100;613410;613436;300624;309548;300623;311360
DB00456	202400;109200;104300;114480;212138;114500;608812;611469;612229;612230;612231;612232;612589;612590;612591;612592;219050;133239;134600;227810;613388;137800;607248;613028;613029;613030;613031;613033;610424;609423;211980;608935;612052;612571;612593;614210;608446;608557;161550;607107;166710;259500;260350;606856;613347;613348;184700;613065;613067;176807;607592;177900;601454;602723;603935;604316;605364;…
DB00242	109200;104300;105400;607834;600807;108725;209850;300425;300495;300496;606053;607373;608049;608636;609378;610676;610836;610838;610908;611015;611016;611913;612100;613410;613436;109100;613551;601859;607271;109650;114480;114500;608812;611469;612229;612230;612231;612232;612589;612590;612591;612592;219050;190685;608089;133239;227650;109350;137800;607248;613028;613029;613030;613031;613033;139393;235200;…
DB00776	103780;105400;607834;139300;613546;600807;108725;209850;300425;300495;300496;606053;607373;608049;608636;609378;610676;610836;610838;610908;611015;611016;611913;612100;613410;613436;109650;114480;608089;131200;133239;137800;607248;613028;613029;613030;613031;613033;609532;609423;211980;608935;612052;612571;612593;614210;609148;611162;154700;608446;608557;601665;140600;165720;607850;610839;612400;…
DB04662	114480;114500;608812;611469;612229;612230;612231;612232;612589;612590;612591;612592;612562;133239;137800;607248;613028;613029;613030;613031;613033;609423;211980;608935;612052;612571;612593;614210;161550;607107;259500;260350;606856;613347;613348;613065;613067;176807;607592;177900;601454;602723;603935;604316;605364;605606;607857;610707;612410;612599;612950;151623;181500;181510;600511;600850;603013;…
DB00332	104300;600807;114480;219050;248370;154700;613073;608446;608557;601665;260350;606856;613347;613348;176807;607592;212140
DB01199	103780;104300;105400;105830;607834;600807;108725;143465;608903;608904;608905;608906;612311;612312;613003;209850;300425;300495;300496;606053;607373;608049;608636;609378;610676;610836;610838;610908;611015;611016;611913;612100;613410;613436;109100;613551;601859;607271;109650;114480;601367;114500;608812;611469;612229;612230;612231;612232;612589;612590;612591;612592;610102;254210;300464;607339;608316;…
DB00672	104300;105400;607834;209850;300425;300495;300496;606053;607373;608049;608636;609378;610676;610836;610838;610908;611015;611016;611913;612100;613410;613436;114480;114500;608812;611469;612229;612230;612231;612232;612589;612590;612591;612592;256450;601820;131200;127750;211980;608935;612052;612571;612593;614210;182940;601665;167870;607853;609985;184700;176807;607592;181500;181510;600511;600850;603013;…
DB00469	140600;165720;607850;610839;612400;612401;608579
DB00995	175100;300100;109200;104300;105400;607834;600807;108725;209850;300425;300495;300496;606053;607373;608049;608636;609378;610676;610836;610838;610908;611015;611016;611913;612100;613410;613436;109100;613551;601859;607271;114480;600880;212750;607202;609753;609754;609755;611598;612005;612006;612007;612008;612009;612010;612011;613630;114500;608812;611469;612229;612230;612231;612232;612589;612590;612591;…
DB01064	210210;600501;200610;100800;231050;219080;175100;201810;300100;103780;109200;608810;203740;104300;105250;105400;611895;607834;600807;108725;607941;108900;600309;606215;143465;608903;608904;608905;608906;612311;612312;613003;235400;612922;612923;612924;612925;612926;209850;300425;300495;300496;606053;607373;608049;608636;609378;610676;610836;610838;610908;611015;611016;611913;612100;613410;613436;…
DB02826	108725;209850;300425;300495;300496;606053;607373;608049;608636;609378;610676;610836;610838;610908;611015;611016;611913;612100;613410;613436;109100;613551;109650;114480;114500;608812;611469;612229;612230;612231;612232;612589;612590;612591;612592;190685;608089;109350;277900;266600;108010;211980;608935;612052;612571;612593;614210;251900;254500;608446;608557;601665;166710;167000;607893;260350;606856;…
DB00564	203400;610600;200610;201000;231050;219080;219090;175100;201810;300100;613500;613501;613506;610329;118450;610205;103470;300650;103780;300523;109200;104290;104300;105400;612577;300068;312300;106210;206700;106600;613571;201750;207410;607834;612718;207900;208000;208085;613404;208400;608631;608638;608781;609954;600807;601536;108725;607941;612794;143465;608903;608904;608905;608906;612311;612312;613003;…
DB00417	600807;109650;114480;114500;608812;611469;612229;612230;612231;612232;612589;612590;612591;612592;190685;608089;109350;609532;277900;211980;608935;612052;612571;612593;614210;254500;608446;608557;601665;610064;259500;167000;607893;260350;606856;613347;613348;613065;613067;176807;607592;607136;608579;137215;613659;109800
DB01186	104300;607834;143465;608903;608904;608905;608906;612311;612312;613003;209850;300425;300495;300496;606053;607373;608049;608636;609378;610676;610836;610838;610908;611015;611016;611913;612100;613410;613436;109100;613551;114480;114500;608812;611469;612229;612230;612231;612232;612589;612590;612591;612592;209880;612067;608089;133020;133239;609446;137800;607248;613028;613029;613030;613031;613033;256800;…
DB03761	114480;114500;608812;611469;612229;612230;612231;612232;612589;612590;612591;612592;608089;137800;607248;613028;613029;613030;613031;613033;211980;608935;612052;612571;612593;614210;256700;613013;613014;613015;613016;613017;167000;607893;260350;606856;613347;613348;176807;607592;137215;613659
DB01243	104300;607834;300624;309548
DB00613	104300;105400;114480;114500;608812;611469;612229;612230;612231;612232;612589;612590;612591;612592;122700;133239;137800;607248;613028;613029;613030;613031;613033;609423;211980;608935;612052;612571;612593;614210;609148;611162;254500;254600;161550;607107;182940;613282;613387;140600;165720;607850;610839;612400;612401;259500;260350;606856;613347;613348;248310;176100;613065;613067;311360;176807;607592;…
DB01177	109200;104300;105400;300068;312300;607834;108725;209850;300425;300495;300496;606053;607373;608049;608636;609378;610676;610836;610838;610908;611015;611016;611913;612100;613410;613436;114480;609338;114500;608812;611469;612229;612230;612231;612232;612589;612590;612591;612592;219050;608089;133239;300624;309548;613688;211980;608935;612052;612571;612593;614210;308240;254500;608446;608557;613282;613387;…
DB00639	133239;601665;259500
DB00816	104300;105400;600807;108725;209850;300425;300495;300496;606053;607373;608049;608636;609378;610676;610836;610838;610908;611015;611016;611913;612100;613410;613436;109100;613551;109650;114480;114500;608812;611469;612229;612230;612231;612232;612589;612590;612591;612592;131200;133239;137800;607248;613028;613029;613030;613031;613033;277900;609423;609192;211980;608935;612052;612571;612593;614210;254500;…
DB00854	103780;609532
DB01862	609423;211980;608935;612052;612571;612593;614210;176807;607592;137215;613659;109800
DB00690	105400;607834;209850;300425;300495;300496;606053;607373;608049;608636;609378;610676;610836;610838;610908;611015;611016;611913;612100;613410;613436;131200;605841;609039;612417;612851;614223;181500;181510;600511;600850;603013;603175;603176;603206;603342;604906;608078;608543;612361;613025;275120
DB00251	114480
DB01433	103780;609532;613688;610064;609620
DB00953	209850;300425;300495;300496;606053;607373;608049;608636;609378;610676;610836;610838;610908;611015;611016;611913;612100;613410;613436;190685;607501;164230;140600;165720;607850;610839;612400;612401;176807;607592;608579
DB01196	109200;104300;600807;209850;300425;300495;300496;606053;607373;608049;608636;609378;610676;610836;610838;610908;611015;611016;611913;612100;613410;613436;114480;114500;608812;611469;612229;612230;612231;612232;612589;612590;612591;612592;133239;254500;608446;608557;239100;255800;309350;313400;167000;607893;184700;176807;607592
DB01264	608579
DB01203	600807;209850;300425;300495;300496;606053;607373;608049;608636;609378;610676;610836;610838;610908;611015;611016;611913;612100;613410;613436;109650;137800;607248;613028;613029;613030;613031;613033;277900;609423;266600;211980;608935;612052;612571;612593;614210;608446;608557;601665;176807;607592;177900;601454;602723;603935;604316;605364;605606;607857;610707;612410;612599;612950;137215;613659
DB00795	175100;300100;202400;613500;613501;613506;103780;109200;104300;105400;613118;607834;600807;108725;235400;612922;612923;612924;612925;612926;209850;300425;300495;300496;606053;607373;608049;608636;609378;610676;610836;610838;610908;611015;611016;611913;612100;613410;613436;109100;613551;109650;114480;609338;612300;118700;119800;114500;608812;611469;612229;612230;612231;612232;612589;612590;612591;…
DB01144	122700;601665;259730;166710;137215;613659
DB01110	175100;104300;105400;607834;139300;613546;600807;108725;143465;608903;608904;608905;608906;612311;612312;613003;209850;300425;300495;300496;606053;607373;608049;608636;609378;610676;610836;610838;610908;611015;611016;611913;612100;613410;613436;109100;613551;109650;606798;114480;114500;608812;611469;612229;612230;612231;612232;612589;612590;612591;612592;612775;122700;123400;246200;262190;608089;…
DB00291	600501;109200;104300;600807;108725;209850;300425;300495;300496;606053;607373;608049;608636;609378;610676;610836;610838;610908;611015;611016;611913;612100;613410;613436;109100;613551;601859;607271;109650;114480;113970;114500;608812;611469;612229;612230;612231;612232;612589;612590;612591;612592;219050;608089;131200;189960;133239;227650;137800;607248;613028;613029;613030;613031;613033;214450;142623;…
DB02478	109200;104300;300068;312300;600807;108725;209850;300425;300495;300496;606053;607373;608049;608636;609378;610676;610836;610838;610908;611015;611016;611913;612100;613410;613436;114480;608089;131200;608805;609423;153880;254500;126200;612594;612595;612596;608446;608557;182940;601665;239100;255800;309350;313400;166710;259500;609734;176807;607592;145260;177735;264350;603233;612462;177900;601454;602723;…
DB01295	601665;137215;613659
DB01366	104300;105400;607834;600807;108725;209850;300425;300495;300496;606053;607373;608049;608636;609378;610676;610836;610838;610908;611015;611016;611913;612100;613410;613436;109100;613551;114480;114500;608812;611469;612229;612230;612231;612232;612589;612590;612591;612592;227650;137800;607248;613028;613029;613030;613031;613033;235200;277900;266600;108010;147480;530000;211980;608935;612052;612571;612593;…
DB01166	175100;300100;104300;105400;607834;600807;108725;209850;300425;300495;300496;606053;607373;608049;608636;609378;610676;610836;610838;610908;611015;611016;611913;612100;613410;613436;109100;613551;601859;607271;114480;211400;113970;609338;601367;114500;608812;611469;612229;612230;612231;612232;612589;612590;612591;612592;277180;310490;219050;219700;101900;124200;608089;131200;133239;227650;300624;…
DB01021	610460;109800
DB01608	109200;300068;312300;209850;300425;300495;300496;606053;607373;608049;608636;609378;610676;610836;610838;610908;611015;611016;611913;612100;613410;613436;114480;176807;607592;181500;181510;600511;600850;603013;603175;603176;603206;603342;604906;608078;608543;612361;613025
DB03754	104300;607834;300624;309548;609423;608579;137215;613659;606799
DB00850	103780;104300;607834;143465;608903;608904;608905;608906;612311;612312;613003;209850;300425;300495;300496;606053;607373;608049;608636;609378;610676;610836;610838;610908;611015;611016;611913;612100;613410;613436;114480;118700;612067;131200;228300;102200;146110;613688;211980;608935;612052;612571;612593;614210;608446;608557;159900;601665;610064;600116;184700;600634;176807;607592;181500;181510;600511;…
DB00180	104300;105400;607834;600807;108725;114480;212750;607202;609753;609754;609755;611598;612005;612006;612007;612008;612009;612010;612011;114500;608812;611469;612229;612230;612231;612232;612589;612590;612591;612592;608089;131200;133239;227650;137800;607248;613028;613029;613030;613031;613033;235200;277900;266600;147480;211980;608935;612052;612571;612593;614210;609148;611162;251900;608446;608557;601665;…
DB03516	209850;300425;300495;300496;606053;607373;608049;608636;609378;610676;610836;610838;610908;611015;611016;611913;612100;613410;613436;114480;114500;608812;611469;612229;612230;612231;612232;612589;612590;612591;612592;274270;211980;608935;612052;612571;612593;614210;601665;260350;606856;613347;613348;181500;181510;600511;600850;603013;603175;603176;603206;603342;604906;608078;608543;612361;613025;…
DB01495	607834
DB00480	231050;104300;105400;607834;600807;108725;209850;300425;300495;300496;606053;607373;608049;608636;609378;610676;610836;610838;610908;611015;611016;611913;612100;613410;613436;109100;613551;114480;131300;153550;114500;608812;611469;612229;612230;612231;612232;612589;612590;612591;612592;219700;190685;131200;227650;137800;607248;613028;613029;613030;613031;613033;235200;277900;609423;266600;147480;…
DB01345	203400;610600;175100;300100;103780;104300;105400;170390;607834;600807;108725;143465;608903;608904;608905;608906;612311;612312;613003;209850;300425;300495;300496;606053;607373;608049;608636;609378;610676;610836;610838;610908;611015;611016;611913;612100;613410;613436;109100;613551;130650;612292;114480;211400;613021;613071;613119;607499;610269;601367;114500;608812;611469;612229;612230;612231;612232;…
DB00670	105400;607834;209850;300425;300495;300496;606053;607373;608049;608636;609378;610676;610836;610838;610908;611015;611016;611913;612100;613410;613436;109100;613551;114480;131200;145900;604489;605258;606843;608106;211980;608935;612052;612571;612593;614210;611775;126200;612594;612595;612596;608367;176807;607592;312750
DB01517	261640;231050;175100;300100;103780;109200;104300;104310;606889;105400;300068;312300;607834;139300;613546;600807;108725;209850;300425;300495;300496;606053;607373;608049;608636;609378;610676;610836;610838;610908;611015;611016;611913;612100;613410;613436;109100;613551;109650;158810;112600;114480;113970;131300;115150;609338;114500;608812;611469;612229;612230;612231;612232;612589;612590;612591;612592;…
DB00448	175100;300100;103780;104300;104310;606889;105400;607834;600807;108725;235400;612922;612923;612924;612925;612926;209850;300425;300495;300496;606053;607373;608049;608636;609378;610676;610836;610838;610908;611015;611016;611913;612100;613410;613436;109100;613551;601859;607271;109650;114480;114500;608812;611469;612229;612230;612231;612232;612589;612590;612591;612592;610984;300464;607339;608316;608318;…
DB00381	231050;175100;104300;105400;607834;139300;613546;600807;108725;143465;608903;608904;608905;608906;612311;612312;613003;209850;300425;300495;300496;606053;607373;608049;608636;609378;610676;610836;610838;610908;611015;611016;611913;612100;613410;613436;109100;613551;601859;607271;109650;112410;114480;600880;131300;601367;114500;608812;611469;612229;612230;612231;612232;612589;612590;612591;612592;…
DB01195	104300;105400;607834;114480;601144;613123;219050;131200;609313;228000;613688;603830;211980;608935;612052;612571;612593;614210;608446;608557;601665;603829;612956;176807;607592;609620;607346;272120;194200
DB01138	202400;109200;600807;108725;209850;300425;300495;300496;606053;607373;608049;608636;609378;610676;610836;610838;610908;611015;611016;611913;612100;613410;613436;114480;114500;608812;611469;612229;612230;612231;612232;612589;612590;612591;612592;122700;133239;137800;607248;613028;613029;613030;613031;613033;609532;236000;211980;608935;612052;612571;612593;614210;254500;608446;608557;613282;613387;…
DB01319	609423;608446;608557;608579
DB03703	103780;104300;600807;209850;300425;300495;300496;606053;607373;608049;608636;609378;610676;610836;610838;610908;611015;611016;611913;612100;613410;613436;114480;114500;608812;611469;612229;612230;612231;612232;612589;612590;612591;612592;133239;137800;607248;613028;613029;613030;613031;613033;609423;236000;211980;608935;612052;612571;612593;614210;608446;608557;613282;613387;601665;259500;167000;…
DB00518	175100;300100;104300;105400;607834;600807;108725;209850;300425;300495;300496;606053;607373;608049;608636;609378;610676;610836;610838;610908;611015;611016;611913;612100;613410;613436;109100;613551;109650;114480;114500;608812;611469;612229;612230;612231;612232;612589;612590;612591;612592;190685;608089;131200;133239;227650;228000;600274;109350;137800;607248;613028;613029;613030;613031;613033;235200;…
DB00195	109200;104300;607834;600807;209850;300425;300495;300496;606053;607373;608049;608636;609378;610676;610836;610838;610908;611015;611016;611913;612100;613410;613436;211980;608935;612052;612571;612593;614210;608446;608557;601665;176807;607592;137215;613659;606799
DB00299	610424
DB01204	231050;103780;109200;104290;104300;105400;170390;600807;208900;108725;614089;209850;300425;300495;300496;606053;607373;608049;608636;609378;610676;610836;610838;610908;611015;611016;611913;612100;613410;613436;109100;613551;601859;607271;130650;109650;114480;601144;600880;113970;608354;212750;607202;609753;609754;609755;611598;612005;612006;612007;612008;612009;612010;612011;601367;118700;600430;…
DB01131	104300;114480;612067;609532;609148;611162;259500;311360;176807;607592
DB03206	104300;607834;114480;256450;601820;300464;607339;608316;608318;608901;610938;611139;612030;219050;246200;262190;300624;309548;609532;232200;207750;238600;144010;127750;609148;611162;608446;608557;601665;140600;165720;607850;610839;612400;612401;167000;607893;261680;608404;176807;607592;312170;266200;137215;613659
DB01236	201000;231050;175100;103780;109200;104300;105400;613571;201750;207410;607834;207900;600807;108725;209850;300425;300495;300496;606053;607373;608049;608636;609378;610676;610836;610838;610908;611015;611016;611913;612100;613410;613436;109100;613551;109650;114480;613021;131300;255120;114500;608812;611469;612229;612230;612231;612232;612589;612590;612591;612592;256450;601820;122700;218800;219050;219700;…
DB02533	231050;175100;300100;203450;104300;606889;105400;607834;600807;108725;209850;300425;300495;300496;606053;607373;608049;608636;609378;610676;610836;610838;610908;611015;611016;611913;612100;613410;613436;109100;613551;109650;114480;211400;131300;601367;114500;608812;611469;612229;612230;612231;612232;612589;612590;612591;612592;277180;300464;607339;608316;608318;608901;610938;611139;612030;219050;…
DB00648	203400;610600;231050;175100;201810;300100;103780;109200;104300;105400;300068;312300;109730;600807;108725;209850;300425;300495;300496;606053;607373;608049;608636;609378;610676;610836;610838;610908;611015;611016;611913;612100;613410;613436;109100;613551;601859;607271;114480;131300;160980;605244;114500;608812;611469;612229;612230;612231;612232;612589;612590;612591;612592;202010;201910;300464;607339;…
DB00313	203400;610600;236792;600721;613657;610006;246450;605911;231530;210210;261640;600501;605552;200100;274000;231550;200500;200600;600972;200610;100800;216900;200990;607778;201000;101200;101400;231050;219080;219090;175100;103050;201810;300100;603471;202400;613500;613501;613506;170650;225750;610181;610329;610333;612952;608688;118450;610205;103470;300650;203300;103780;203450;203500;300523;109200;613490;…
DB01191	103780;607834;608631;608638;608781;609954;209850;300425;300495;300496;606053;607373;608049;608636;609378;610676;610836;610838;610908;611015;611016;611913;612100;613410;613436;601665;164230;167870;607853;609985;181500;181510;600511;600850;603013;603175;603176;603206;603342;604906;608078;608543;612361;613025;272120
DB00187	300100;104300;600807;114480;177200;211980;608935;612052;612571;612593;614210;608446;608557;601665;166710;189800;609402;609403;609404;176807;607592;177900;601454;602723;603935;604316;605364;605606;607857;610707;612410;612599;612950;267430;607136;137215;613659
DB00407	100800;101200;101400;231050;175100;202400;103780;109200;104300;105400;613118;613571;207410;607834;180920;600807;108725;607941;235400;612922;612923;612924;612925;612926;209850;300425;300495;300496;606053;607373;608049;608636;609378;610676;610836;610838;610908;611015;611016;611913;612100;613410;613436;109100;613551;601859;607271;109650;114480;113970;131300;115150;610474;601367;114500;608812;611469;…
DB01601	202400;109200;104300;105400;607834;600807;108725;209850;300425;300495;300496;606053;607373;608049;608636;609378;610676;610836;610838;610908;611015;611016;611913;612100;613410;613436;109100;613551;109650;114480;114500;608812;611469;612229;612230;612231;612232;612589;612590;612591;612592;608089;227650;134600;227810;613388;137800;607248;613028;613029;613030;613031;613033;235200;609532;277900;609423;…
DB00091	264300;236792;600721;613657;610006;246450;605911;231530;210200;210210;261640;600501;605552;200100;274000;200500;200600;600972;200610;100800;200990;201000;101200;101400;201100;231050;219080;219090;175100;300100;603471;202400;613500;613501;613506;170650;225750;610181;610329;610333;612952;118450;610205;103470;300650;203300;103780;203500;300523;109200;613490;608810;300448;203800;265380;104300;104310;…
DB00834	264300;600501;200610;101200;101400;231050;175100;300100;202400;613500;613501;613506;170650;225750;610181;103780;109200;613490;608810;104300;105400;300068;312300;206800;613571;207410;607834;600807;108725;607941;600309;606215;235400;612922;612923;612924;612925;612926;209850;300425;300495;300496;606053;607373;608049;608636;609378;610676;610836;610838;610908;611015;611016;611913;612100;613410;613436;…
DB00165	103780;114480;612067;277900;146200;608446;608557;166710;181500;181510;600511;600850;603013;603175;603176;603206;603342;604906;608078;608543;612361;613025
DB00800	605911;231050;104300;600807;108725;209850;300425;300495;300496;606053;607373;608049;608636;609378;610676;610836;610838;610908;611015;611016;611913;612100;613410;613436;109100;613551;114480;131300;120200;114500;608812;611469;612229;612230;612231;612232;612589;612590;612591;612592;612775;607091;219700;608089;131200;133239;137800;607248;613028;613029;613030;613031;613033;137950;601894;610424;609532;…
DB00508	607834;143465;608903;608904;608905;608906;612311;612312;613003;159900;600116;181500;181510;600511;600850;603013;603175;603176;603206;603342;604906;608078;608543;612361;613025
DB02015	104300;209850;300425;300495;300496;606053;607373;608049;608636;609378;610676;610836;610838;610908;611015;611016;611913;612100;613410;613436;114480;114500;608812;611469;612229;612230;612231;612232;612589;612590;612591;612592;190685;608089;127750;608446;608557;182940;259500;613065;613067;176807;607592;109800
DB04827	600501;231050;219090;175100;300100;103780;104300;105400;607834;600807;108725;600309;606215;143465;608903;608904;608905;608906;612311;612312;613003;209850;300425;300495;300496;606053;607373;608049;608636;609378;610676;610836;610838;610908;611015;611016;611913;612100;613410;613436;109100;613551;130650;109650;114480;600880;113970;131300;115150;212750;607202;609753;609754;609755;611598;612005;612006;…
DB00934	202400;109200;104300;607834;600807;108725;209850;300425;300495;300496;606053;607373;608049;608636;609378;610676;610836;610838;610908;611015;611016;611913;612100;613410;613436;114480;114500;608812;611469;612229;612230;612231;612232;612589;612590;612591;612592;219050;133239;127750;613688;211980;608935;612052;612571;612593;614210;609148;611162;154700;608446;608557;167000;607893;176807;607592;177900;…
DB01427	104300;105400;607834;600807;108725;114480;114500;608812;611469;612229;612230;612231;612232;612589;612590;612591;612592;227650;137800;607248;613028;613029;613030;613031;613033;235200;277900;266600;147480;530000;211980;608935;612052;612571;612593;614210;609148;611162;540000;251900;126200;612594;612595;612596;608446;608557;601665;140600;165720;607850;610839;612400;612401;260350;606856;613347;613348;…
DB03057	300100;103780;104300;105400;607834;600807;108725;209850;300425;300495;300496;606053;607373;608049;608636;609378;610676;610836;610838;610908;611015;611016;611913;612100;613410;613436;109100;613551;109650;114480;114500;608812;611469;612229;612230;612231;612232;612589;612590;612591;612592;300464;607339;608316;608318;608901;610938;611139;612030;604931;123400;190685;608089;131200;133239;604290;227650;…
DB01701	103780;211980;608935;612052;612571;612593;614210;613282;613387;601665;176807;607592
DB00546	103780;606788;607834;209850;300425;300495;300496;606053;607373;608049;608636;609378;610676;610836;610838;610908;611015;611016;611913;612100;613410;613436;114480;131200;609532;605841;609039;612417;612851;614223;601665;164230;259500;167870;607853;609985;311360;176807;607592;181500;181510;600511;600850;603013;603175;603176;603206;603342;604906;608078;608543;612361;613025;275120
DB00269	613118;600807;209850;300425;300495;300496;606053;607373;608049;608636;609378;610676;610836;610838;610908;611015;611016;611913;612100;613410;613436;114480;137800;607248;613028;613029;613030;613031;613033;236000;211980;608935;612052;612571;612593;614210;613282;613387;259500;176807;607592;137215;613659;109800
DB00261	231050;600807;131300;114500;608812;611469;612229;612230;612231;612232;612589;612590;612591;612592;604498;219700;190685;213600;211980;608935;612052;612571;612593;614210;155255;608446;608557;613282;613387;166710;260350;606856;613347;613348;263300;254450;176807;607592;181000;612387;612388;606799;273800
DB01120	175100;300100;104300;105400;607834;600807;108725;209850;300425;300495;300496;606053;607373;608049;608636;609378;610676;610836;610838;610908;611015;611016;611913;612100;613410;613436;109100;613551;109650;114480;601367;114500;608812;611469;612229;612230;612231;612232;612589;612590;612591;612592;256450;601820;219050;608089;131200;133239;227650;228000;137800;607248;613028;613029;613030;613031;613033;…
DB00210	209850;300425;300495;300496;606053;607373;608049;608636;609378;610676;610836;610838;610908;611015;611016;611913;612100;613410;613436;109650;114480;114500;608812;611469;612229;612230;612231;612232;612589;612590;612591;612592;131200;277900;609423;266600;246300;607572;609888;610988;613223;613407;211980;608935;612052;612571;612593;614210;608446;608557;176807;607592;177900;601454;602723;603935;604316;…
DB00220	300100;202400;109200;104300;105400;607834;600807;108725;209850;300425;300495;300496;606053;607373;608049;608636;609378;610676;610836;610838;610908;611015;611016;611913;612100;613410;613436;109100;613551;601859;607271;114480;114500;608812;611469;612229;612230;612231;612232;612589;612590;612591;612592;300464;607339;608316;608318;608901;610938;611139;612030;310490;123400;219050;608089;133239;227650;…
DB00427	600807;108725;209850;300425;300495;300496;606053;607373;608049;608636;609378;610676;610836;610838;610908;611015;611016;611913;612100;613410;613436;109650;114480;114500;608812;611469;612229;612230;612231;612232;612589;612590;612591;612592;190685;612067;608089;109350;609532;277900;256800;608654;605258;606843;608106;266600;127750;607501;611775;126200;612594;612595;612596;256700;613013;613014;613015;…
DB03895	104300;600807;108725;209850;300425;300495;300496;606053;607373;608049;608636;609378;610676;610836;610838;610908;611015;611016;611913;612100;613410;613436;241850;114480;114500;608812;611469;612229;612230;612231;612232;612589;612590;612591;612592;310490;608089;133239;137800;607248;613028;613029;613030;613031;613033;102200;277900;609423;143100;250850;606664;167320;262650;609265;613688;211980;608935;…
DB00349	109200;104300;613118;607834;114480;601367;114500;608812;611469;612229;612230;612231;612232;612589;612590;612591;612592;134600;227810;613388;609532;126200;612594;612595;612596;608446;608557;613282;613387;601665;259500;311360;176807;607592;608579;606799;188050
DB02010	600501;175100;300100;202400;103780;203450;109200;203655;104300;606889;105400;300068;312300;106210;206700;607834;600807;108725;209500;209850;300425;300495;300496;606053;607373;608049;608636;609378;610676;610836;610838;610908;611015;611016;611913;612100;613410;613436;109100;613551;601859;607271;109650;114480;113970;606864;601367;114500;608812;611469;612229;612230;612231;612232;612589;612590;612591;…
DB00702	608579
DB00918	175100;104300;209850;300425;300495;300496;606053;607373;608049;608636;609378;610676;610836;610838;610908;611015;611016;611913;612100;613410;613436;114480;300615;114500;608812;611469;612229;612230;612231;612232;612589;612590;612591;612592;612067;131200;609532;143100;211980;608935;612052;612571;612593;614210;182940;613282;613387;164230;259500;171300;176100;613065;613067;311360;176807;607592;602079
DB00657	175100;103780;104300;105400;105830;607834;600807;108725;143465;608903;608904;608905;608906;612311;612312;613003;209850;300425;300495;300496;606053;607373;608049;608636;609378;610676;610836;610838;610908;611015;611016;611913;612100;613410;613436;146255;109650;114480;114500;608812;611469;612229;612230;612231;612232;612589;612590;612591;612592;610102;219050;612067;608089;133239;227650;300624;309548;…
DB01159	175100;300100;103780;104300;105400;170390;607834;600807;108725;209850;300425;300495;300496;606053;607373;608049;608636;609378;610676;610836;610838;610908;611015;611016;611913;612100;613410;613436;109100;613551;109650;612292;114480;114500;608812;611469;612229;612230;612231;612232;612589;612590;612591;612592;122700;608089;131200;133239;227650;608805;109350;137800;607248;613028;613029;613030;613031;…
DB01073	175100;300100;109200;104300;105400;607834;600807;208900;108725;209850;300425;300495;300496;606053;607373;608049;608636;609378;610676;610836;610838;610908;611015;611016;611913;612100;613410;613436;109100;613551;601859;607271;210900;114480;113970;115150;609338;120200;114500;608812;611469;612229;612230;612231;612232;612589;612590;612591;612592;218040;310490;219050;122470;300590;610759;612067;608089;…
DB01101	175100;104300;600807;604391;108725;209850;300425;300495;300496;606053;607373;608049;608636;609378;610676;610836;610838;610908;611015;611016;611913;612100;613410;613436;114480;115150;601367;114500;608812;611469;612229;612230;612231;612232;612589;612590;612591;612592;218040;274270;612067;608089;131200;162900;133239;134600;227810;613388;230000;109350;137800;607248;613028;613029;613030;613031;613033;…
DB00296	109200;104300;105400;607834;600807;108725;209850;300425;300495;300496;606053;607373;608049;608636;609378;610676;610836;610838;610908;611015;611016;611913;612100;613410;613436;130650;109650;114480;114500;608812;611469;612229;612230;612231;612232;612589;612590;612591;612592;219050;133239;227650;137800;607248;613028;613029;613030;613031;613033;235200;277900;266600;147480;612347;220400;116920;613695;…
DB01907	231530;201810;103470;300650;103780;109200;104300;105400;206700;600807;108725;209850;300425;300495;300496;606053;607373;608049;608636;609378;610676;610836;610838;610908;611015;611016;611913;612100;613410;613436;109100;613551;109650;114480;115150;214150;133540;216400;120200;114500;608812;611469;612229;612230;612231;612232;612589;612590;612591;612592;604931;218040;123400;219050;261515;278800;608089;…
DB00608	175100;300100;109200;104300;104310;606889;105400;607834;600807;208900;108725;600309;606215;209850;300425;300495;300496;606053;607373;608049;608636;609378;610676;610836;610838;610908;611015;611016;611913;612100;613410;613436;109100;613551;109650;114480;215700;613630;114500;608812;611469;612229;612230;612231;612232;612589;612590;612591;612592;300464;607339;608316;608318;608901;610938;611139;612030;…
DB03588	181500;181510;600511;600850;603013;603175;603176;603206;603342;604906;608078;608543;612361;613025
DB04786	101200;101400;175100;103780;109200;104300;105400;613571;207410;607834;600807;108725;143465;608903;608904;608905;608906;612311;612312;613003;209850;300425;300495;300496;606053;607373;608049;608636;609378;610676;610836;610838;610908;611015;611016;611913;612100;613410;613436;109100;613551;109650;114480;114500;608812;611469;612229;612230;612231;612232;612589;612590;612591;612592;123500;123100;600775;…
DB01425	607834;143465;608903;608904;608905;608906;612311;612312;613003;109100;613551;109350;609148;611162;159900;600116;181500;181510;600511;600850;603013;603175;603176;603206;603342;604906;608078;608543;612361;613025
DB01273	103780;104300;104310;606889;607834;108725;143465;608903;608904;608905;608906;612311;612312;613003;209850;300425;300495;300496;606053;607373;608049;608636;609378;610676;610836;610838;610908;611015;611016;611913;612100;613410;613436;114480;300464;607339;608316;608318;608901;610938;611139;612030;612067;277900;144010;611771;211980;608935;612052;612571;612593;614210;609148;611162;126200;612594;612595;…
DB00650	103780;109200;104300;600807;108725;143465;608903;608904;608905;608906;612311;612312;613003;209850;300425;300495;300496;606053;607373;608049;608636;609378;610676;610836;610838;610908;611015;611016;611913;612100;613410;613436;109100;613551;606798;114480;113970;609338;610756;610758;119800;114500;608812;611469;612229;612230;612231;612232;612589;612590;612591;612592;300464;607339;608316;608318;608901;…
DB00910	600501;231050;219090;175100;300100;103780;109200;104300;104310;606889;105400;607834;600807;108725;235400;612922;612923;612924;612925;612926;209850;300425;300495;300496;606053;607373;608049;608636;609378;610676;610836;610838;610908;611015;611016;611913;612100;613410;613436;109100;613551;109650;114480;113970;131300;255120;609338;601367;114500;608812;611469;612229;612230;612231;612232;612589;612590;…
DB01149	101200;101400;219080;219090;175100;103050;300100;202400;170650;608688;118450;610205;103780;203500;604131;104300;105400;612069;611895;105830;606788;613571;201750;207410;607834;608643;208000;301835;608631;608638;608781;609954;600807;108725;143465;608903;608904;608905;608906;612311;612312;613003;235400;612922;612923;612924;612925;612926;602483;209850;300425;300495;300496;606053;607373;608049;608636;…
DB00098	608710;139393;611775;126200;612594;612595;612596
DB04429	103780;109200;300068;312300;209850;300425;300495;300496;606053;607373;608049;608636;609378;610676;610836;610838;610908;611015;611016;611913;612100;613410;613436;114480;176807;607592;137215;613659
DB00176	202400;103780;104300;606788;607834;139300;613546;600807;108725;209850;300425;300495;300496;606053;607373;608049;608636;609378;610676;610836;610838;610908;611015;611016;611913;612100;613410;613436;114480;601144;607499;610269;114500;608812;611469;612229;612230;612231;612232;612589;612590;612591;612592;219050;612067;131200;133239;609532;609423;613688;603830;211980;608935;612052;612571;612593;614210;…
DB01367	104300;209850;300425;300495;300496;606053;607373;608049;608636;609378;610676;610836;610838;610908;611015;611016;611913;612100;613410;613436;114480;209880;131200;137800;607248;613028;613029;613030;613031;613033;142623;600155;600156;606874;606875;608462;611644;613711;613712;143100;600116;171300;181500;181510;600511;600850;603013;603175;603176;603206;603342;604906;608078;608543;612361;613025
DB02998	610006;219090;175100;103780;109200;203740;104300;105400;612069;300068;312300;600807;208900;108725;143465;608903;608904;608905;608906;612311;612312;613003;602483;209850;300425;300495;300496;606053;607373;608049;608636;609378;610676;610836;610838;610908;611015;611016;611913;612100;613410;613436;109100;613551;209900;109650;114480;300615;120200;114500;608812;611469;612229;612230;612231;612232;612589;…
DB00510	203400;610600;236792;600721;613657;610006;246450;605911;231530;210210;261640;600501;605552;200100;274000;231550;200500;200600;600972;200610;100800;216900;200990;607778;201000;101200;101400;231050;219080;219090;175100;103050;201810;300100;603471;202400;613500;613501;613506;170650;225750;610181;610329;610333;612952;608688;118450;610205;103470;300650;203300;103780;203450;203500;300523;109200;613490;…
DB00843	175100;104300;105400;607834;600807;108725;209850;300425;300495;300496;606053;607373;608049;608636;609378;610676;610836;610838;610908;611015;611016;611913;612100;613410;613436;109100;613551;601859;607271;241850;109650;114480;114500;608812;611469;612229;612230;612231;612232;612589;612590;612591;612592;219050;612067;131200;133239;227650;300624;309548;109350;137800;607248;613028;613029;613030;613031;…
DB01598	202400;109200;108725;114500;608812;611469;612229;612230;612231;612232;612589;612590;612591;612592;300464;607339;608316;608318;608901;610938;611139;612030;133239;611465;610424;601665;259500;260350;606856;613347;613348;176807;607592;210250
DB04335	108725;209850;300425;300495;300496;606053;607373;608049;608636;609378;610676;610836;610838;610908;611015;611016;611913;612100;613410;613436;601859;607271;211980;608935;612052;612571;612593;614210;166710;260350;606856;613347;613348;176807;607592;613179;102700
DB00171	175100;300100;202400;103780;109200;104300;105400;607834;208000;600807;108725;600309;606215;143465;608903;608904;608905;608906;612311;612312;613003;209850;300425;300495;300496;606053;607373;608049;608636;609378;610676;610836;610838;610908;611015;611016;611913;612100;613410;613436;109100;613551;601859;607271;109650;607447;114480;211400;113970;115150;609338;601367;214150;133540;216400;114500;608812;…
DB00528	109200;104300;300068;312300;108725;209850;300425;300495;300496;606053;607373;608049;608636;609378;610676;610836;610838;610908;611015;611016;611913;612100;613410;613436;114480;608089;213600;127750;211980;608935;612052;612571;612593;614210;608446;608557;182940;601665;167000;607893;167870;607853;609985;184700;176807;607592;137215;613659;606232;109800
DB02201	104300;600807;209850;300425;300495;300496;606053;607373;608049;608636;609378;610676;610836;610838;610908;611015;611016;611913;612100;613410;613436;114480;114500;608812;611469;612229;612230;612231;612232;612589;612590;612591;612592;219050;133239;254500;608446;608557;601665;239100;255800;309350;313400;260350;606856;613347;613348;184700;176807;607592
DB00701	202400;104300;600807;108725;114480;601367;114500;608812;611469;612229;612230;612231;612232;612589;612590;612591;612592;608089;133239;609532;609423;612244;254500;608446;608557;182940;256700;613013;613014;613015;613016;613017;601665;259500;613065;613067;189800;609402;609403;609404;176807;607592;181500;181510;600511;600850;603013;603175;603176;603206;603342;604906;608078;608543;612361;613025;608579;…
DB00290	236792;600721;613657;231050;175100;300100;103780;109200;604131;104300;105400;607834;600807;208900;108725;614089;143465;608903;608904;608905;608906;612311;612312;613003;209850;300425;300495;300496;606053;607373;608049;608636;609378;610676;610836;610838;610908;611015;611016;611913;612100;613410;613436;109100;613551;601859;607271;109650;114480;113970;131300;115150;609338;601367;610758;114500;608812;…
DB02587	264300;203400;610600;101200;101400;231050;175100;201810;300100;103470;300650;103780;109200;608810;104300;105400;300068;312300;106210;606788;613571;207410;607834;180920;139300;613546;600807;108725;143465;608903;608904;608905;608906;612311;612312;613003;602483;209850;300425;300495;300496;606053;607373;608049;608636;609378;610676;610836;610838;610908;611015;611016;611913;612100;613410;613436;109100;…
DB01620	601665
DB00140	600501;175100;109200;104300;105400;607834;600807;108725;209850;300425;300495;300496;606053;607373;608049;608636;609378;610676;610836;610838;610908;611015;611016;611913;612100;613410;613436;109100;613551;601859;607271;109650;158810;114480;211530;113970;255120;601367;119600;119800;114500;608812;611469;612229;612230;612231;612232;612589;612590;612591;612592;300464;607339;608316;608318;608901;610938;…
DB00768	600807;108725;209850;300425;300495;300496;606053;607373;608049;608636;609378;610676;610836;610838;610908;611015;611016;611913;612100;613410;613436;109100;613551;613282;613387;177900;601454;602723;603935;604316;605364;605606;607857;610707;612410;612599;612950;181500;181510;600511;600850;603013;603175;603176;603206;603342;604906;608078;608543;612361;613025
DB00904	103780;104300;209850;300425;300495;300496;606053;607373;608049;608636;609378;610676;610836;610838;610908;611015;611016;611913;612100;613410;613436;114480;118700;114500;608812;611469;612229;612230;612231;612232;612589;612590;612591;612592;612067;609532;211980;608935;612052;612571;612593;614210;608446;608557;182940;613282;613387;259500;176100;613065;613067;176807;607592;181500;181510;600511;600850;…
DB01086	300100;108725;209850;300425;300495;300496;606053;607373;608049;608636;609378;610676;610836;610838;610908;611015;611016;611913;612100;613410;613436;109100;613551;109650;114480;610424;609532;277900;609423;266600;243700;530000;608556;211980;608935;612052;612571;612593;614210;308240;540000;251900;608446;608557;182940;613282;613387;176807;607592;181000;612387;612388;608579;613254;109800
DB01057	104300;241850;114480;609423;126200;612594;612595;612596;256700;613013;613014;613015;613016;613017;601665;176807;607592;608579;137215;613659;606799
DB01242	103780;109200;104300;105400;613571;201750;207410;607834;608631;608638;608781;609954;600807;108725;143465;608903;608904;608905;608906;612311;612312;613003;209850;300425;300495;300496;606053;607373;608049;608636;609378;610676;610836;610838;610908;611015;611016;611913;612100;613410;613436;109100;613551;109650;114480;113970;114500;608812;611469;612229;612230;612231;612232;612589;612590;612591;612592;…
DB03811	134600;227810;613388
DB00855	300100;109200;104300;600807;108725;209850;300425;300495;300496;606053;607373;608049;608636;609378;610676;610836;610838;610908;611015;611016;611913;612100;613410;613436;601859;607271;114480;118200;118220;180800;114500;608812;611469;612229;612230;612231;612232;612589;612590;612591;612592;219050;608089;226600;133239;229300;137800;607248;613028;613029;613030;613031;613033;139393;145900;604489;609423;…
DB01440	102200;262650;601665;262400;271980
DB00683	202400;103780;104300;105830;600807;209850;300425;300495;300496;606053;607373;608049;608636;609378;610676;610836;610838;610908;611015;611016;611913;612100;613410;613436;114480;114500;608812;611469;612229;612230;612231;612232;612589;612590;612591;612592;122700;612067;608089;131200;133239;609532;612244;201710;211980;608935;612052;612571;612593;614210;254500;608446;608557;605841;609039;612417;612851;…
DB02024	175100;103470;300650;108725;209850;300425;300495;300496;606053;607373;608049;608636;609378;610676;610836;610838;610908;611015;611016;611913;612100;613410;613436;114480;114500;608812;611469;612229;612230;612231;612232;612589;612590;612591;612592;131200;133239;109350;137800;607248;613028;613029;613030;613031;613033;266600;601665;203100;606952;260350;606856;613347;613348;176807;607592;181500;181510;…
DB00646	175100;202400;109200;104300;105400;600807;108725;209850;300425;300495;300496;606053;607373;608049;608636;609378;610676;610836;610838;610908;611015;611016;611913;612100;613410;613436;109100;613551;601859;607271;109650;114480;212750;607202;609753;609754;609755;611598;612005;612006;612007;612008;612009;612010;612011;114500;608812;611469;612229;612230;612231;612232;612589;612590;612591;612592;123400;…
DB01011	203400;610600;201810;300100;104300;105400;607834;600807;108725;209850;300425;300495;300496;606053;607373;608049;608636;609378;610676;610836;610838;610908;611015;611016;611913;612100;613410;613436;109100;613551;109650;114480;114500;608812;611469;612229;612230;612231;612232;612589;612590;612591;612592;202010;201910;300464;607339;608316;608318;608901;610938;611139;612030;604931;123400;219050;608089;…
DB00671	166760;608579
DB01023	202400;109200;104300;104310;606889;105400;300068;312300;607834;600807;108725;209850;300425;300495;300496;606053;607373;608049;608636;609378;610676;610836;610838;610908;611015;611016;611913;612100;613410;613436;114480;211400;114500;608812;611469;612229;612230;612231;612232;612589;612590;612591;612592;277180;300464;607339;608316;608318;608901;610938;611139;612030;122700;219700;608089;133239;227650;…
DB00593	175100;103780;104300;106210;206700;607834;139300;613546;108725;209850;300425;300495;300496;606053;607373;608049;608636;609378;610676;610836;610838;610908;611015;611016;611913;612100;613410;613436;109100;613551;114480;607864;247200;300067;120430;114500;608812;611469;612229;612230;612231;612232;612589;612590;612591;612592;131200;133239;300624;309548;266600;243700;613485;211980;608935;612052;612571;…
DB00451	200610;175100;300100;109200;104300;105400;206700;613571;201750;207410;607834;600807;108725;108770;600309;606215;209850;300425;300495;300496;606053;607373;608049;608636;609378;610676;610836;610838;610908;611015;611016;611913;612100;613410;613436;109100;613551;109650;607447;114480;611875;115150;609338;115430;215300;119800;114500;608812;611469;612229;612230;612231;612232;612589;612590;612591;612592;…
DB00549	300100;202400;104300;105400;607834;600807;108725;209850;300425;300495;300496;606053;607373;608049;608636;609378;610676;610836;610838;610908;611015;611016;611913;612100;613410;613436;109100;613551;109650;114480;114500;608812;611469;612229;612230;612231;612232;612589;612590;612591;612592;122700;219700;190685;608089;131200;227650;109350;137800;607248;613028;613029;613030;613031;613033;235200;610424;…
DB00250	231050;175100;300100;109200;104300;600807;108725;209850;300425;300495;300496;606053;607373;608049;608636;609378;610676;610836;610838;610908;611015;611016;611913;612100;613410;613436;109100;613551;109650;114480;131300;114500;608812;611469;612229;612230;612231;612232;612589;612590;612591;612592;122700;219700;190685;608089;131200;133239;228000;109350;137800;607248;613028;613029;613030;613031;613033;…
DB03227	109200;600807;108725;114480;214150;133540;216400;114500;608812;611469;612229;612230;612231;612232;612589;612590;612591;612592;278800;211980;608935;612052;612571;612593;614210;201450;253000;253010;254500;613282;613387;601665;239100;255800;309350;313400;600116;176807;607592;608579;600630
DB01403	104300;607834;143465;608903;608904;608905;608906;612311;612312;613003;114480;612067;159900;600116;102300;608831;610438;610439;611185;611242;612853;181500;181510;600511;600850;603013;603175;603176;603206;603342;604906;608078;608543;612361;613025
DB04553	245340
DB04014	109200;104300;300068;312300;209850;300425;300495;300496;606053;607373;608049;608636;609378;610676;610836;610838;610908;611015;611016;611913;612100;613410;613436;114480;114500;608812;611469;612229;612230;612231;612232;612589;612590;612591;612592;219050;133239;137800;607248;613028;613029;613030;613031;613033;211980;608935;612052;612571;612593;614210;608446;608557;161550;607107;259500;260350;606856;…
DB00305	231050;219090;175100;300100;109200;300448;104300;105400;613571;201750;207410;607834;600807;108725;301040;209850;300425;300495;300496;606053;607373;608049;608636;609378;610676;610836;610838;610908;611015;611016;611913;612100;613410;613436;109100;613551;601859;607271;109650;210900;112600;113620;113650;610896;114480;613119;131300;237300;115150;612300;212750;607202;609753;609754;609755;611598;612005;…
DB04828	607834;600807;209850;300425;300495;300496;606053;607373;608049;608636;609378;610676;610836;610838;610908;611015;611016;611913;612100;613410;613436;608089;131200;609423;601665;140600;165720;607850;610839;612400;612401;184700;176807;607592;608579;137215;613659;606799;109800
DB00231	114480;109350;609532;259500;176807;607592;613938
DB00759	610006;605911;231530;605552;200100;175100;201810;300100;202400;610333;118450;610205;203300;103780;109200;608810;104300;105400;300068;312300;607834;207900;608643;208085;613404;600807;277460;108725;209850;300425;300495;300496;606053;607373;608049;608636;609378;610676;610836;610838;610908;611015;611016;611913;612100;613410;613436;109100;613551;601859;607271;130650;109650;203750;135150;607447;114480;…
DB03701	103780;104300;105400;607834;600807;108725;143465;608903;608904;608905;608906;612311;612312;613003;114480;114500;608812;611469;612229;612230;612231;612232;612589;612590;612591;612592;209880;131200;227650;137800;607248;613028;613029;613030;613031;613033;235200;609532;277900;142623;600155;600156;606874;606875;608462;611644;613711;613712;143100;266600;147480;613688;211980;608935;612052;612571;612593;…
DB00373	104300;607834;600807;209850;300425;300495;300496;606053;607373;608049;608636;609378;610676;610836;610838;610908;611015;611016;611913;612100;613410;613436;114480;300464;607339;608316;608318;608901;610938;611139;612030;612067;131200;177650;211980;608935;612052;612571;612593;614210;608446;608557;601665;167000;607893;176807;607592;137215;613659
DB00831	175100;103780;109200;104300;607834;600807;108725;143465;608903;608904;608905;608906;612311;612312;613003;209850;300425;300495;300496;606053;607373;608049;608636;609378;610676;610836;610838;610908;611015;611016;611913;612100;613410;613436;114480;118700;114500;608812;611469;612229;612230;612231;612232;612589;612590;612591;612592;219050;612067;131200;133239;607341;137800;607248;613028;613029;613030;…
DB03866	175100;108725;209850;300425;300495;300496;606053;607373;608049;608636;609378;610676;610836;610838;610908;611015;611016;611913;612100;613410;613436;114480;114500;608812;611469;612229;612230;612231;612232;612589;612590;612591;612592;608089;131200;133239;109350;137800;607248;613028;613029;613030;613031;613033;266600;601665;140600;165720;607850;610839;612400;612401;260350;606856;613347;613348;184700;…
DB00330	300100;103780;104300;105400;600807;108725;209850;300425;300495;300496;606053;607373;608049;608636;609378;610676;610836;610838;610908;611015;611016;611913;612100;613410;613436;109100;613551;109650;114480;114500;608812;611469;612229;612230;612231;612232;612589;612590;612591;612592;612067;608089;300257;610424;609532;277900;609423;266600;108010;243700;530000;608556;211980;608935;612052;612571;612593;…
DB01129	235400;612922;612923;612924;612925;612926;209850;300425;300495;300496;606053;607373;608049;608636;609378;610676;610836;610838;610908;611015;611016;611913;612100;613410;613436;114480;114500;608812;611469;612229;612230;612231;612232;612589;612590;612591;612592;610984;218800;608805;109350;143500;600263;236000;211980;608935;612052;612571;612593;614210;126200;612594;612595;612596;182940;613282;613387;…
DB00385	202400;114500;608812;611469;612229;612230;612231;612232;612589;612590;612591;612592
DB00656	175100;300100;103780;104300;606788;607834;600807;108725;209850;300425;300495;300496;606053;607373;608049;608636;609378;610676;610836;610838;610908;611015;611016;611913;612100;613410;613436;109100;613551;109650;114480;118700;114500;608812;611469;612229;612230;612231;612232;612589;612590;612591;612592;612067;131200;133239;228000;109350;137800;607248;613028;613029;613030;613031;613033;609532;266600;…
DB04272	200610;103780;104300;105400;600807;108725;209850;300425;300495;300496;606053;607373;608049;608636;609378;610676;610836;610838;610908;611015;611016;611913;612100;613410;613436;109650;114480;214150;215300;133540;216400;114500;608812;611469;612229;612230;612231;612232;612589;612590;612591;612592;209300;123450;219050;278800;305000;608089;133239;608805;137800;607248;613028;613029;613030;613031;613033;…
DB00575	300100;103780;104300;105400;607834;600807;277460;108725;143465;608903;608904;608905;608906;612311;612312;613003;602483;209850;300425;300495;300496;606053;607373;608049;608636;609378;610676;610836;610838;610908;611015;611016;611913;612100;613410;613436;109100;613551;601859;607271;109650;114480;211400;601367;114500;608812;611469;612229;612230;612231;612232;612589;612590;612591;612592;277180;310490;…
DB00604	202400;109100;613551;114480;601144;114500;608812;611469;612229;612230;612231;612232;612589;612590;612591;612592;122700;612067;109350;609532;613688;603830;609148;611162;259500;603829;612956;176807;607592;609620;606799;272120
DB00980	114480;114500;608812;611469;612229;612230;612231;612232;612589;612590;612591;612592;609532;211980;608935;612052;612571;612593;614210;182940;613282;613387;259500;184700;176100;613065;613067;176807;607592
DB00893	231050;300100;104300;105400;600807;108725;209850;300425;300495;300496;606053;607373;608049;608636;609378;610676;610836;610838;610908;611015;611016;611913;612100;613410;613436;109100;613551;109650;114480;611875;131300;114500;608812;611469;612229;612230;612231;612232;612589;612590;612591;612592;219050;219700;130000;137800;607248;613028;613029;613030;613031;613033;235200;277900;609423;211980;608935;…
DB00275	231050;175100;202400;109200;104300;607834;600807;108725;209850;300425;300495;300496;606053;607373;608049;608636;609378;610676;610836;610838;610908;611015;611016;611913;612100;613410;613436;109100;613551;601859;607271;114480;131300;601367;114500;608812;611469;612229;612230;612231;612232;612589;612590;612591;612592;219050;219700;608089;131200;133239;277900;609423;213600;266600;108010;127750;211980;…
DB01700	231050;175100;300100;202400;103780;109200;104300;105400;607834;600807;108725;209850;300425;300495;300496;606053;607373;608049;608636;609378;610676;610836;610838;610908;611015;611016;611913;612100;613410;613436;109100;613551;109650;607447;114480;211400;131300;255120;609338;601367;114500;608812;611469;612229;612230;612231;612232;612589;612590;612591;612592;277180;256450;601820;219050;219700;246200;…
DB00877	231050;175100;300100;202400;613500;613501;613506;118450;610205;103780;109200;613490;104300;105400;300068;312300;106210;206700;607834;600807;108725;143465;608903;608904;608905;608906;612311;612312;613003;235400;612922;612923;612924;612925;612926;209850;300425;300495;300496;606053;607373;608049;608636;609378;610676;610836;610838;610908;611015;611016;611913;612100;613410;613436;109100;613551;601859;…
DB02699	175100;600807;109100;613551;601859;607271;114480;212750;607202;609753;609754;609755;611598;612005;612006;612007;612008;612009;612010;612011;114500;608812;611469;612229;612230;612231;612232;612589;612590;612591;612592;217095;130000;608089;131200;133239;600263;214300;211980;608935;612052;612571;612593;614210;254500;608446;608557;613282;613387;140600;165720;607850;610839;612400;612401;166200;166710;…
DB01416	209850;300425;300495;300496;606053;607373;608049;608636;609378;610676;610836;610838;610908;611015;611016;611913;612100;613410;613436;131200;102200;600116;600634;608579
DB00346	105400;607834;114480;131200;109350;146110;211980;608935;612052;612571;612593;614210;607501;605841;609039;612417;612851;614223;181500;181510;600511;600850;603013;603175;603176;603206;603342;604906;608078;608543;612361;613025
DB04250	104300;241850;114480;126200;612594;612595;612596;256700;613013;613014;613015;613016;613017;601665
DB01901	101200;101400;613571;207410;114480;123500;123100;600775;123790;608089;123150;149730;211980;608935;612052;612571;612593;614210;101600;137215;613659
DB03733	610006;175100;201810;300100;103780;104300;607834;611263;600807;108725;108770;143465;608903;608904;608905;608906;612311;612312;613003;209850;300425;300495;300496;606053;607373;608049;608636;609378;610676;610836;610838;610908;611015;611016;611913;612100;613410;613436;109100;613551;109650;158810;253260;114480;211800;601367;300831;120200;114500;608812;611469;612229;612230;612231;612232;612589;612590;…
DB01956	200610;231050;300100;202400;103470;300650;103780;109200;104300;606889;105400;607834;600807;108725;143465;608903;608904;608905;608906;612311;612312;613003;209850;300425;300495;300496;606053;607373;608049;608636;609378;610676;610836;610838;610908;611015;611016;611913;612100;613410;613436;109100;613551;601859;607271;109650;114480;607499;610269;131300;215300;613630;114500;608812;611469;612229;612230;…
DB02439	231050;175100;300100;202400;613500;613501;613506;118450;610205;103780;109200;613490;104300;105400;300068;312300;106210;206700;607834;600807;108725;143465;608903;608904;608905;608906;612311;612312;613003;235400;612922;612923;612924;612925;612926;209850;300425;300495;300496;606053;607373;608049;608636;609378;610676;610836;610838;610908;611015;611016;611913;612100;613410;613436;109100;613551;601859;…
DB03068	175100;300100;109200;104300;607834;600807;108725;209850;300425;300495;300496;606053;607373;608049;608636;609378;610676;610836;610838;610908;611015;611016;611913;612100;613410;613436;109100;613551;601859;607271;114480;212750;607202;609753;609754;609755;611598;612005;612006;612007;612008;612009;612010;612011;114500;608812;611469;612229;612230;612231;612232;612589;612590;612591;612592;123400;219050;…
DB04690	175100;109200;104300;105400;300068;312300;600807;208900;604391;601536;108725;209850;300425;300495;300496;606053;607373;608049;608636;609378;610676;610836;610838;610908;611015;611016;611913;612100;613410;613436;109100;613551;601859;607271;109650;114480;113970;610758;114500;608812;611469;612229;612230;612231;612232;612589;612590;612591;612592;120970;209880;300464;607339;608316;608318;608901;610938;…
DB01214	109200;104300;600807;108725;209850;300425;300495;300496;606053;607373;608049;608636;609378;610676;610836;610838;610908;611015;611016;611913;612100;613410;613436;114480;114500;608812;611469;612229;612230;612231;612232;612589;612590;612591;612592;219050;133239;254500;608446;608557;601665;258100;613411;239100;255800;309350;313400;600116;184700;176807;607592;608579
DB00288	177900;601454;602723;603935;604316;605364;605606;607857;610707;612410;612599;612950
DB00541	210210;600501;274000;231050;175100;300100;225750;610181;612952;103780;109200;604131;203800;104300;105400;206700;606788;607834;208000;600807;108725;143465;608903;608904;608905;608906;612311;612312;613003;235400;612922;612923;612924;612925;612926;209850;300425;300495;300496;606053;607373;608049;608636;609378;610676;610836;610838;610908;611015;611016;611913;612100;613410;613436;109100;613551;601859;…
DB01106	108725;181500;181510;600511;600850;603013;603175;603176;603206;603342;604906;608078;608543;612361;613025
DB04098	258100;613411
DB04093	109650;114480;114500;608812;611469;612229;612230;612231;612232;612589;612590;612591;612592;190685;608089;109350;277900;608446;608557;167000;607893;260350;606856;613347;613348;176807;607592;137215;613659;109800
DB00179	231050;175100;300100;103780;109200;608810;104300;105400;300068;312300;607834;600807;108725;209850;300425;300495;300496;606053;607373;608049;608636;609378;610676;610836;610838;610908;611015;611016;611913;612100;613410;613436;109100;613551;601859;607271;114480;113970;131300;601367;613630;114500;608812;611469;612229;612230;612231;612232;612589;612590;612591;612592;218800;219050;219700;608089;131200;…
DB01255	607834;143465;608903;608904;608905;608906;612311;612312;613003;608579
DB00217	601367;608446;608557
DB03128	175100;300100;103780;109200;104300;104310;606889;105400;607834;600807;108725;143465;608903;608904;608905;608906;612311;612312;613003;209850;300425;300495;300496;606053;607373;608049;608636;609378;610676;610836;610838;610908;611015;611016;611913;612100;613410;613436;109100;613551;241850;114480;601367;215700;114500;608812;611469;612229;612230;612231;612232;612589;612590;612591;612592;256450;601820;…
DB01174	236792;600721;613657;605911;231530;210200;305400;600501;231550;607778;101200;101400;201100;231050;219080;175100;201810;300100;202400;613500;613501;613506;170650;118450;610205;103780;203500;300523;109200;203740;300448;104290;104300;104310;606889;217080;609924;609056;105400;612069;611895;105500;300068;312300;105830;106210;206700;106600;613118;613571;201750;207410;607834;612718;207900;139300;613546;…
DB01390	231050;105400;600807;209850;300425;300495;300496;606053;607373;608049;608636;609378;610676;610836;610838;610908;611015;611016;611913;612100;613410;613436;114480;131300;114500;608812;611469;612229;612230;612231;612232;612589;612590;612591;612592;219700;133239;134600;227810;613388;137950;601894;211980;608935;612052;612571;612593;614210;608446;608557;613282;613387;140600;165720;607850;610839;612400;…
DB03226	103780;104300;607834;209850;300425;300495;300496;606053;607373;608049;608636;609378;610676;610836;610838;610908;611015;611016;611913;612100;613410;613436;123400;137440;102200;277900;603218;149400;262650;601665;262400;176807;607592;606688;137215;613659
DB00607	114480;133239;609532;601665;259500;176807;607592
DB01933	109200;104300;105400;600807;108725;143465;608903;608904;608905;608906;612311;612312;613003;209850;300425;300495;300496;606053;607373;608049;608636;609378;610676;610836;610838;610908;611015;611016;611913;612100;613410;613436;109100;613551;601859;607271;114480;115150;303600;114500;608812;611469;612229;612230;612231;612232;612589;612590;612591;612592;218040;310490;219050;608089;133239;137800;607248;…
DB01409	104300;105400;607834;600807;108725;114480;114500;608812;611469;612229;612230;612231;612232;612589;612590;612591;612592;219050;227650;137800;607248;613028;613029;613030;613031;613033;235200;277900;266600;147480;127750;211980;608935;612052;612571;612593;614210;609148;611162;251900;608446;608557;601665;260350;606856;613347;613348;189800;609402;609403;609404;100100;177900;601454;602723;603935;604316;…
DB01351	104300;105400;607834;600807;108725;209850;300425;300495;300496;606053;607373;608049;608636;609378;610676;610836;610838;610908;611015;611016;611913;612100;613410;613436;114480;114500;608812;611469;612229;612230;612231;612232;612589;612590;612591;612592;612067;133239;227650;137800;607248;613028;613029;613030;613031;613033;235200;277900;266600;147480;211980;608935;612052;612571;612593;614210;609148;…
DB04261	104300;127750;182940;601665;167870;607853;609985;184700;176807;607592;606232
DB01142	105400;607834;600807;108725;209850;300425;300495;300496;606053;607373;608049;608636;609378;610676;610836;610838;610908;611015;611016;611913;612100;613410;613436;114480;114500;608812;611469;612229;612230;612231;612232;612589;612590;612591;612592;190685;612067;131200;133239;137800;607248;613028;613029;613030;613031;613033;236000;612244;613688;211980;608935;612052;612571;612593;614210;154700;540000;…
DB00355	109200;108725;114500;608812;611469;612229;612230;612231;612232;612589;612590;612591;612592;300464;607339;608316;608318;608901;610938;611139;612030;219700;611465;610424;260350;606856;613347;613348;176807;607592;210250;608579
DB01419	140600;165720;607850;610839;612400;612401
DB00569	600880;227600
DB01375	114480;114500;608812;611469;612229;612230;612231;612232;612589;612590;612591;612592;131200;608446;608557;613282;613387;601665;254450;176807;607592;607136
DB00631	109200;104300;105400;600807;208900;108725;209850;300425;300495;300496;606053;607373;608049;608636;609378;610676;610836;610838;610908;611015;611016;611913;612100;613410;613436;114480;113970;114500;608812;611469;612229;612230;612231;612232;612589;612590;612591;612592;219050;122470;300590;610759;608089;133239;137800;607248;613028;613029;613030;613031;613033;609423;609265;211980;608935;612052;612571;…
DB00400	300100;104300;105400;613571;201750;207410;607834;600807;108725;600309;606215;209850;300425;300495;300496;606053;607373;608049;608636;609378;610676;610836;610838;610908;611015;611016;611913;612100;613410;613436;109100;613551;109650;607595;114480;609338;212750;607202;609753;609754;609755;611598;612005;612006;612007;612008;612009;612010;612011;120200;114500;608812;611469;612229;612230;612231;612232;…
DB02464	104300;108725;209850;300425;300495;300496;606053;607373;608049;608636;609378;610676;610836;610838;610908;611015;611016;611913;612100;613410;613436;114480;131200;143100;601665;260350;606856;613347;613348;171300;176807;607592;181500;181510;600511;600850;603013;603175;603176;603206;603342;604906;608078;608543;612361;613025;137215;613659
DB00115	103780;604131;104300;105400;607834;600807;108725;143465;608903;608904;608905;608906;612311;612312;613003;209850;300425;300495;300496;606053;607373;608049;608636;609378;610676;610836;610838;610908;611015;611016;611913;612100;613410;613436;109100;613551;109650;114480;607864;212750;607202;609753;609754;609755;611598;612005;612006;612007;612008;612009;612010;612011;601367;114500;608812;611469;612229;…
DB00132	175100;300100;202400;103780;109200;104300;105400;600807;108725;209850;300425;300495;300496;606053;607373;608049;608636;609378;610676;610836;610838;610908;611015;611016;611913;612100;613410;613436;109100;613551;241850;109650;607447;114480;255120;609338;114500;608812;611469;612229;612230;612231;612232;612589;612590;612591;612592;122700;131200;133239;228960;109350;137800;607248;613028;613029;613030;…
DB00906	109200;139300;613546;209850;300425;300495;300496;606053;607373;608049;608636;609378;610676;610836;610838;610908;611015;611016;611913;612100;613410;613436;114480;114500;608812;611469;612229;612230;612231;612232;612589;612590;612591;612592;131200;133239;612244;256700;613013;613014;613015;613016;613017;166710;184700;613065;613067;176807;607592;181500;181510;600511;600850;603013;603175;603176;603206;…
DB01638	104300;600807;108725;209850;300425;300495;300496;606053;607373;608049;608636;609378;610676;610836;610838;610908;611015;611016;611913;612100;613410;613436;601859;607271;114480;114500;608812;611469;612229;612230;612231;612232;612589;612590;612591;612592;219050;612067;608089;131200;133239;300624;309548;300623;258870;609423;211980;608935;612052;612571;612593;614210;608446;608557;256700;613013;613014;…
DB00194	133239;601665;259500
DB01128	175100;103780;109200;104300;105400;300068;312300;607834;139300;613546;600807;108725;143465;608903;608904;608905;608906;612311;612312;613003;209850;300425;300495;300496;606053;607373;608049;608636;609378;610676;610836;610838;610908;611015;611016;611913;612100;613410;613436;109100;613551;241850;109650;114480;113970;115150;114500;608812;611469;612229;612230;612231;612232;612589;612590;612591;612592;…
DB01157	209850;300425;300495;300496;606053;607373;608049;608636;609378;610676;610836;610838;610908;611015;611016;611913;612100;613410;613436;114480;115150;114500;608812;611469;612229;612230;612231;612232;612589;612590;612591;612592;218040;190685;131200;211980;608935;612052;612571;612593;614210;161550;607107;256700;613013;613014;613015;613016;613017;163950;609942;259500;167000;607893;260350;606856;613347;…
DB00482	210210;600501;231050;219080;175100;300100;202400;225750;610181;103780;109200;608810;104300;105400;608627;300068;312300;607834;139300;613546;600807;277460;108725;143465;608903;608904;608905;608906;612311;612312;613003;209850;300425;300495;300496;606053;607373;608049;608636;609378;610676;610836;610838;610908;611015;611016;611913;612100;613410;613436;109100;613551;601859;607271;209920;109650;158810;…
DB02577	300100;109200;104300;105400;607834;600807;109100;613551;114480;211980;608935;612052;612571;612593;614210;601665;189800;609402;609403;609404;176807;607592;607136;137215;613659
DB01400	104300;105400;607834;600807;108725;209850;300425;300495;300496;606053;607373;608049;608636;609378;610676;610836;610838;610908;611015;611016;611913;612100;613410;613436;241850;109650;114480;114500;608812;611469;612229;612230;612231;612232;612589;612590;612591;612592;227650;137800;607248;613028;613029;613030;613031;613033;232700;235200;277900;609423;266600;147480;211980;608935;612052;612571;612593;…
DB00454	103780;612067;609532;211980;608935;612052;612571;612593;614210;601665;610064
DB01606	104300;105400;607834;600807;108725;114480;114500;608812;611469;612229;612230;612231;612232;612589;612590;612591;612592;227650;137800;607248;613028;613029;613030;613031;613033;235200;277900;266600;147480;530000;211980;608935;612052;612571;612593;614210;609148;611162;540000;251900;126200;612594;612595;612596;608446;608557;601665;140600;165720;607850;610839;612400;612401;260350;606856;613347;613348;…
DB00041	608579
DB00642	104300;600807;108725;235400;612922;612923;612924;612925;612926;209850;300425;300495;300496;606053;607373;608049;608636;609378;610676;610836;610838;610908;611015;611016;611913;612100;613410;613436;109100;613551;601859;607271;109650;114480;115150;610758;114500;608812;611469;612229;612230;612231;612232;612589;612590;612591;612592;218040;190685;608089;131200;162900;133239;109350;137800;607248;613028;…
DB04725	108725;209850;300425;300495;300496;606053;607373;608049;608636;609378;610676;610836;610838;610908;611015;611016;611913;612100;613410;613436;109100;613551;114480;277900;266600;108010;211980;608935;612052;612571;612593;614210;251900;254500;608446;608557;601665;166710;167000;607893;176807;607592;177900;601454;602723;603935;604316;605364;605606;607857;610707;612410;612599;612950;181500;181510;600511;…
DB01029	203400;610600;231050;175100;300100;202400;104300;105400;607834;600807;277460;108725;108770;600309;606215;209850;300425;300495;300496;606053;607373;608049;608636;609378;610676;610836;610838;610908;611015;611016;611913;612100;613410;613436;109100;613551;109650;114480;611875;113970;131300;114500;608812;611469;612229;612230;612231;612232;612589;612590;612591;612592;209880;300464;607339;608316;608318;…
DB00352	105400;209850;300425;300495;300496;606053;607373;608049;608636;609378;610676;610836;610838;610908;611015;611016;611913;612100;613410;613436;601859;607271;114480;601144;612838;600880;114500;608812;611469;612229;612230;612231;612232;612589;612590;612591;612592;131200;133239;606764;137800;607248;613028;613029;613030;613031;613033;609423;266600;300322;211980;608935;612052;612571;612593;614210;120435;…
DB00114	104300;600807;209850;300425;300495;300496;606053;607373;608049;608636;609378;610676;610836;610838;610908;611015;611016;611913;612100;613410;613436;114480;114500;608812;611469;612229;612230;612231;612232;612589;612590;612591;612592;608089;131200;133239;608805;137950;601894;102200;262650;254500;126200;612594;612595;612596;608446;608557;613282;613387;601665;239100;255800;309350;313400;166710;600116;…
DB00969	114480;122700;609532;259500;176807;607592
DB00392	104300;241850;114480;126200;612594;612595;612596;256700;613013;613014;613015;613016;613017;601665;600116
DB00376	104300;104310;606889;108725;118700;300464;607339;608316;608318;608901;610938;611139;612030;612067;277900;144010;611771;211980;608935;612052;612571;612593;614210;126200;612594;612595;612596;608446;608557;601665;600116;177900;601454;602723;603935;604316;605364;605606;607857;610707;612410;612599;612950;181500;181510;600511;600850;603013;603175;603176;603206;603342;604906;608078;608543;612361;613025;…
DB00208	300100;202400;109200;104300;600807;108725;114480;601367;114500;608812;611469;612229;612230;612231;612232;612589;612590;612591;612592;122700;218800;219050;612067;608089;131200;143500;610424;609532;236000;267750;211980;608935;612052;612571;612593;614210;153880;254600;608446;608557;182940;613282;613387;601665;239100;255800;309350;313400;259500;176100;613065;613067;189800;609402;609403;609404;311360;…
DB01586	605911;231050;175100;300100;202400;103780;109200;608810;104300;105400;607834;600807;277460;108725;209850;300425;300495;300496;606053;607373;608049;608636;609378;610676;610836;610838;610908;611015;611016;611913;612100;613410;613436;109100;613551;601859;607271;109650;114480;131300;115150;609338;212750;607202;609753;609754;609755;611598;612005;612006;612007;612008;612009;612010;612011;114500;608812;…
DB00708	209850;300425;300495;300496;606053;607373;608049;608636;609378;610676;610836;610838;610908;611015;611016;611913;612100;613410;613436;300464;607339;608316;608318;608901;610938;611139;612030;608805;126200;612594;612595;612596;601665;166710;609734;102300;608831;610438;610439;611185;611242;612853;184850
DB00989	104300;105400;607834;143465;608903;608904;608905;608906;612311;612312;613003;209850;300425;300495;300496;606053;607373;608049;608636;609378;610676;610836;610838;610908;611015;611016;611913;612100;613410;613436;241850;114480;300464;607339;608316;608318;608901;610938;611139;612030;612067;230800;230900;231000;232600;211980;608935;612052;612571;612593;614210;126200;612594;612595;612596;608446;608557;…
DB00059	613065;613067
DB04819	605911;300100;202400;109200;104300;607196;105400;613571;201750;207410;607834;600807;108725;209850;300425;300495;300496;606053;607373;608049;608636;609378;610676;610836;610838;610908;611015;611016;611913;612100;613410;613436;109100;613551;109650;613161;114480;113970;255120;114500;608812;611469;612229;612230;612231;612232;612589;612590;612591;612592;123400;219050;612527;612563;274270;190685;305000;…
DB00530	200990;231050;175100;300100;109200;104300;206800;139300;613546;600807;108725;209850;300425;300495;300496;606053;607373;608049;608636;609378;610676;610836;610838;610908;611015;611016;611913;612100;613410;613436;109100;613551;109650;113620;113650;610896;114480;600880;113970;114290;131300;115150;300831;114500;608812;611469;612229;612230;612231;612232;612589;612590;612591;612592;308050;218040;219050;…
DB00570	236792;600721;613657;231530;600501;175100;300100;202400;103780;109200;104300;105400;607834;600807;108725;235400;612922;612923;612924;612925;612926;209850;300425;300495;300496;606053;607373;608049;608636;609378;610676;610836;610838;610908;611015;611016;611913;612100;613410;613436;109100;613551;601859;607271;109650;114480;600880;113970;601367;604213;114500;608812;611469;612229;612230;612231;612232;…
DB00625	202400;104300;600807;108725;209850;300425;300495;300496;606053;607373;608049;608636;609378;610676;610836;610838;610908;611015;611016;611913;612100;613410;613436;109100;613551;109650;114480;609338;114500;608812;611469;612229;612230;612231;612232;612589;612590;612591;612592;300464;607339;608316;608318;608901;610938;611139;612030;122700;219050;190685;608089;133239;109350;137800;607248;613028;613029;…
DB00485	202400;104300;600807;108725;209850;300425;300495;300496;606053;607373;608049;608636;609378;610676;610836;610838;610908;611015;611016;611913;612100;613410;613436;109100;613551;109650;114480;114500;608812;611469;612229;612230;612231;612232;612589;612590;612591;612592;120100;607115;133239;609532;266600;530000;127750;211980;608935;612052;612571;612593;614210;609148;611162;540000;251900;191900;126200;…
DB00500	105400;607834;600807;209850;300425;300495;300496;606053;607373;608049;608636;609378;610676;610836;610838;610908;611015;611016;611913;612100;613410;613436;212750;607202;609753;609754;609755;611598;612005;612006;612007;612008;612009;612010;612011;123400;609423;126200;612594;612595;612596;605841;609039;612417;612851;614223;613282;613387;601665;140600;165720;607850;610839;612400;612401;176807;607592;…
DB03138	175100;300100;103780;604131;104300;105400;607834;207900;600807;108725;612794;209850;300425;300495;300496;606053;607373;608049;608636;609378;610676;610836;610838;610908;611015;611016;611913;612100;613410;613436;109100;613551;109400;109650;114480;601003;613021;113970;609338;115430;601367;114500;608812;611469;612229;612230;612231;612232;612589;612590;612591;612592;219050;219700;612528;190685;145680;…
DB02579	103780;104300;105400;607834;600807;108725;209850;300425;300495;300496;606053;607373;608049;608636;609378;610676;610836;610838;610908;611015;611016;611913;612100;613410;613436;109100;613551;109650;114480;114500;608812;611469;612229;612230;612231;612232;612589;612590;612591;612592;209300;608089;227650;137800;607248;613028;613029;613030;613031;613033;609886;235200;277900;609423;266600;108010;147480;…
DB02207	600501;175100;203450;104300;105400;607834;600807;108725;143465;608903;608904;608905;608906;612311;612312;613003;209850;300425;300495;300496;606053;607373;608049;608636;609378;610676;610836;610838;610908;611015;611016;611913;612100;613410;613436;114480;114500;608812;611469;612229;612230;612231;612232;612589;612590;612591;612592;209880;219050;612067;131200;133239;109350;137800;607248;613028;613029;…
DB00779	104300;600807;114480;530000;211980;608935;612052;612571;612593;614210;540000;251900;126200;612594;612595;612596;608446;608557;140600;165720;607850;610839;612400;612401;176807;607592;177900;601454;602723;603935;604316;605364;605606;607857;610707;612410;612599;612950;181500;181510;600511;600850;603013;603175;603176;603206;603342;604906;608078;608543;612361;613025;137215;613659;185100;606799
DB01579	601665
DB02095	175100;103780;104300;105400;607834;600807;108725;209850;300425;300495;300496;606053;607373;608049;608636;609378;610676;610836;610838;610908;611015;611016;611913;612100;613410;613436;109650;114480;114500;608812;611469;612229;612230;612231;612232;612589;612590;612591;612592;122700;219050;190685;612067;608089;131200;133239;227650;109350;137800;607248;613028;613029;613030;613031;613033;235200;610424;…
DB01576	200990;219090;175100;103780;203450;104290;104300;105400;607834;180920;608631;608638;608781;609954;600807;108725;143465;608903;608904;608905;608906;612311;612312;613003;209850;300425;300495;300496;606053;607373;608049;608636;609378;610676;610836;610838;610908;611015;611016;611913;612100;613410;613436;109100;613551;109650;114480;607499;610269;113970;601367;120200;114500;608812;611469;612229;612230;…
DB02266	175100;103780;109200;104300;105400;300068;312300;607834;600807;108725;143465;608903;608904;608905;608906;612311;612312;613003;209850;300425;300495;300496;606053;607373;608049;608636;609378;610676;610836;610838;610908;611015;611016;611913;612100;613410;613436;109100;613551;114480;211400;609338;114500;608812;611469;612229;612230;612231;612232;612589;612590;612591;612592;277180;300464;607339;608316;…
DB03407	103780;143465;608903;608904;608905;608906;612311;612312;613003;209850;300425;300495;300496;606053;607373;608049;608636;609378;610676;610836;610838;610908;611015;611016;611913;612100;613410;613436;114480;188400;192430;167870;607853;609985;171300;176807;607592;181500;181510;600511;600850;603013;603175;603176;603206;603342;604906;608078;608543;612361;613025
DB00881	231050;175100;104300;105400;607834;600807;108725;209850;300425;300495;300496;606053;607373;608049;608636;609378;610676;610836;610838;610908;611015;611016;611913;612100;613410;613436;109100;613551;109650;114480;600880;113970;131300;601367;114500;608812;611469;612229;612230;612231;612232;612589;612590;612591;612592;300464;607339;608316;608318;608901;610938;611139;612030;219700;190685;608089;131200;…
DB01597	104300;108725;601859;607271;114480;114500;608812;611469;612229;612230;612231;612232;612589;612590;612591;612592;219050;133239;211980;608935;612052;612571;612593;614210;608446;608557;613065;613067;176807;607592;137215;613659;603956
DB01171	209850;300425;300495;300496;606053;607373;608049;608636;609378;610676;610836;610838;610908;611015;611016;611913;612100;613410;613436;300615;131200;143100;171300;311360;176807;607592
DB00760	600807;608579
DB04173	605911;605552;200100;231050;175100;300100;103780;109200;104300;104310;606889;105400;607834;600807;277460;108725;614089;143465;608903;608904;608905;608906;612311;612312;613003;209850;300425;300495;300496;606053;607373;608049;608636;609378;610676;610836;610838;610908;611015;611016;611913;612100;613410;613436;109100;613551;109650;114480;300615;600880;113970;131300;255120;609338;115430;601367;613630;…
DB01337	103780;104300;607834;143465;608903;608904;608905;608906;612311;612312;613003;209850;300425;300495;300496;606053;607373;608049;608636;609378;610676;610836;610838;610908;611015;611016;611913;612100;613410;613436;114480;219050;612067;211980;608935;612052;612571;612593;614210;176807;607592;100100;272120
DB00781	175100;104300;105400;607834;600807;108725;209850;300425;300495;300496;606053;607373;608049;608636;609378;610676;610836;610838;610908;611015;611016;611913;612100;613410;613436;109100;613551;109650;114480;212750;607202;609753;609754;609755;611598;612005;612006;612007;612008;612009;612010;612011;114500;608812;611469;612229;612230;612231;612232;612589;612590;612591;612592;190685;608089;131200;226600;…
DB00908	202400;103780;104300;600807;108725;209850;300425;300495;300496;606053;607373;608049;608636;609378;610676;610836;610838;610908;611015;611016;611913;612100;613410;613436;109100;613551;109650;612292;114480;601144;613123;113970;114500;608812;611469;612229;612230;612231;612232;612589;612590;612591;612592;122700;219700;612067;608089;131200;133239;137800;607248;613028;613029;613030;613031;613033;611881;…
DB00440	104300;108725;209850;300425;300495;300496;606053;607373;608049;608636;609378;610676;610836;610838;610908;611015;611016;611913;612100;613410;613436;109100;613551;114480;114500;608812;611469;612229;612230;612231;612232;612589;612590;612591;612592;277900;266600;108010;211980;608935;612052;612571;612593;614210;251900;254500;608446;608557;182940;613282;613387;601665;166710;259500;167000;607893;176100;…
DB01627	608579
DB00459	109200;104300;600807;108725;209850;300425;300495;300496;606053;607373;608049;608636;609378;610676;610836;610838;610908;611015;611016;611913;612100;613410;613436;109100;613551;601859;607271;114480;114500;608812;611469;612229;612230;612231;612232;612589;612590;612591;612592;219050;133239;609423;243700;211980;608935;612052;612571;612593;614210;155255;254500;608446;608557;161550;607107;613282;613387;…
DB00512	236792;600721;613657;610006;210200;210210;605552;200100;100800;231050;219080;175100;201810;300100;202400;170650;225750;610181;612952;103780;203500;109200;104300;609924;105250;105400;300068;312300;105830;607834;612718;207900;608643;608631;608638;608781;609954;600807;108725;143465;608903;608904;608905;608906;612311;612312;613003;235400;612922;612923;612924;612925;612926;209850;300425;300495;300496;…
DB01169	236792;600721;613657;600501;101200;101400;231050;175100;103050;201810;300100;613500;613501;613506;170650;225750;610181;610333;103780;109200;608810;604131;265380;104300;104310;606889;217080;609924;105400;613435;170390;300068;312300;105830;106210;206700;601186;613571;207410;607834;109730;180920;207900;301835;600807;208900;108725;614089;108770;600309;606215;143465;608903;608904;608905;608906;612311;…
DB00912	202400;109650;114480;114500;608812;611469;612229;612230;612231;612232;612589;612590;612591;612592;190685;608089;109350;609532;277900;211980;608935;612052;612571;612593;614210;259500;167000;607893;260350;606856;613347;613348;613065;613067;176807;607592;608579;137215;613659;109800
DB00568	202400;607834;108725;143465;608903;608904;608905;608906;612311;612312;613003;114500;608812;611469;612229;612230;612231;612232;612589;612590;612591;612592;159900;600116;181500;181510;600511;600850;603013;603175;603176;603206;603342;604906;608078;608543;612361;613025
DB00433	104300;108725;114480;612067;608089;211980;608935;612052;612571;612593;614210;608446;608557;601665;176807;607592;109800
DB04688	104300;241850;114480;126200;612594;612595;612596;256700;613013;613014;613015;613016;613017;601665
DB00533	600501;175100;300100;104300;105400;607834;600807;108725;235400;612922;612923;612924;612925;612926;209850;300425;300495;300496;606053;607373;608049;608636;609378;610676;610836;610838;610908;611015;611016;611913;612100;613410;613436;109100;613551;146255;109650;112310;114480;608354;601367;114500;608812;611469;612229;612230;612231;612232;612589;612590;612591;612592;300464;607339;608316;608318;608901;…
DB03553	114480;601665
DB00380	610006;246450;605911;231530;210210;300100;203740;104300;105400;600807;209850;300425;300495;300496;606053;607373;608049;608636;609378;610676;610836;610838;610908;611015;611016;611913;612100;613410;613436;601859;607271;114480;606864;255120;215700;114500;608812;611469;612229;612230;612231;612232;612589;612590;612591;612592;612359;219050;220110;261515;608089;131200;133239;606764;231670;277900;609423;…
DB00446	175100;109200;104300;600807;108725;209850;300425;300495;300496;606053;607373;608049;608636;609378;610676;610836;610838;610908;611015;611016;611913;612100;613410;613436;109100;613551;601859;607271;109650;114480;114500;608812;611469;612229;612230;612231;612232;612589;612590;612591;612592;219050;130000;608089;131200;133239;109350;137800;607248;613028;613029;613030;613031;613033;609532;609423;236600;…
DB01327	600807;209850;300425;300495;300496;606053;607373;608049;608636;609378;610676;610836;610838;610908;611015;611016;611913;612100;613410;613436;114480;212138;114500;608812;611469;612229;612230;612231;612232;612589;612590;612591;612592;259500;608579;109800
DB01093	203400;610600;600501;175100;300100;202400;103780;109200;604131;104290;104300;105400;300068;312300;613571;201750;207410;607834;600807;277460;108725;607941;614089;612794;613087;600309;606215;209850;300425;300495;300496;606053;607373;608049;608636;609378;610676;610836;610838;610908;611015;611016;611913;612100;613410;613436;109100;613551;601859;607271;109650;301900;607595;114480;609220;113970;125310;…
DB00935	167870;607853;609985;311360;176807;607592
DB00685	236792;600721;613657;605552;200100;219080;175100;300100;202400;118450;610205;103780;104300;609924;105400;607834;139300;613546;600807;108725;600309;606215;143465;608903;608904;608905;608906;612311;612312;613003;209850;300425;300495;300496;606053;607373;608049;608636;609378;610676;610836;610838;610908;611015;611016;611913;612100;613410;613436;109100;613551;601859;607271;109650;114480;255120;212750;…
DB04325	103780;104300;607834;608631;608638;608781;609954;143465;608903;608904;608905;608906;612311;612312;613003;209850;300425;300495;300496;606053;607373;608049;608636;609378;610676;610836;610838;610908;611015;611016;611913;612100;613410;613436;131200;143100;164230;604715;167870;607853;609985;171300;181500;181510;600511;600850;603013;603175;603176;603206;603342;604906;608078;608543;612361;613025;272120
DB00015	608446;608557;606799
DB00675	264300;236792;600721;613657;610006;605911;261640;274000;100800;101200;101400;231050;219090;175100;300100;603471;202400;170650;225750;610181;612952;118450;610205;103470;300650;103780;203450;109200;203655;608810;265380;104300;104310;606889;104530;609056;105250;105400;613435;300068;312300;105830;106210;206700;206800;601186;606788;107250;613118;613571;201750;207410;607834;109730;612718;139300;613546;…
DB01276	175100;300100;104300;600807;114480;114500;608812;611469;612229;612230;612231;612232;612589;612590;612591;612592;608089;133780;601813;609423;178500;211980;608935;612052;612571;612593;614210;254500;608446;608557;613282;613387;601665;239100;255800;309350;313400;166600;607634;166710;259770;167000;607893;600116;613065;613067;189800;609402;609403;609404;311360;176807;607592;176920;181500;181510;600511;…
DB03156	608446;608557
DB01137	300100;609924;105400;608643;108725;235400;612922;612923;612924;612925;612926;209850;300425;300495;300496;606053;607373;608049;608636;609378;610676;610836;610838;610908;611015;611016;611913;612100;613410;613436;109100;613551;114480;271900;255120;120200;114500;608812;611469;612229;612230;612231;612232;612589;612590;612591;612592;609536;300048;608089;131200;609313;305620;137800;607248;613028;613029;…
DB00496	219050;100100
DB00813	103780;109200;104300;105400;607834;600807;209850;300425;300495;300496;606053;607373;608049;608636;609378;610676;610836;610838;610908;611015;611016;611913;612100;613410;613436;109100;613551;114480;612067;131200;608805;609532;609423;236000;177200;211980;608935;612052;612571;612593;614210;126200;612594;612595;612596;608446;608557;613282;613387;601665;166710;259500;167000;607893;260350;606856;613347;…
DB03167	203400;610600;201810;139300;613546;209850;300425;300495;300496;606053;607373;608049;608636;609378;610676;610836;610838;610908;611015;611016;611913;612100;613410;613436;109100;613551;114480;115430;201910;219050;145680;608089;131200;133239;201710;211980;608935;612052;612571;612593;614210;613282;613387;166710;184700;176807;607592
DB01361	109200;104300;105400;607834;600807;108725;114480;114500;608812;611469;612229;612230;612231;612232;612589;612590;612591;612592;133239;227650;137800;607248;613028;613029;613030;613031;613033;137950;601894;235200;609532;277900;612244;266600;147480;211980;608935;612052;612571;612593;614210;609148;611162;251900;608446;608557;256700;613013;613014;613015;613016;613017;601665;259500;260350;606856;613347;…
DB01019	104300;607834;209850;300425;300495;300496;606053;607373;608049;608636;609378;610676;610836;610838;610908;611015;611016;611913;612100;613410;613436;219050;190685;612067;131200;133239;300624;309548;109350;211980;608935;612052;612571;612593;614210;607501;601665;140600;165720;607850;610839;612400;612401;260350;606856;613347;613348;184700;176807;607592;100100;137215;613659
DB02052	175100;300100;109200;104300;105400;300068;312300;607834;600807;108725;209850;300425;300495;300496;606053;607373;608049;608636;609378;610676;610836;610838;610908;611015;611016;611913;612100;613410;613436;109100;613551;601859;607271;109650;210900;114480;212750;607202;609753;609754;609755;611598;612005;612006;612007;612008;612009;612010;612011;120200;114500;608812;611469;612229;612230;612231;612232;…
DB00281	104300;105400;607834;600807;108725;209850;300425;300495;300496;606053;607373;608049;608636;609378;610676;610836;610838;610908;611015;611016;611913;612100;613410;613436;109100;613551;109650;612292;114480;601144;613123;114500;608812;611469;612229;612230;612231;612232;612589;612590;612591;612592;219050;190685;608089;131200;133020;133239;227650;608805;228960;109350;137800;607248;613028;613029;613030;…
DB04343	104300;114480;137800;607248;613028;613029;613030;613031;613033;127750;211980;608935;612052;612571;612593;614210;609148;611162;182940;601665;167870;607853;609985;184700;176807;607592;606232;109800
DB01173	607778;201000;219090;103780;109200;608810;104300;105400;607834;600807;108725;209850;300425;300495;300496;606053;607373;608049;608636;609378;610676;610836;610838;610908;611015;611016;611913;612100;613410;613436;109100;613551;112500;114480;613021;113970;601367;118200;118220;180800;610313;114500;608812;611469;612229;612230;612231;612232;612589;612590;612591;612592;300464;607339;608316;608318;608901;…
DB00404	103780;109200;104300;607834;600807;108725;209850;300425;300495;300496;606053;607373;608049;608636;609378;610676;610836;610838;610908;611015;611016;611913;612100;613410;613436;114480;219050;131200;228300;609532;609423;211980;608935;612052;612571;612593;614210;254500;608446;608557;605841;609039;612417;612851;614223;601665;259500;167870;607853;609985;600116;184700;176807;607592;181500;181510;600511;…
DB01265	610424
DB00756	104300;607834;600807;108725;143465;608903;608904;608905;608906;612311;612312;613003;209850;300425;300495;300496;606053;607373;608049;608636;609378;610676;610836;610838;610908;611015;611016;611913;612100;613410;613436;114480;113970;114500;608812;611469;612229;612230;612231;612232;612589;612590;612591;612592;608089;133239;137800;607248;613028;613029;613030;613031;613033;236000;211980;608935;612052;…
DB00520	600807;608579
DB04365	231050;175100;103780;109200;608810;104300;105400;300068;312300;607834;600807;108725;209850;300425;300495;300496;606053;607373;608049;608636;609378;610676;610836;610838;610908;611015;611016;611913;612100;613410;613436;109100;613551;109650;114480;300615;113970;131300;610756;114500;608812;611469;612229;612230;612231;612232;612589;612590;612591;612592;219050;219700;122470;300590;610759;190685;608089;…
DB00127	104300;600807;108725;108770;209850;300425;300495;300496;606053;607373;608049;608636;609378;610676;610836;610838;610908;611015;611016;611913;612100;613410;613436;601859;607271;114480;601003;608837;114500;608812;611469;612229;612230;612231;612232;612589;612590;612591;612592;219050;601680;160500;600334;606070;610099;608089;133239;600884;193700;606764;158300;603689;609423;143100;146200;211980;608935;…
DB03616	161800
DB01268	231050;104300;600807;108725;209850;300425;300495;300496;606053;607373;608049;608636;609378;610676;610836;610838;610908;611015;611016;611913;612100;613410;613436;109100;613551;109650;114480;601144;611875;131300;215400;303600;114500;608812;611469;612229;612230;612231;612232;612589;612590;612591;612592;219050;219700;160500;600334;606070;610099;190685;130000;608089;131200;133239;607341;109350;606764;…
DB00686	104300;600807;114480;601367;122700;227600;306700;306900;211980;608935;612052;612571;612593;614210;248370;154700;613073;608446;608557;613282;613387;601665;259500;260350;606856;613347;613348;176807;607592;137215;613659;606799;188050
DB00248	103780;607834;143465;608903;608904;608905;608906;612311;612312;613003;209850;300425;300495;300496;606053;607373;608049;608636;609378;610676;610836;610838;610908;611015;611016;611913;612100;613410;613436;209880;131200;137800;607248;613028;613029;613030;613031;613033;102200;256800;608654;142623;600155;600156;606874;606875;608462;611644;613711;613712;143100;127750;159900;600116;171300;600634;102300;…
DB01091	600807;209850;300425;300495;300496;606053;607373;608049;608636;609378;610676;610836;610838;610908;611015;611016;611913;612100;613410;613436;109100;613551;109650;114480;114500;608812;611469;612229;612230;612231;612232;612589;612590;612591;612592;190685;608089;610247;613412;109350;277900;236000;613282;613387;167000;607893;260350;606856;613347;613348;176807;607592;177900;601454;602723;603935;604316;…
DB01553	608089;131200;601665;140600;165720;607850;610839;612400;612401;184700;176807;607592;137215;613659
DB02789	175100;201810;103780;104300;607834;108725;209850;300425;300495;300496;606053;607373;608049;608636;609378;610676;610836;610838;610908;611015;611016;611913;612100;613410;613436;109100;613551;114480;114500;608812;611469;612229;612230;612231;612232;612589;612590;612591;612592;219050;608089;131200;133239;228300;300624;309548;109350;137800;607248;613028;613029;613030;613031;613033;609532;609423;266600;…
DB00504	103780;609532
DB00741	231050;219080;175100;201810;300100;202400;103780;109200;104300;105400;300068;312300;613118;607834;600807;108725;209850;300425;300495;300496;606053;607373;608049;608636;609378;610676;610836;610838;610908;611015;611016;611913;612100;613410;613436;109100;613551;601859;607271;130650;109650;607447;114480;211400;613021;613071;300615;607499;610269;113970;131300;212750;607202;609753;609754;609755;611598;…
DB00350	109200;177200;608446;608557;166710;176807;607592;177900;601454;602723;603935;604316;605364;605606;607857;610707;612410;612599;612950;267430
DB00848	175100;300100;104300;105400;607834;208000;600807;108725;209850;300425;300495;300496;606053;607373;608049;608636;609378;610676;610836;610838;610908;611015;611016;611913;612100;613410;613436;109100;613551;114480;212750;607202;609753;609754;609755;611598;612005;612006;612007;612008;612009;612010;612011;601367;114500;608812;611469;612229;612230;612231;612232;612589;612590;612591;612592;131200;133239;…
DB00343	300600;104300;607834;600807;143465;608903;608904;608905;608906;612311;612312;613003;209850;300425;300495;300496;606053;607373;608049;608636;609378;610676;610836;610838;610908;611015;611016;611913;612100;613410;613436;109100;613551;109650;114480;611875;114500;608812;611469;612229;612230;612231;612232;612589;612590;612591;612592;300464;607339;608316;608318;608901;610938;611139;612030;219050;130000;…
DB00503	300100;202400;109200;104300;105400;607834;600807;108725;209850;300425;300495;300496;606053;607373;608049;608636;609378;610676;610836;610838;610908;611015;611016;611913;612100;613410;613436;109100;613551;601859;607271;209920;109650;114480;113970;609338;601367;114500;608812;611469;612229;612230;612231;612232;612589;612590;612591;612592;300464;607339;608316;608318;608901;610938;611139;612030;122700;…
DB02137	209850;300425;300495;300496;606053;607373;608049;608636;609378;610676;610836;610838;610908;611015;611016;611913;612100;613410;613436;272300
DB00930	105400;607834;108725;109100;613551;300464;607339;608316;608318;608901;610938;611139;612030;144010;211980;608935;612052;612571;612593;614210;609148;611162;613282;613387;601665;177900;601454;602723;603935;604316;605364;605606;607857;610707;612410;612599;612950
DB03323	114480;134600;227810;613388
DB01900	175100;300100;225750;610181;103470;300650;103780;203450;109200;608810;604131;265380;104300;105400;613435;105830;206700;601186;613571;201750;207410;607834;600807;108725;600309;606215;143465;608903;608904;608905;608906;612311;612312;613003;235400;612922;612923;612924;612925;612926;209850;300425;300495;300496;606053;607373;608049;608636;609378;610676;610836;610838;610908;611015;611016;611913;612100;…
DB00483	104300;114480;219050;176807;607592;100100
DB00826	202400;104300;105400;600807;209850;300425;300495;300496;606053;607373;608049;608636;609378;610676;610836;610838;610908;611015;611016;611913;612100;613410;613436;109100;613551;114480;604290;137800;607248;613028;613029;613030;613031;613033;235200;277900;211980;608935;612052;612571;612593;614210;309400;140600;165720;607850;610839;612400;612401;166710;189800;609402;609403;609404;176807;607592;177900;…
DB01942	104300;105400;600807;108725;209850;300425;300495;300496;606053;607373;608049;608636;609378;610676;610836;610838;610908;611015;611016;611913;612100;613410;613436;109650;114480;114500;608812;611469;612229;612230;612231;612232;612589;612590;612591;612592;190685;608089;133239;604290;137800;607248;613028;613029;613030;613031;613033;235200;277900;609423;236000;143100;211980;608935;612052;612571;612593;…
DB01024	231050;175100;300100;109200;104300;105400;607834;600807;108725;209850;300425;300495;300496;606053;607373;608049;608636;609378;610676;610836;610838;610908;611015;611016;611913;612100;613410;613436;109100;613551;109650;114480;131300;212750;607202;609753;609754;609755;611598;612005;612006;612007;612008;612009;612010;612011;114500;608812;611469;612229;612230;612231;612232;612589;612590;612591;612592;…
DB00214	203400;610600;231050;600807;108725;131300;114500;608812;611469;612229;612230;612231;612232;612589;612590;612591;612592;122700;219700;131200;177200;211980;608935;612052;612571;612593;614210;608446;608557;613282;613387;166710;260350;606856;613347;613348;613065;613067;189800;609402;609403;609404;176807;607592;145260;177735;264350;603233;612462;177900;601454;602723;603935;604316;605364;605606;607857;…
DB00327	209850;300425;300495;300496;606053;607373;608049;608636;609378;610676;610836;610838;610908;611015;611016;611913;612100;613410;613436
DB04832	607834;114480;131200;609313;228000;613688;601665;176807;607592;609620
DB00627	600501;231050;175100;300100;103780;109200;104300;105400;607834;109730;600807;277460;108725;209850;300425;300495;300496;606053;607373;608049;608636;609378;610676;610836;610838;610908;611015;611016;611913;612100;613410;613436;109100;613551;109650;114480;607499;610269;131300;115150;609338;601367;114500;608812;611469;612229;612230;612231;612232;612589;612590;612591;612592;209880;300464;607339;608316;…
DB00788	231050;175100;300100;202400;104300;105400;607834;600807;108725;209850;300425;300495;300496;606053;607373;608049;608636;609378;610676;610836;610838;610908;611015;611016;611913;612100;613410;613436;109100;613551;601859;607271;109650;114480;607499;610269;131300;609338;212750;607202;609753;609754;609755;611598;612005;612006;612007;612008;612009;612010;612011;114500;608812;611469;612229;612230;612231;…
DB00382	175100;300100;103780;104300;105400;607834;600807;108725;143465;608903;608904;608905;608906;612311;612312;613003;209850;300425;300495;300496;606053;607373;608049;608636;609378;610676;610836;610838;610908;611015;611016;611913;612100;613410;613436;241850;146255;114480;607499;610269;114500;608812;611469;612229;612230;612231;612232;612589;612590;612591;612592;209880;254210;190685;612067;131200;133239;…
DB03017	103780;109650;186580;114480;115430;114500;608812;611469;612229;612230;612231;612232;612589;612590;612591;612592;122700;190685;145680;608089;109350;277900;266600;211980;608935;612052;612571;612593;614210;608446;608557;613282;613387;601665;167000;607893;260350;606856;613347;613348;176807;607592;181500;181510;600511;600850;603013;603175;603176;603206;603342;604906;608078;608543;612361;613025;137215;…
DB00658	146200;166710
DB04751	104300;114480;114500;608812;611469;612229;612230;612231;612232;612589;612590;612591;612592;219050;608089;133239;137800;607248;613028;613029;613030;613031;613033;609423;211980;608935;612052;612571;612593;614210;155755;606719;254500;608446;608557;161550;607107;256700;613013;613014;613015;613016;613017;259500;167000;607893;260350;606856;613347;613348;613065;613067;176807;607592;177900;601454;602723;…
DB00929	175100;104300;105400;607834;600807;108725;209850;300425;300495;300496;606053;607373;608049;608636;609378;610676;610836;610838;610908;611015;611016;611913;612100;613410;613436;109650;114480;114500;608812;611469;612229;612230;612231;612232;612589;612590;612591;612592;219050;131200;133239;227650;109350;137800;607248;613028;613029;613030;613031;613033;235200;277900;609423;236100;266600;147480;530000;…
DB03021	161800
DB00019	114480;167000;607893
DB01126	264300;203400;610600;109200;104300;300068;312300;108725;209850;300425;300495;300496;606053;607373;608049;608636;609378;610676;610836;610838;610908;611015;611016;611913;612100;613410;613436;114480;114500;608812;611469;612229;612230;612231;612232;612589;612590;612591;612592;602398;608089;131200;133239;137800;607248;613028;613029;613030;613031;613033;211980;608935;612052;612571;612593;614210;155255;…
DB04513	175100;300100;103780;104300;105400;607834;600807;108725;143465;608903;608904;608905;608906;612311;612312;613003;209850;300425;300495;300496;606053;607373;608049;608636;609378;610676;610836;610838;610908;611015;611016;611913;612100;613410;613436;109650;114480;601367;114500;608812;611469;612229;612230;612231;612232;612589;612590;612591;612592;256450;601820;219050;190685;608089;131200;133239;227650;…
DB03760	231050;175100;104300;105400;600807;108725;209850;300425;300495;300496;606053;607373;608049;608636;609378;610676;610836;610838;610908;611015;611016;611913;612100;613410;613436;114480;131300;114500;608812;611469;612229;612230;612231;612232;612589;612590;612591;612592;219050;219700;190685;608089;131200;133239;137800;607248;613028;613029;613030;613031;613033;256800;608654;609423;236000;213600;127750;…
DB00590	175100;104300;607834;600807;108725;209850;300425;300495;300496;606053;607373;608049;608636;609378;610676;610836;610838;610908;611015;611016;611913;612100;613410;613436;109100;613551;601859;607271;114480;115150;114500;608812;611469;612229;612230;612231;612232;612589;612590;612591;612592;300464;607339;608316;608318;608901;610938;611139;612030;218040;219050;130000;166000;608089;133239;609423;236000;…
DB02181	225750;610181;612952;610448
DB00302	109200;104300;600807;108725;209850;300425;300495;300496;606053;607373;608049;608636;609378;610676;610836;610838;610908;611015;611016;611913;612100;613410;613436;109100;613551;114480;601367;114500;608812;611469;612229;612230;612231;612232;612589;612590;612591;612592;219050;130000;131200;133239;306700;277900;609423;609192;254500;608446;608557;601665;239100;255800;309350;313400;166200;166710;600116;…
DB01904	606003
DB00812	175100;104300;105400;607834;600807;108725;209850;300425;300495;300496;606053;607373;608049;608636;609378;610676;610836;610838;610908;611015;611016;611913;612100;613410;613436;109100;613551;114480;613630;114500;608812;611469;612229;612230;612231;612232;612589;612590;612591;612592;122700;218800;125595;190685;131200;131760;131800;131900;133239;227650;109350;143500;137800;607248;613028;613029;613030;…
DB00394	264300;600972;175100;608688;265380;104300;105400;601186;607834;600807;256050;108725;209850;300425;300495;300496;606053;607373;608049;608636;609378;610676;610836;610838;610908;611015;611016;611913;612100;613410;613436;109100;613551;209920;109400;109650;612362;607595;114480;211400;600880;212070;609338;601367;114500;608812;611469;612229;612230;612231;612232;612589;612590;612591;612592;277180;607091;…
DB00143	236792;600721;613657;231050;175100;300100;103470;300650;103780;109200;608810;203740;104300;104310;606889;105400;607834;208000;600807;277460;108725;143465;608903;608904;608905;608906;612311;612312;613003;209850;300425;300495;300496;606053;607373;608049;608636;609378;610676;610836;610838;610908;611015;611016;611913;612100;613410;613436;109100;613551;601859;607271;109650;607447;114480;211400;600880;…
DB04074	114480;601665
DB00997	264300;236792;600721;613657;246450;605911;231530;210210;100800;231050;219080;219090;175100;201810;300100;202400;103780;109200;608810;203740;604131;300448;104290;104300;104310;606889;609056;105250;105400;105500;170390;300068;312300;105830;106210;206700;613571;201750;207410;607834;600807;208900;277460;108725;607941;614089;612794;108900;600309;606215;301040;143465;608903;608904;608905;608906;612311;…
DB02663	203450;105400;607834;600807;209850;300425;300495;300496;606053;607373;608049;608636;609378;610676;610836;610838;610908;611015;611016;611913;612100;613410;613436;114480;608089;131200;137800;607248;613028;613029;613030;613031;613033;151100;127750;211980;608935;612052;612571;612593;614210;605309;161550;607107;601665;167000;607893;260350;606856;613347;613348;176807;607592;176920;276950;314390
DB04524	248360;613282;613387;601665;176807;607592
DB00509	144010
DB00183	104300;209850;300425;300495;300496;606053;607373;608049;608636;609378;610676;610836;610838;610908;611015;611016;611913;612100;613410;613436;114480;114500;608812;611469;612229;612230;612231;612232;612589;612590;612591;612592;133239;608805;609423;127750;126200;612594;612595;612596;182940;601665;164230;166710;167870;607853;609985;184700;609734;176807;607592;102300;608831;610438;610439;611185;611242;…
DB00539	103780;109200;104300;105400;300068;312300;613118;607834;108725;209850;300425;300495;300496;606053;607373;608049;608636;609378;610676;610836;610838;610908;611015;611016;611913;612100;613410;613436;114480;114500;608812;611469;612229;612230;612231;612232;612589;612590;612591;612592;300464;607339;608316;608318;608901;610938;611139;612030;608089;131200;609423;530000;211980;608935;612052;612571;612593;…
DB00582	114480;122700;133239;609532;601665;259500;311360;176807;607592;608579
DB00027	104300;600807;209850;300425;300495;300496;606053;607373;608049;608636;609378;610676;610836;610838;610908;611015;611016;611913;612100;613410;613436;114480;600274;137800;607248;613028;613029;613030;613031;613033;236000;613688;211980;608935;612052;612571;612593;614210;613282;613387;259500;600116;172700;260540;176807;607592;609620;137215;613659;109800
DB00661	231050;175100;300100;300600;203450;109200;104300;105400;607834;208000;600807;108725;143465;608903;608904;608905;608906;612311;612312;613003;209850;300425;300495;300496;606053;607373;608049;608636;609378;610676;610836;610838;610908;611015;611016;611913;612100;613410;613436;109100;613551;601859;607271;209920;114480;611875;613123;113970;131300;114500;608812;611469;612229;612230;612231;612232;612589;…
DB00555	201810;103780;104300;607834;139300;613546;600807;108725;143465;608903;608904;608905;608906;612311;612312;613003;209850;300425;300495;300496;606053;607373;608049;608636;609378;610676;610836;610838;610908;611015;611016;611913;612100;613410;613436;109650;114480;607499;610269;118700;114500;608812;611469;612229;612230;612231;612232;612589;612590;612591;612592;209880;122700;219050;223360;612067;131200;…
DB00201	203400;610600;219080;175100;300100;103780;203450;109200;613490;203800;104300;105400;611895;206700;607834;139300;613546;600807;208900;277460;108725;600309;606215;143465;608903;608904;608905;608906;612311;612312;613003;209850;300425;300495;300496;606053;607373;608049;608636;609378;610676;610836;610838;610908;611015;611016;611913;612100;613410;613436;109100;613551;109650;114480;300615;607499;610269;…
DB03385	122700
DB00158	236792;600721;613657;210210;305400;600501;605552;200100;200610;607778;101200;101400;231050;219080;219090;100300;175100;300100;202400;613500;613501;613506;170650;276820;203300;103780;203450;109200;203655;203740;104290;265380;104300;104310;606889;104530;105250;105400;300068;312300;206500;105830;106210;206700;106600;206800;601186;107250;607834;608631;608638;608781;609954;600807;208900;277460;108725;…
DB00148	200610;103780;104300;607834;612718;209850;300425;300495;300496;606053;607373;608049;608636;609378;610676;610836;610838;610908;611015;611016;611913;612100;613410;613436;114480;115150;215300;218040;219050;162900;133239;608805;300624;309548;230800;230900;231000;612736;277900;236000;143100;143200;156550;150600;127750;211980;608935;612052;612571;612593;614210;254500;608446;608557;608367;256700;613013;…
DB03864	300100;104300;600807;114480;211980;608935;612052;612571;612593;614210;601665;189800;609402;609403;609404;176807;607592;607136;137215;613659
DB00236	263300
DB00846	175100;114480;114500;608812;611469;612229;612230;612231;612232;612589;612590;612591;612592;131200;133239;211980;608935;612052;612571;612593;614210;259500;167000;607893;260350;606856;613347;613348;176807;607592;137215;613659;109800;603956
DB00784	103470;300650;104300;600807;108725;209850;300425;300495;300496;606053;607373;608049;608636;609378;610676;610836;610838;610908;611015;611016;611913;612100;613410;613436;109100;613551;114480;114500;608812;611469;612229;612230;612231;612232;612589;612590;612591;612592;122700;608089;131200;137800;607248;613028;613029;613030;613031;613033;609532;277900;609423;236000;266600;108010;530000;211980;608935;…
DB01708	175100;300100;103780;109200;104300;105400;300068;312300;607834;139300;613546;600807;277460;108725;143465;608903;608904;608905;608906;612311;612312;613003;209850;300425;300495;300496;606053;607373;608049;608636;609378;610676;610836;610838;610908;611015;611016;611913;612100;613410;613436;109100;613551;109650;607447;114480;237300;115150;601367;613630;114500;608812;611469;612229;612230;612231;612232;…
DB00207	104300;105400;607834;600807;108725;209850;300425;300495;300496;606053;607373;608049;608636;609378;610676;610836;610838;610908;611015;611016;611913;612100;613410;613436;109100;613551;109650;114480;114500;608812;611469;612229;612230;612231;612232;612589;612590;612591;612592;219050;190685;608089;227650;109350;137800;607248;613028;613029;613030;613031;613033;235200;609532;277900;609423;207800;266600;…
DB00519	175100;300100;104300;600807;108725;209850;300425;300495;300496;606053;607373;608049;608636;609378;610676;610836;610838;610908;611015;611016;611913;612100;613410;613436;109100;613551;109650;114480;114500;608812;611469;612229;612230;612231;612232;612589;612590;612591;612592;133239;228000;137800;607248;613028;613029;613030;613031;613033;137950;601894;127750;177200;154700;540000;254500;608446;608557;…
DB01047	600807;209850;300425;300495;300496;606053;607373;608049;608636;609378;610676;610836;610838;610908;611015;611016;611913;612100;613410;613436;114480;137800;607248;613028;613029;613030;613031;613033;236000;211980;608935;612052;612571;612593;614210;613282;613387;259500;176807;607592;177900;601454;602723;603935;604316;605364;605606;607857;610707;612410;612599;612950;137215;613659;109800
DB04574	122700
DB02594	104300;114480;219050;608446;608557
DB00260	109200;105400;607834;600807;108725;109100;613551;114480;131200;211980;608935;612052;612571;612593;614210;254500;608446;608557;601665;167000;607893;600116;176807;607592;608579;137215;613659
DB01200	231050;300100;103780;104300;105400;607834;600807;108725;143465;608903;608904;608905;608906;612311;612312;613003;209850;300425;300495;300496;606053;607373;608049;608636;609378;610676;610836;610838;610908;611015;611016;611913;612100;613410;613436;114480;607499;610269;131300;601367;114500;608812;611469;612229;612230;612231;612232;612589;612590;612591;612592;209880;219700;223360;190685;612067;608089;…
DB00014	109200;104300;300068;312300;600807;108725;209850;300425;300495;300496;606053;607373;608049;608636;609378;610676;610836;610838;610908;611015;611016;611913;612100;613410;613436;114480;114500;608812;611469;612229;612230;612231;612232;612589;612590;612591;612592;608089;131200;133239;137800;607248;613028;613029;613030;613031;613033;211980;608935;612052;612571;612593;614210;254500;608446;608557;161550;…
DB02967	175100;300100;103780;104300;105400;607834;600807;108725;209850;300425;300495;300496;606053;607373;608049;608636;609378;610676;610836;610838;610908;611015;611016;611913;612100;613410;613436;109100;613551;114480;211400;613630;114500;608812;611469;612229;612230;612231;612232;612589;612590;612591;612592;209300;277180;254210;218000;219700;612067;245340;133239;227650;228000;137800;607248;613028;613029;…
DB00866	219080;175100;103780;606788;600807;209850;300425;300495;300496;606053;607373;608049;608636;609378;610676;610836;610838;610908;611015;611016;611913;612100;613410;613436;114480;114500;608812;611469;612229;612230;612231;612232;612589;612590;612591;612592;131200;133239;102200;609423;177200;211980;608935;612052;612571;612593;614210;608446;608557;256700;613013;613014;613015;613016;613017;601665;164230;…
DB00540	103780;104300;105400;607834;608631;608638;608781;609954;600807;108725;143465;608903;608904;608905;608906;612311;612312;613003;209850;300425;300495;300496;606053;607373;608049;608636;609378;610676;610836;610838;610908;611015;611016;611913;612100;613410;613436;109100;613551;114480;601144;114500;608812;611469;612229;612230;612231;612232;612589;612590;612591;612592;219050;612067;133239;227650;137800;…
DB02317	230200;230350;230400
DB01053	605552;200100;300100;109200;104300;105400;607834;600807;108725;209850;300425;300495;300496;606053;607373;608049;608636;609378;610676;610836;610838;610908;611015;611016;611913;612100;613410;613436;109100;613551;109650;162100;114480;113970;255120;114500;608812;611469;612229;612230;612231;612232;612589;612590;612591;612592;300464;607339;608316;608318;608901;610938;611139;612030;190685;608089;131200;…
DB04816	175100;300100;104300;105400;600807;108725;209850;300425;300495;300496;606053;607373;608049;608636;609378;610676;610836;610838;610908;611015;611016;611913;612100;613410;613436;109100;613551;601859;607271;114480;114500;608812;611469;612229;612230;612231;612232;612589;612590;612591;612592;310490;123400;219050;190685;608089;133239;228000;137800;607248;613028;613029;613030;613031;613033;609423;143100;…
DB02330	175100;300100;103780;104300;105400;170390;607834;600807;108725;209850;300425;300495;300496;606053;607373;608049;608636;609378;610676;610836;610838;610908;611015;611016;611913;612100;613410;613436;109100;613551;109650;612292;114480;114500;608812;611469;612229;612230;612231;612232;612589;612590;612591;612592;122700;608089;131200;133239;227650;608805;109350;137800;607248;613028;613029;613030;613031;…
DB03965	253220
DB00722	104300;600807;108725;209850;300425;300495;300496;606053;607373;608049;608636;609378;610676;610836;610838;610908;611015;611016;611913;612100;613410;613436;109100;613551;114480;114500;608812;611469;612229;612230;612231;612232;612589;612590;612591;612592;300464;607339;608316;608318;608901;610938;611139;612030;608089;131200;133239;230800;230900;231000;232600;102200;277900;262650;127750;177200;211980;…
DB00789	231050;300100;104300;600807;108725;209850;300425;300495;300496;606053;607373;608049;608636;609378;610676;610836;610838;610908;611015;611016;611913;612100;613410;613436;109100;613551;114480;131300;114500;608812;611469;612229;612230;612231;612232;612589;612590;612591;612592;219700;608089;610424;609532;277900;609423;266600;108010;243700;608556;211980;608935;612052;612571;612593;614210;308240;153880;…
DB00206	261640;219080;175100;202400;103780;109200;104300;105400;607834;608643;608631;608638;608781;609954;600807;108725;143465;608903;608904;608905;608906;612311;612312;613003;235400;612922;612923;612924;612925;612926;602483;209850;300425;300495;300496;606053;607373;608049;608636;609378;610676;610836;610838;610908;611015;611016;611913;612100;613410;613436;109100;613551;601859;607271;109650;612362;114480;…
DB00870	253220;608446;608557
DB01098	231050;175100;202400;109200;104300;105400;106210;607834;600807;277460;108725;209850;300425;300495;300496;606053;607373;608049;608636;609378;610676;610836;610838;610908;611015;611016;611913;612100;613410;613436;109100;613551;109650;114480;131300;601367;114500;608812;611469;612229;612230;612231;612232;612589;612590;612591;612592;300464;607339;608316;608318;608901;610938;611139;612030;219050;219700;…
DB00455	202400;109200;104300;300068;312300;600807;108725;209850;300425;300495;300496;606053;607373;608049;608636;609378;610676;610836;610838;610908;611015;611016;611913;612100;613410;613436;601859;607271;114480;114500;608812;611469;612229;612230;612231;612232;612589;612590;612591;612592;219050;612067;608089;131200;609313;133239;609532;612244;613688;211980;608935;612052;612571;612593;614210;608446;608557;…
DB04304	104300;105400;607834;600807;601536;108725;209850;300425;300495;300496;606053;607373;608049;608636;609378;610676;610836;610838;610908;611015;611016;611913;612100;613410;613436;601859;607271;114480;613123;160980;605244;114500;608812;611469;612229;612230;612231;612232;612589;612590;612591;612592;218000;219050;190685;131200;133239;137800;607248;613028;613029;613030;613031;613033;609532;221820;207750;…
DB02044	300100;104300;105400;607834;600807;108725;209850;300425;300495;300496;606053;607373;608049;608636;609378;610676;610836;610838;610908;611015;611016;611913;612100;613410;613436;109100;613551;109650;114480;601367;114500;608812;611469;612229;612230;612231;612232;612589;612590;612591;612592;133239;227650;137800;607248;613028;613029;613030;613031;613033;600263;235200;610424;609532;277900;609423;266600;…
DB03435	108725;209850;300425;300495;300496;606053;607373;608049;608636;609378;610676;610836;610838;610908;611015;611016;611913;612100;613410;613436;109100;613551;109650;114480;114500;608812;611469;612229;612230;612231;612232;612589;612590;612591;612592;190685;608089;133239;109350;277900;266600;108010;211980;608935;612052;612571;612593;614210;251900;254500;608446;608557;601665;140600;165720;607850;610839;…
DB01285	304050;103780;109200;104300;606788;607834;209850;300425;300495;300496;606053;607373;608049;608636;609378;610676;610836;610838;610908;611015;611016;611913;612100;613410;613436;114480;202010;190685;612067;608089;131200;103900;232600;102200;236600;266600;262650;127750;201710;211980;608935;612052;612571;612593;614210;607501;126200;612594;612595;612596;182940;613282;613387;601665;164230;140600;165720;…
DB02527	219080;175100;201810;300100;103780;109200;104300;105400;612577;613571;201750;207410;607834;608631;608638;608781;609954;600807;108725;143465;608903;608904;608905;608906;612311;612312;613003;209850;300425;300495;300496;606053;607373;608049;608636;609378;610676;610836;610838;610908;611015;611016;611913;612100;613410;613436;109100;613551;109650;606798;113500;114480;211400;115150;601367;118200;118220;…
DB00223	600807;108725;209850;300425;300495;300496;606053;607373;608049;608636;609378;610676;610836;610838;610908;611015;611016;611913;612100;613410;613436;109100;613551;114480;133239;277900;266600;108010;211980;608935;612052;612571;612593;614210;251900;254500;608446;608557;613282;613387;601665;140600;165720;607850;610839;612400;612401;166710;167000;607893;176807;607592;177900;601454;602723;603935;604316;…
DB00464	192200
DB01092	175100;103780;109200;104290;104300;600807;108725;209850;300425;300495;300496;606053;607373;608049;608636;609378;610676;610836;610838;610908;611015;611016;611913;612100;613410;613436;109650;114480;607499;610269;113970;601367;216360;114500;608812;611469;612229;612230;612231;612232;612589;612590;612591;612592;209880;300464;607339;608316;608318;608901;610938;611139;612030;219050;190685;612067;128235;…
DB01248	236792;600721;613657;175100;300100;109200;104300;608907;105400;300068;312300;613571;201750;207410;607834;139300;613546;208000;600807;108725;209850;300425;300495;300496;606053;607373;608049;608636;609378;610676;610836;610838;610908;611015;611016;611913;612100;613410;613436;109100;613551;601859;607271;114480;115150;609338;601367;118200;118220;180800;114500;608812;611469;612229;612230;612231;612232;…
DB00042	209850;300425;300495;300496;606053;607373;608049;608636;609378;610676;610836;610838;610908;611015;611016;611913;612100;613410;613436;190685;607501;140600;165720;607850;610839;612400;612401;176807;607592
DB01066	608579
DB03793	200610;175100;300100;103470;300650;104300;600807;108725;209850;300425;300495;300496;606053;607373;608049;608636;609378;610676;610836;610838;610908;611015;611016;611913;612100;613410;613436;109100;613551;241850;109650;114480;113970;237300;601367;215300;114500;608812;611469;612229;612230;612231;612232;612589;612590;612591;612592;122700;246200;262190;190685;608089;131200;245340;133239;608805;109350;…
DB01332	209850;300425;300495;300496;606053;607373;608049;608636;609378;610676;610836;610838;610908;611015;611016;611913;612100;613410;613436;114480;114500;608812;611469;612229;612230;612231;612232;612589;612590;612591;612592;259500
DB00811	300100;103780;104300;105400;607834;608631;608638;608781;609954;600807;108725;209850;300425;300495;300496;606053;607373;608049;608636;609378;610676;610836;610838;610908;611015;611016;611913;612100;613410;613436;109100;613551;601859;607271;109650;114480;114500;608812;611469;612229;612230;612231;612232;612589;612590;612591;612592;219050;608089;133239;227650;137800;607248;613028;613029;613030;613031;…
DB00615	202400;114480;114500;608812;611469;612229;612230;612231;612232;612589;612590;612591;612592;609532;259500;176807;607592
DB00348	300100;104300;600807;114480;114500;608812;611469;612229;612230;612231;612232;612589;612590;612591;612592;140350;211980;608935;612052;612571;612593;614210;254500;608446;608557;601665;613065;613067;189800;609402;609403;609404;176807;607592;607136;137215;613659;276600;276700;276710;109800
DB02712	175100;104300;105400;607834;600807;108725;209850;300425;300495;300496;606053;607373;608049;608636;609378;610676;610836;610838;610908;611015;611016;611913;612100;613410;613436;109100;613551;109650;114480;114500;608812;611469;612229;612230;612231;612232;612589;612590;612591;612592;190685;608089;131200;133239;227650;109350;137800;607248;613028;613029;613030;613031;613033;137950;601894;600263;235200;…
DB01595	104300;108725;114480;219050;608089;131200;609532;211980;608935;612052;612571;612593;614210;608446;608557;601665;140600;165720;607850;610839;612400;612401;259500;184700;176807;607592;137215;613659;109800
DB01247	607834
DB00707	300100;109200;104300;105400;607834;600807;108725;209850;300425;300495;300496;606053;607373;608049;608636;609378;610676;610836;610838;610908;611015;611016;611913;612100;613410;613436;109650;114480;114500;608812;611469;612229;612230;612231;612232;612589;612590;612591;612592;608089;133239;227650;137800;607248;613028;613029;613030;613031;613033;235200;277900;609423;266600;147480;530000;211980;608935;…
DB00884	104300;105400;108725;209850;300425;300495;300496;606053;607373;608049;608636;609378;610676;610836;610838;610908;611015;611016;611913;612100;613410;613436;601859;607271;114480;115150;114500;608812;611469;612229;612230;612231;612232;612589;612590;612591;612592;300464;607339;608316;608318;608901;610938;611139;612030;218040;219050;162900;133239;609423;144010;211980;608935;612052;612571;612593;614210;…
DB01435	104300;105400;607834;600807;108725;114480;114500;608812;611469;612229;612230;612231;612232;612589;612590;612591;612592;133239;227650;137800;607248;613028;613029;613030;613031;613033;235200;277900;266600;147480;211980;608935;612052;612571;612593;614210;609148;611162;251900;608446;608557;601665;260350;606856;613347;613348;177900;601454;602723;603935;604316;605364;605606;607857;610707;612410;612599;…
DB00860	231050;175100;300100;225750;610181;103780;109200;104300;104530;105400;300068;312300;206800;606788;607834;600807;108725;143465;608903;608904;608905;608906;612311;612312;613003;209850;300425;300495;300496;606053;607373;608049;608636;609378;610676;610836;610838;610908;611015;611016;611913;612100;613410;613436;109100;613551;109650;112600;113100;114480;113970;114290;131300;114500;608812;611469;612229;…
DB02815	600807;209850;300425;300495;300496;606053;607373;608049;608636;609378;610676;610836;610838;610908;611015;611016;611913;612100;613410;613436;114480;137800;607248;613028;613029;613030;613031;613033;236000;211980;608935;612052;612571;612593;614210;608446;608557;613282;613387;259500;176807;607592;181500;181510;600511;600850;603013;603175;603176;603206;603342;604906;608078;608543;612361;613025;137215;…
DB04398	175100;300100;103780;104300;607834;600807;108725;209850;300425;300495;300496;606053;607373;608049;608636;609378;610676;610836;610838;610908;611015;611016;611913;612100;613410;613436;109100;613551;114480;601367;214150;133540;216400;114500;608812;611469;612229;612230;612231;612232;612589;612590;612591;612592;278800;608089;131200;245340;133239;228000;609423;530000;127750;211980;608935;612052;612571;…
DB02282	109100;613551;130000;140600;165720;607850;610839;612400;612401;166200;166710
DB00309	109200;104300;600807;209850;300425;300495;300496;606053;607373;608049;608636;609378;610676;610836;610838;610908;611015;611016;611913;612100;613410;613436;114480;114500;608812;611469;612229;612230;612231;612232;612589;612590;612591;612592;133239;256800;608654;609423;236000;127750;211980;608935;612052;612571;612593;614210;254500;608446;608557;256700;613013;613014;613015;613016;613017;239100;255800;…
DB01563	300100;103780;104300;105400;607834;600807;108725;600309;606215;209850;300425;300495;300496;606053;607373;608049;608636;609378;610676;610836;610838;610908;611015;611016;611913;612100;613410;613436;109100;613551;114480;114500;608812;611469;612229;612230;612231;612232;612589;612590;612591;612592;131200;133200;133239;137800;607248;613028;613029;613030;613031;613033;606777;609532;277900;602540;149400;…
DB02175	104300;600807;209850;300425;300495;300496;606053;607373;608049;608636;609378;610676;610836;610838;610908;611015;611016;611913;612100;613410;613436;114480;114500;608812;611469;612229;612230;612231;612232;612589;612590;612591;612592;219050;133239;254500;608446;608557;601665;239100;255800;309350;313400;260350;606856;613347;613348;184700;176807;607592
DB02180	613282;613387;601665;176807;607592
DB00694	600501;231050;175100;300100;109200;104290;104300;105400;170390;300068;312300;607834;600807;208900;277460;108725;614089;209850;300425;300495;300496;606053;607373;608049;608636;609378;610676;610836;610838;610908;611015;611016;611913;612100;613410;613436;109100;613551;601859;607271;241850;130650;109650;114480;601144;600880;113970;131300;609338;601367;118700;114500;608812;611469;612229;612230;612231;…
DB00295	605911;231050;219080;175100;300100;202400;608688;103780;203450;109200;608810;300448;104300;104310;606889;105400;607834;600807;277460;108725;301040;143465;608903;608904;608905;608906;612311;612312;613003;209850;300425;300495;300496;606053;607373;608049;608636;609378;610676;610836;610838;610908;611015;611016;611913;612100;613410;613436;109100;613551;601859;607271;109650;203750;114480;607499;610269;…
DB01839	231050;109200;600807;108725;209850;300425;300495;300496;606053;607373;608049;608636;609378;610676;610836;610838;610908;611015;611016;611913;612100;613410;613436;109100;613551;114480;131300;114500;608812;611469;612229;612230;612231;612232;612589;612590;612591;612592;219700;131200;137800;607248;613028;613029;613030;613031;613033;102200;600263;277900;266600;108010;262650;211980;608935;612052;612571;…
DB01193	105400;607834;600807;209850;300425;300495;300496;606053;607373;608049;608636;609378;610676;610836;610838;610908;611015;611016;611913;612100;613410;613436;114480;114500;608812;611469;612229;612230;612231;612232;612589;612590;612591;612592;131200;133239;612244;177200;211980;608935;612052;612571;612593;614210;608446;608557;256700;613013;613014;613015;613016;613017;601665;166710;167000;607893;613065;…
DB00890	103780;104300;600807;108725;209850;300425;300495;300496;606053;607373;608049;608636;609378;610676;610836;610838;610908;611015;611016;611913;612100;613410;613436;114480;114500;608812;611469;612229;612230;612231;612232;612589;612590;612591;612592;300464;607339;608316;608318;608901;610938;611139;612030;608089;131200;137800;607248;613028;613029;613030;613031;613033;236000;211980;608935;612052;612571;…
DB01437	300100;104300;600807;209850;300425;300495;300496;606053;607373;608049;608636;609378;610676;610836;610838;610908;611015;611016;611913;612100;613410;613436;114480;113970;608089;211980;608935;612052;612571;612593;614210;155255;256700;613013;613014;613015;613016;613017;601665;259500;167000;607893;260350;606856;613347;613348;189800;609402;609403;609404;176807;607592;607136;137215;613659;109800;603956
DB00851	300100;104300;105400;607834;600807;108725;209850;300425;300495;300496;606053;607373;608049;608636;609378;610676;610836;610838;610908;611015;611016;611913;612100;613410;613436;109100;613551;601859;607271;109650;114480;600880;114500;608812;611469;612229;612230;612231;612232;612589;612590;612591;612592;219050;190685;608089;133239;227650;109350;137800;607248;613028;613029;613030;613031;613033;606777;…
DB04841	607834;600807;143465;608903;608904;608905;608906;612311;612312;613003;209850;300425;300495;300496;606053;607373;608049;608636;609378;610676;610836;610838;610908;611015;611016;611913;612100;613410;613436;114480;137800;607248;613028;613029;613030;613031;613033;236000;211980;608935;612052;612571;612593;614210;159900;613282;613387;259500;600116;176807;607592;268800;181500;181510;600511;600850;603013;…
DB01582	114480;133239;609532;182940;601665;259500;613065;613067;176807;607592;109800
DB01076	605552;200100;231050;175100;300100;202400;103780;109200;104300;104310;606889;105400;607834;608631;608638;608781;609954;600807;277460;108725;235400;612922;612923;612924;612925;612926;209850;300425;300495;300496;606053;607373;608049;608636;609378;610676;610836;610838;610908;611015;611016;611913;612100;613410;613436;109100;613551;601859;607271;109650;112600;114480;600880;131300;255120;601367;247200;…
DB00712	101200;101400;175100;300100;103780;104300;105400;607834;600807;108725;209850;300425;300495;300496;606053;607373;608049;608636;609378;610676;610836;610838;610908;611015;611016;611913;612100;613410;613436;109100;613551;109650;114480;115150;120200;114500;608812;611469;612229;612230;612231;612232;612589;612590;612591;612592;218040;122700;123100;600775;218800;190685;608089;131200;162900;189960;133239;…
DB00531	600501;231050;175100;300100;103780;109200;104300;104310;606889;105400;613571;201750;207410;607834;600807;277460;601536;108725;600309;606215;143465;608903;608904;608905;608906;612311;612312;613003;235400;612922;612923;612924;612925;612926;209850;300425;300495;300496;606053;607373;608049;608636;609378;610676;610836;610838;610908;611015;611016;611913;612100;613410;613436;109100;613551;601859;607271;…
DB02092	612797;144010
DB00278	104300;105400;600807;108725;109100;613551;109650;114480;601367;300464;607339;608316;608318;608901;610938;611139;612030;130000;608089;131200;133239;277900;609423;144010;266600;609148;611162;254500;126200;612594;612595;612596;608446;608557;182940;613282;613387;601665;140600;165720;607850;610839;612400;612401;166200;166710;176807;607592;181500;181510;600511;600850;603013;603175;603176;603206;603342;…
DB01844	103780;109200;104300;105400;600807;108725;209850;300425;300495;300496;606053;607373;608049;608636;609378;610676;610836;610838;610908;611015;611016;611913;612100;613410;613436;114480;114500;608812;611469;612229;612230;612231;612232;612589;612590;612591;612592;219050;608089;131200;137800;607248;613028;613029;613030;613031;613033;609460;609532;236000;608747;211980;608935;612052;612571;612593;614210;…
DB00434	103780;606788;607834;108725;209850;300425;300495;300496;606053;607373;608049;608636;609378;610676;610836;610838;610908;611015;611016;611913;612100;613410;613436;118700;131200;608805;102200;609423;262650;609148;611162;126200;612594;612595;612596;601665;164230;166710;600116;262400;600634;609734;102300;608831;610438;610439;611185;611242;612853;181500;181510;600511;600850;603013;603175;603176;603206;…
DB04812	103780;600807;108725;114480;114500;608812;611469;612229;612230;612231;612232;612589;612590;612591;612592;228300;609423;211980;608935;612052;612571;612593;614210;253220;182940;613282;613387;140600;165720;607850;610839;612400;612401;184700;176100;613065;613067;176807;607592;177900;601454;602723;603935;604316;605364;605606;607857;610707;612410;612599;612950;181500;181510;600511;600850;603013;603175;…
DB04571	300100;600807;108725;209850;300425;300495;300496;606053;607373;608049;608636;609378;610676;610836;610838;610908;611015;611016;611913;612100;613410;613436;109100;613551;114480;133239;610424;609532;609423;243700;608556;211980;608935;612052;612571;612593;614210;308240;609148;611162;154700;608446;608557;182940;259500;177900;601454;602723;603935;604316;605364;605606;607857;610707;612410;612599;612950;…
DB01015	200610;175100;300100;202400;104300;206800;600807;108725;209850;300425;300495;300496;606053;607373;608049;608636;609378;610676;610836;610838;610908;611015;611016;611913;612100;613410;613436;109100;613551;109650;114480;114290;215300;114500;608812;611469;612229;612230;612231;612232;612589;612590;612591;612592;122700;190685;608089;133239;228000;608805;109350;137800;607248;613028;613029;613030;613031;…
DB00399	236792;600721;613657;274000;100800;201000;231050;175100;103050;300100;170650;103780;203500;109200;613490;608810;300448;104300;104530;105400;613435;206800;607834;600807;108725;301040;143465;608903;608904;608905;608906;612311;612312;613003;235400;612922;612923;612924;612925;612926;209850;300425;300495;300496;606053;607373;608049;608636;609378;610676;610836;610838;610908;611015;611016;611913;612100;…
DB00151	200610;231050;175100;300100;109200;104300;105400;607834;600807;108725;143465;608903;608904;608905;608906;612311;612312;613003;209850;300425;300495;300496;606053;607373;608049;608636;609378;610676;610836;610838;610908;611015;611016;611913;612100;613410;613436;109100;613551;109650;114480;113970;131300;212138;215300;114500;608812;611469;612229;612230;612231;612232;612589;612590;612591;612592;209880;…
DB00311	601665;259730;166710;137215;613659
DB00616	114480;120100;607115;176807;607592
DB02426	600807;108725;109650;266600;609148;611162;126200;612594;612595;612596;608446;608557;601665;176807;607592;606799
DB00418	114480;115150;114500;608812;611469;612229;612230;612231;612232;612589;612590;612591;612592;218040;131200;133239;137800;607248;613028;613029;613030;613031;613033;609532;211980;608935;612052;612571;612593;614210;161550;607107;182940;256700;613013;613014;613015;613016;613017;613282;613387;163950;609942;601665;259500;167000;607893;260350;606856;613347;613348;176100;613065;613067;176807;607592;613938;…
DB00497	201100;170650;118450;610205;103780;104300;105400;206700;613571;201750;207410;607834;207900;600807;108725;209850;300425;300495;300496;606053;607373;608049;608636;609378;610676;610836;610838;610908;611015;611016;611913;612100;613410;613436;109650;114480;114500;608812;611469;612229;612230;612231;612232;612589;612590;612591;612592;300464;607339;608316;608318;608901;610938;611139;612030;604931;122700;…
DB00294	104300;114480;601367;608089;131200;609532;608446;608557;613282;613387;601665;259500;176807;607592;137215;613659;606799;188050
DB03357	103780;245340;211980;608935;612052;612571;612593;614210;254500;613282;613387;601665;613065;613067;189800;609402;609403;609404;176807;607592
DB03852	109100;613551;114480;609532;259500;176807;607592
DB01726	300100;104300;105400;600807;108725;209850;300425;300495;300496;606053;607373;608049;608636;609378;610676;610836;610838;610908;611015;611016;611913;612100;613410;613436;109650;114480;114500;608812;611469;612229;612230;612231;612232;612589;612590;612591;612592;190685;608089;131200;109350;137800;607248;613028;613029;613030;613031;613033;277900;211980;608935;612052;612571;612593;614210;154700;540000;…
DB00677	103780;104300;105400;600807;108725;209850;300425;300495;300496;606053;607373;608049;608636;609378;610676;610836;610838;610908;611015;611016;611913;612100;613410;613436;241850;114480;255120;114500;608812;611469;612229;612230;612231;612232;612589;612590;612591;612592;209300;300464;607339;608316;608318;608901;610938;611139;612030;131200;133239;609532;609423;144010;127750;211980;608935;612052;612571;…
DB00006	104300;607834;108725;209850;300425;300495;300496;606053;607373;608049;608636;609378;610676;610836;610838;610908;611015;611016;611913;612100;613410;613436;109650;601367;213600;211980;608935;612052;612571;612593;614210;609148;611162;254600;608446;608557;613282;613387;601665;613329;189800;609402;609403;609404;176807;607592;177900;601454;602723;603935;604316;605364;605606;607857;610707;612410;612599;…
DB04468	600972;101200;101400;175100;103780;109200;104300;105400;300068;312300;206800;607834;139300;613546;600807;256050;108725;235400;612922;612923;612924;612925;612926;209850;300425;300495;300496;606053;607373;608049;608636;609378;610676;610836;610838;610908;611015;611016;611913;612100;613410;613436;109100;613551;210900;113620;113650;610896;114480;600880;113970;114290;115150;118200;118220;180800;114500;…
DB00403	175100;109200;104300;105400;607834;600807;108725;209850;300425;300495;300496;606053;607373;608049;608636;609378;610676;610836;610838;610908;611015;611016;611913;612100;613410;613436;109100;613551;601859;607271;109650;114480;115150;609338;114500;608812;611469;612229;612230;612231;612232;612589;612590;612591;612592;218040;219050;190685;130000;608089;131200;133239;227650;109350;137800;607248;613028;…
DB01421	208900;209850;300425;300495;300496;606053;607373;608049;608636;609378;610676;610836;610838;610908;611015;611016;611913;612100;613410;613436;114480;303100;120200;131200;608446;608557;260350;606856;613347;613348;176807;607592;137215;613659;109800
DB00560	104300;105400;607834;600807;108725;209850;300425;300495;300496;606053;607373;608049;608636;609378;610676;610836;610838;610908;611015;611016;611913;612100;613410;613436;109100;613551;114480;114500;608812;611469;612229;612230;612231;612232;612589;612590;612591;612592;219050;133239;227650;137800;607248;613028;613029;613030;613031;613033;235200;277900;609423;266600;108010;147480;530000;211980;608935;…
DB04840	104300;114480;601367;612067;608446;608557
DB01008	231050;219090;175100;103780;109200;104300;105400;300068;312300;613118;607834;600807;208900;108725;209850;300425;300495;300496;606053;607373;608049;608636;609378;610676;610836;610838;610908;611015;611016;611913;612100;613410;613436;601859;607271;109650;607595;114480;113970;131300;114500;608812;611469;612229;612230;612231;612232;612589;612590;612591;612592;209300;209880;219050;219700;122470;300590;…
DB02329	175100;104300;600807;600309;606215;209850;300425;300495;300496;606053;607373;608049;608636;609378;610676;610836;610838;610908;611015;611016;611913;612100;613410;613436;114480;114500;608812;611469;612229;612230;612231;612232;612589;612590;612591;612592;604931;133200;133239;137800;607248;613028;613029;613030;613031;613033;143100;241550;211980;608935;612052;612571;612593;614210;254500;608446;608557;…
DB00141	175100;300100;104300;105400;607834;600807;108725;209850;300425;300495;300496;606053;607373;608049;608636;609378;610676;610836;610838;610908;611015;611016;611913;612100;613410;613436;109100;613551;109650;114480;114500;608812;611469;612229;612230;612231;612232;612589;612590;612591;612592;133239;227650;228000;137800;607248;613028;613029;613030;613031;613033;235200;610424;609532;277900;609423;144010;…
DB03758	104300;600807;108725;209850;300425;300495;300496;606053;607373;608049;608636;609378;610676;610836;610838;610908;611015;611016;611913;612100;613410;613436;114480;601367;219050;224050;608089;131200;133239;530000;613688;211980;608935;612052;612571;612593;614210;609148;611162;154700;540000;251900;126200;612594;612595;612596;608446;608557;601665;140600;165720;607850;610839;612400;612401;259500;260350;…
DB00442	610424
DB00411	175100;103780;104300;105400;607834;600807;108725;143465;608903;608904;608905;608906;612311;612312;613003;209850;300425;300495;300496;606053;607373;608049;608636;609378;610676;610836;610838;610908;611015;611016;611913;612100;613410;613436;109100;613551;601859;607271;109650;114480;601367;114500;608812;611469;612229;612230;612231;612232;612589;612590;612591;612592;254210;219050;612067;608089;131200;…
DB00637	175100;300100;202400;103780;109200;104300;607834;600807;108725;614089;235400;612922;612923;612924;612925;612926;209850;300425;300495;300496;606053;607373;608049;608636;609378;610676;610836;610838;610908;611015;611016;611913;612100;613410;613436;109100;613551;126700;109650;114480;300615;114500;608812;611469;612229;612230;612231;612232;612589;612590;612591;612592;609814;209300;219050;190685;131200;…
DB00337	300100;202400;104300;105400;607834;600807;108725;209850;300425;300495;300496;606053;607373;608049;608636;609378;610676;610836;610838;610908;611015;611016;611913;612100;613410;613436;109100;613551;109650;114480;114500;608812;611469;612229;612230;612231;612232;612589;612590;612591;612592;227650;137800;607248;613028;613029;613030;613031;613033;235200;610424;609532;277900;609423;266600;147480;243700;…
DB03796	175100;300100;103780;104300;105400;106210;206700;606788;607834;600807;277460;108725;209850;300425;300495;300496;606053;607373;608049;608636;609378;610676;610836;610838;610908;611015;611016;611913;612100;613410;613436;109100;613551;601859;607271;130650;109650;607447;114480;113970;212138;255120;609338;115430;601367;119600;120430;114500;608812;611469;612229;612230;612231;612232;612589;612590;612591;…
DB00583	605552;200100;200610;231050;103780;104300;105400;607834;600807;108725;209850;300425;300495;300496;606053;607373;608049;608636;609378;610676;610836;610838;610908;611015;611016;611913;612100;613410;613436;109100;613551;109650;114480;131300;212138;255120;601367;215300;114500;608812;611469;612229;612230;612231;612232;612589;612590;612591;612592;219050;219700;130000;133239;227650;134600;227810;613388;…
DB02060	114480;608089;131200
DB01241	605911;175100;300100;202400;104300;104310;606889;105400;613571;201750;207410;607834;600807;277460;108725;209850;300425;300495;300496;606053;607373;608049;608636;609378;610676;610836;610838;610908;611015;611016;611913;612100;613410;613436;109100;613551;146255;109650;114480;211400;113970;255120;609338;114500;608812;611469;612229;612230;612231;612232;612589;612590;612591;612592;277180;300464;607339;…
DB01407	175100;104300;105400;607834;600807;108725;209850;300425;300495;300496;606053;607373;608049;608636;609378;610676;610836;610838;610908;611015;611016;611913;612100;613410;613436;109100;613551;109650;114480;114500;608812;611469;612229;612230;612231;612232;612589;612590;612591;612592;190685;608089;227650;109350;137800;607248;613028;613029;613030;613031;613033;235200;277900;609423;236000;266600;108010;…
DB00602	175100;103780;109200;104300;607834;600807;108725;209850;300425;300495;300496;606053;607373;608049;608636;609378;610676;610836;610838;610908;611015;611016;611913;612100;613410;613436;109100;613551;109650;114480;113970;115430;114500;608812;611469;612229;612230;612231;612232;612589;612590;612591;612592;209300;122700;190685;612067;145680;608089;131200;133239;109350;137800;607248;613028;613029;613030;…
DB00803	219700
DB01515	211980;608935;612052;612571;612593;614210;608446;608557;601665;610064
DB01593	236792;600721;613657;610006;605911;231530;261640;600501;605552;200100;262300;201100;231050;175100;300100;202400;613500;613501;613506;608688;103470;300650;103780;109200;613490;608810;604131;104290;104300;104310;606889;105400;613435;105500;300068;312300;106210;206700;106600;613571;201750;207410;607834;109730;608631;608638;608781;609954;600807;208900;604391;277460;108725;607941;614089;612794;600309;…
DB01005	103780;109200;104300;105400;607834;600807;208900;108725;209850;300425;300495;300496;606053;607373;608049;608636;609378;610676;610836;610838;610908;611015;611016;611913;612100;613410;613436;109100;613551;601859;607271;130650;109650;210900;114480;113970;115150;119600;114500;608812;611469;612229;612230;612231;612232;612589;612590;612591;612592;209880;218040;219050;223800;612067;128100;608089;131200;…
DB00357	103780;104300;139300;613546;143465;608903;608904;608905;608906;612311;612312;613003;209850;300425;300495;300496;606053;607373;608049;608636;609378;610676;610836;610838;610908;611015;611016;611913;612100;613410;613436;114480;300475;261515;188400;192430;608089;131200;133239;228300;137800;607248;613028;613029;613030;613031;613033;609423;201710;211980;608935;612052;612571;612593;614210;248370;105120;…
DB00796	203400;610600;231050;175100;300100;104300;105400;607834;600807;108725;235400;612922;612923;612924;612925;612926;209850;300425;300495;300496;606053;607373;608049;608636;609378;610676;610836;610838;610908;611015;611016;611913;612100;613410;613436;109100;613551;601859;607271;109650;607447;114480;131300;601367;114500;608812;611469;612229;612230;612231;612232;612589;612590;612591;612592;300464;607339;…
DB00121	103780;604131;114480;601367;114500;608812;611469;612229;612230;612231;612232;612589;612590;612591;612592;226200;140700;211980;608935;612052;612571;612593;614210;126200;612594;612595;612596;608446;608557;613282;613387;601665;167000;607893;604229;184700;263300;613065;613067;176807;607592
DB03462	300100;104300;600807;108725;209850;300425;300495;300496;606053;607373;608049;608636;609378;610676;610836;610838;610908;611015;611016;611913;612100;613410;613436;109650;114480;114500;608812;611469;612229;612230;612231;612232;612589;612590;612591;612592;274270;190685;608089;226600;109350;277900;211980;608935;612052;612571;612593;614210;603041;612075;613282;613387;601665;167000;607893;260350;606856;…
DB00360	103780;104300;607834;600807;108725;209850;300425;300495;300496;606053;607373;608049;608636;609378;610676;610836;610838;610908;611015;611016;611913;612100;613410;613436;114480;601367;114500;608812;611469;612229;612230;612231;612232;612589;612590;612591;612592;612067;133239;300624;309548;230800;230900;231000;137800;607248;613028;613029;613030;613031;613033;277900;609423;127750;211980;608935;612052;…
DB01917	104300;105400;607834;600807;108725;209850;300425;300495;300496;606053;607373;608049;608636;609378;610676;610836;610838;610908;611015;611016;611913;612100;613410;613436;114480;113970;212750;607202;609753;609754;609755;611598;612005;612006;612007;612008;612009;612010;612011;114500;608812;611469;612229;612230;612231;612232;612589;612590;612591;612592;219050;608089;131200;133239;609423;211980;608935;…
DB00914	175100;108725;109100;613551;114480;114500;608812;611469;612229;612230;612231;612232;612589;612590;612591;612592;609423;211980;608935;612052;612571;612593;614210;613282;613387;601665;167000;607893;260350;606856;613347;613348;176807;607592;176920;181500;181510;600511;600850;603013;603175;603176;603206;603342;604906;608078;608543;612361;613025;137215;613659;109800
DB00572	231050;175100;202400;203450;109200;104300;105400;607834;600807;108725;143465;608903;608904;608905;608906;612311;612312;613003;209850;300425;300495;300496;606053;607373;608049;608636;609378;610676;610836;610838;610908;611015;611016;611913;612100;613410;613436;109100;613551;241850;109650;114480;131300;114500;608812;611469;612229;612230;612231;612232;612589;612590;612591;612592;219050;219700;190685;…
DB01628	175100;202400;600807;108725;209850;300425;300495;300496;606053;607373;608049;608636;609378;610676;610836;610838;610908;611015;611016;611913;612100;613410;613436;109650;114480;601367;114500;608812;611469;612229;612230;612231;612232;612589;612590;612591;612592;131200;133239;109350;137800;607248;613028;613029;613030;613031;613033;609532;266600;211980;608935;612052;612571;612593;614210;609148;611162;…
DB01852	200610;219090;175100;300100;103780;109200;604131;104300;104310;606889;105400;206800;607834;600807;208900;108725;209850;300425;300495;300496;606053;607373;608049;608636;609378;610676;610836;610838;610908;611015;611016;611913;612100;613410;613436;109100;613551;109650;112600;114480;211400;113970;114290;609338;215300;119600;613630;114500;608812;611469;612229;612230;612231;612232;612589;612590;612591;…
DB02342	175100;300100;103780;109200;104300;105400;600807;108725;143465;608903;608904;608905;608906;612311;612312;613003;209850;300425;300495;300496;606053;607373;608049;608636;609378;610676;610836;610838;610908;611015;611016;611913;612100;613410;613436;109100;613551;601859;607271;114480;114500;608812;611469;612229;612230;612231;612232;612589;612590;612591;612592;218800;219050;188400;192430;608089;131200;…
DB00635	231050;300100;109200;104300;105400;300068;312300;613118;607834;600807;108725;209850;300425;300495;300496;606053;607373;608049;608636;609378;610676;610836;610838;610908;611015;611016;611913;612100;613410;613436;109100;613551;109650;114480;113970;131300;212750;607202;609753;609754;609755;611598;612005;612006;612007;612008;612009;612010;612011;601367;114500;608812;611469;612229;612230;612231;612232;…
DB01604	212140
DB00304	605911;103780;104300;104310;606889;105400;607834;600807;108725;209850;300425;300495;300496;606053;607373;608049;608636;609378;610676;610836;610838;610908;611015;611016;611913;612100;613410;613436;109650;114480;114500;608812;611469;612229;612230;612231;612232;612589;612590;612591;612592;300464;607339;608316;608318;608901;610938;611139;612030;219050;602398;608089;131200;228300;137800;607248;613028;…
DB00471	200610;175100;109200;104300;105400;607834;600807;108725;209850;300425;300495;300496;606053;607373;608049;608636;609378;610676;610836;610838;610908;611015;611016;611913;612100;613410;613436;109100;613551;601859;607271;109650;114480;215300;119600;114500;608812;611469;612229;612230;612231;612232;612589;612590;612591;612592;219050;190685;608089;131200;133239;227650;608805;109350;137800;607248;613028;…
DB00396	264300;236792;600721;613657;246450;605911;231530;600501;600972;200610;200990;607778;101200;101400;201100;231050;219080;219090;175100;201810;300100;603471;202400;613500;613501;613506;225750;610181;118450;610205;276820;103470;300650;103780;203450;203500;109200;608810;203740;604131;104300;104530;609924;609056;105400;612069;611895;300068;312300;105830;106210;206700;106600;206800;606788;613571;207410;…
DB01260	177900;601454;602723;603935;604316;605364;605606;607857;610707;612410;612599;612950
DB00871	219080;300100;103780;203450;109200;104300;105400;607834;600807;108725;209850;300425;300495;300496;606053;607373;608049;608636;609378;610676;610836;610838;610908;611015;611016;611913;612100;613410;613436;109100;613551;109650;114480;211400;613021;613071;601367;114500;608812;611469;612229;612230;612231;612232;612589;612590;612591;612592;219050;219700;190685;608089;131200;133239;227650;109350;137800;…
DB04257	104300;105400;277460;108725;209850;300425;300495;300496;606053;607373;608049;608636;609378;610676;610836;610838;610908;611015;611016;611913;612100;613410;613436;109650;114500;608812;611469;612229;612230;612231;612232;612589;612590;612591;612592;300464;607339;608316;608318;608901;610938;611139;612030;609423;144010;604091;127750;211980;608935;612052;612571;612593;614210;182940;601665;167870;607853;…
DB00978	109650;114480;137800;607248;613028;613029;613030;613031;613033;609423;184700;176807;607592;608579
DB00581	104300;105400;607834;600807;108725;114480;114500;608812;611469;612229;612230;612231;612232;612589;612590;612591;612592;227650;137800;607248;613028;613029;613030;613031;613033;235200;277900;266600;147480;211980;608935;612052;612571;612593;614210;609148;611162;251900;608446;608557;601665;260350;606856;613347;613348;177900;601454;602723;603935;604316;605364;605606;607857;610707;612410;612599;612950;…
DB00412	610006;605911;231530;210200;600501;605552;200100;100800;101200;101400;231050;219080;219090;175100;201810;300100;202400;613500;613501;613506;103780;203450;109200;608810;203740;203800;104300;104310;606889;609924;609056;105400;613571;201750;207410;607834;208000;600807;277460;108725;612794;143465;608903;608904;608905;608906;612311;612312;613003;235400;612922;612923;612924;612925;612926;209850;300425;…
DB00794	105400;108725;209850;300425;300495;300496;606053;607373;608049;608636;609378;610676;610836;610838;610908;611015;611016;611913;612100;613410;613436;114480;300464;607339;608316;608318;608901;610938;611139;612030;141400;164210;236600;144010;211980;608935;612052;612571;612593;614210;176807;607592;608579;187500;254800
DB00951	175100;300100;103780;203740;104300;208000;600807;108725;209850;300425;300495;300496;606053;607373;608049;608636;609378;610676;610836;610838;610908;611015;611016;611913;612100;613410;613436;109100;613551;114480;609220;610446;606864;255120;609338;114500;608812;611469;612229;612230;612231;612232;612589;612590;612591;612592;209300;612359;219050;220110;131200;133239;228000;600274;606764;137800;607248;…
DB01250	209850;300425;300495;300496;606053;607373;608049;608636;609378;610676;610836;610838;610908;611015;611016;611913;612100;613410;613436;266600
DB03255	300100;103780;604131;104300;105400;612069;607834;139300;613546;600807;108725;600309;606215;209850;300425;300495;300496;606053;607373;608049;608636;609378;610676;610836;610838;610908;611015;611016;611913;612100;613410;613436;109100;613551;601859;607271;109650;114480;113970;609338;114500;608812;611469;612229;612230;612231;612232;612589;612590;612591;612592;212066;218000;219050;190685;130000;608089;…
DB00063	104300;607834;108725;209850;300425;300495;300496;606053;607373;608049;608636;609378;610676;610836;610838;610908;611015;611016;611913;612100;613410;613436;109100;613551;114480;601367;277900;266600;108010;211980;608935;612052;612571;612593;614210;609148;611162;251900;254500;608446;608557;613282;613387;601665;166710;167000;607893;176807;607592;177900;601454;602723;603935;604316;605364;605606;607857;…
DB04833	613938
DB01143	109200;104300;600807;108725;209850;300425;300495;300496;606053;607373;608049;608636;609378;610676;610836;610838;610908;611015;611016;611913;612100;613410;613436;109100;613551;114480;113970;114500;608812;611469;612229;612230;612231;612232;612589;612590;612591;612592;219050;608089;133239;137800;607248;613028;613029;613030;613031;613033;277900;609423;236000;266600;108010;211980;608935;612052;612571;…
DB00933	612067;613688;181500;181510;600511;600850;603013;603175;603176;603206;603342;604906;608078;608543;612361;613025;609620
DB02375	231050;175100;300100;103780;109200;104300;105400;607834;600807;108725;143465;608903;608904;608905;608906;612311;612312;613003;209850;300425;300495;300496;606053;607373;608049;608636;609378;610676;610836;610838;610908;611015;611016;611913;612100;613410;613436;109100;613551;109650;114480;113970;131300;115150;114500;608812;611469;612229;612230;612231;612232;612589;612590;612591;612592;218040;219050;…
DB00529	175100;607834;114480;114500;608812;611469;612229;612230;612231;612232;612589;612590;612591;612592;612067;131200;245340;300554;307800;137800;607248;613028;613029;613030;613031;613033;609423;213600;211980;608935;612052;612571;612593;614210;601665;167000;607893;176807;607592;176920;181500;181510;600511;600850;603013;603175;603176;603206;603342;604906;608078;608543;612361;613025;608579
DB00959	600501;231050;175100;300100;225750;610181;203450;109200;104300;104530;105400;300068;312300;607834;600807;108725;143465;608903;608904;608905;608906;612311;612312;613003;209850;300425;300495;300496;606053;607373;608049;608636;609378;610676;610836;610838;610908;611015;611016;611913;612100;613410;613436;109100;613551;109650;607595;114480;113970;131300;120200;114500;608812;611469;612229;612230;612231;…
DB01239	607834;143465;608903;608904;608905;608906;612311;612312;613003;209850;300425;300495;300496;606053;607373;608049;608636;609378;610676;610836;610838;610908;611015;611016;611913;612100;613410;613436;131200;102200;159900;600116;600634;181500;181510;600511;600850;603013;603175;603176;603206;603342;604906;608078;608543;612361;613025;613938;137215;613659
DB00341	202400;104300;104310;606889;600807;108725;209850;300425;300495;300496;606053;607373;608049;608636;609378;610676;610836;610838;610908;611015;611016;611913;612100;613410;613436;109100;613551;109650;114480;601367;114500;608812;611469;612229;612230;612231;612232;612589;612590;612591;612592;300464;607339;608316;608318;608901;610938;611139;612030;190685;612067;608089;133239;109350;609532;277900;144010;…
DB00558	608579
DB03581	131200;609148;611162
DB00624	264300;203400;610600;210210;305400;600501;100800;200990;201000;101200;101400;231050;219090;175100;201810;300100;613500;613501;613506;170650;225750;610181;610333;118450;610205;103470;300650;203300;103780;203450;109200;203655;608810;104290;104300;104530;609924;607196;105400;613435;607095;170390;300068;312300;206700;206800;613571;201750;207410;607834;109730;139300;613546;608643;208085;613404;600807;…
DB01429	607834;600807;143465;608903;608904;608905;608906;612311;612312;613003;209850;300425;300495;300496;606053;607373;608049;608636;609378;610676;610836;610838;610908;611015;611016;611913;612100;613410;613436;130650;109650;114480;613123;137800;607248;613028;613029;613030;613031;613033;220400;154700;608446;608557;159900;600116;177900;601454;602723;603935;604316;605364;605606;607857;610707;612410;612599;…
DB00526	231550;200610;200990;101200;101400;219090;175100;103050;300100;603471;170650;225750;610181;610333;118450;610205;103780;203450;109200;248500;300448;104300;104310;606889;105400;612069;613435;105830;106210;206700;613571;207410;607834;109730;208000;301835;608631;608638;608781;609954;611263;600807;108725;600309;606215;301040;143465;608903;608904;608905;608906;612311;612312;613003;235400;612922;612923;…
DB01042	231050;175100;103470;300650;109200;104300;105400;300068;312300;607834;600807;108725;209850;300425;300495;300496;606053;607373;608049;608636;609378;610676;610836;610838;610908;611015;611016;611913;612100;613410;613436;109100;613551;241850;209920;109650;114480;600880;113970;131300;214500;216360;613630;114500;608812;611469;612229;612230;612231;612232;612589;612590;612591;612592;300464;607339;608316;…
DB01202	201810;109200;105400;607834;139300;613546;600807;108725;209850;300425;300495;300496;606053;607373;608049;608636;609378;610676;610836;610838;610908;611015;611016;611913;612100;613410;613436;109100;613551;109650;114480;118700;114500;608812;611469;612229;612230;612231;612232;612589;612590;612591;612592;300464;607339;608316;608318;608901;610938;611139;612030;219050;608089;131200;133239;137800;607248;…
DB00441	231050;175100;300100;202400;109200;104300;105400;300068;312300;607834;109730;600807;108725;143465;608903;608904;608905;608906;612311;612312;613003;235400;612922;612923;612924;612925;612926;209850;300425;300495;300496;606053;607373;608049;608636;609378;610676;610836;610838;610908;611015;611016;611913;612100;613410;613436;109100;613551;601859;607271;109400;109650;113620;113650;610896;114480;607499;…
DB00363	219080;175100;300100;202400;103780;203450;109200;104300;105400;105830;606788;607834;608643;608631;608638;608781;609954;600807;108725;600309;606215;143465;608903;608904;608905;608906;612311;612312;613003;602483;209850;300425;300495;300496;606053;607373;608049;608636;609378;610676;610836;610838;610908;611015;611016;611913;612100;613410;613436;109100;613551;601859;607271;109650;114480;600880;607499;…
DB03313	114500;608812;611469;612229;612230;612231;612232;612589;612590;612591;612592;131200;176807;607592
DB01535	103780;609532
DB00783	264300;236792;600721;613657;246450;605911;231530;210200;210210;305400;600501;605552;200100;274000;600972;200610;100800;607778;101200;101400;201100;231050;219080;219090;175100;300100;202400;613500;613501;613506;170650;225750;610181;610333;612952;118450;610205;276820;103470;300650;103780;203450;203500;109200;203655;613490;608810;248500;604131;300448;203800;104290;265380;104300;104310;606889;104530;…
DB00186	103780;105400;607834;209850;300425;300495;300496;606053;607373;608049;608636;609378;610676;610836;610838;610908;611015;611016;611913;612100;613410;613436;612067;167870;607853;609985;181500;181510;600511;600850;603013;603175;603176;603206;603342;604906;608078;608543;612361;613025
DB00507	109200;300068;312300;607834;209850;300425;300495;300496;606053;607373;608049;608636;609378;610676;610836;610838;610908;611015;611016;611913;612100;613410;613436;114480;114500;608812;611469;612229;612230;612231;612232;612589;612590;612591;612592;610424;609532;236000;243700;254500;608446;608557;256700;613013;613014;613015;613016;613017;260350;606856;613347;613348;263300;176807;607592;608579;109800
DB02691	175100;300100;202400;104300;613571;201750;207410;108725;109100;613551;114480;114500;608812;611469;612229;612230;612231;612232;612589;612590;612591;612592;133239;228000;610424;127750;154700;540000;254500;608446;608557;161550;607107;601665;140600;165720;607850;610839;612400;612401;166710;167000;607893;260350;606856;613347;613348;176807;607592;177900;601454;602723;603935;604316;605364;605606;607857;…
DB00595	104300;600807;108725;209850;300425;300495;300496;606053;607373;608049;608636;609378;610676;610836;610838;610908;611015;611016;611913;612100;613410;613436;109650;114480;114500;608812;611469;612229;612230;612231;612232;612589;612590;612591;612592;190685;608089;226600;109350;137800;607248;613028;613029;613030;613031;613033;277900;609423;211980;608935;612052;612571;612593;614210;153880;154700;254500;…
DB00938	104300;105400;607834;600807;108725;209850;300425;300495;300496;606053;607373;608049;608636;609378;610676;610836;610838;610908;611015;611016;611913;612100;613410;613436;601859;607271;114480;211400;609338;114500;608812;611469;612229;612230;612231;612232;612589;612590;612591;612592;277180;219050;219700;608089;131200;133239;227650;137800;607248;613028;613029;613030;613031;613033;235200;277900;167800;…
DB02145	175100;103780;104300;105400;607834;600807;108725;143465;608903;608904;608905;608906;612311;612312;613003;209850;300425;300495;300496;606053;607373;608049;608636;609378;610676;610836;610838;610908;611015;611016;611913;612100;613410;613436;109650;114480;211400;114500;608812;611469;612229;612230;612231;612232;612589;612590;612591;612592;609536;277180;219050;219700;190685;612067;608089;131200;133239;…
DB00787	209850;300425;300495;300496;606053;607373;608049;608636;609378;610676;610836;610838;610908;611015;611016;611913;612100;613410;613436;114480;118700;114500;608812;611469;612229;612230;612231;612232;612589;612590;612591;612592;131200;610424;250850;606664;182940;601665;166710;176807;607592;613179;181500;181510;600511;600850;603013;603175;603176;603206;603342;604906;608078;608543;612361;613025;608579
DB00640	300100;104300;105400;607834;600807;108725;209850;300425;300495;300496;606053;607373;608049;608636;609378;610676;610836;610838;610908;611015;611016;611913;612100;613410;613436;109100;613551;601859;607271;109650;114480;211400;113970;211800;114500;608812;611469;612229;612230;612231;612232;612589;612590;612591;612592;277180;219050;219700;190685;608089;131200;133239;227650;109350;137800;607248;613028;…
DB00244	300100;109200;104300;105400;607834;600807;108725;209850;300425;300495;300496;606053;607373;608049;608636;609378;610676;610836;610838;610908;611015;611016;611913;612100;613410;613436;109100;613551;114480;609338;212750;607202;609753;609754;609755;611598;612005;612006;612007;612008;612009;612010;612011;114500;608812;611469;612229;612230;612231;612232;612589;612590;612591;612592;608089;133239;227650;…
DB01140	600807;109650;114480;137800;607248;613028;613029;613030;613031;613033;609532;609423;259500;176807;607592;608579
DB01168	105400;209850;300425;300495;300496;606053;607373;608049;608636;609378;610676;610836;610838;610908;611015;611016;611913;612100;613410;613436;114480;300615;114500;608812;611469;612229;612230;612231;612232;612589;612590;612591;612592;131200;137800;607248;613028;613029;613030;613031;613033;236000;143100;612933;155255;254500;608446;608557;171300;109800
DB01201	202400;109200;300068;312300;209850;300425;300495;300496;606053;607373;608049;608636;609378;610676;610836;610838;610908;611015;611016;611913;612100;613410;613436;114480;114500;608812;611469;612229;612230;612231;612232;612589;612590;612591;612592;300464;607339;608316;608318;608901;610938;611139;612030;608089;131200;609532;155255;259500;176807;607592;109800
DB00333	103780;104300;105400;206500;607834;139300;613546;600807;108725;143465;608903;608904;608905;608906;612311;612312;613003;209850;300425;300495;300496;606053;607373;608049;608636;609378;610676;610836;610838;610908;611015;611016;611913;612100;613410;613436;109100;613551;109650;114480;118700;114500;608812;611469;612229;612230;612231;612232;612589;612590;612591;612592;612067;608089;131200;133239;227650;…
DB01558	607834;143465;608903;608904;608905;608906;612311;612312;613003;612067;608089;131200;143100;126200;612594;612595;612596;601665;260350;606856;613347;613348;184700;176807;607592;181500;181510;600511;600850;603013;603175;603176;603206;603342;604906;608078;608543;612361;613025;137215;613659
DB00990	109200;104300;300068;312300;139300;613546;600807;108725;209850;300425;300495;300496;606053;607373;608049;608636;609378;610676;610836;610838;610908;611015;611016;611913;612100;613410;613436;114480;212750;607202;609753;609754;609755;611598;612005;612006;612007;612008;612009;612010;612011;114500;608812;611469;612229;612230;612231;612232;612589;612590;612591;612592;608089;131200;133239;266600;211980;…
DB00967	109200;104300;600807;108725;209850;300425;300495;300496;606053;607373;608049;608636;609378;610676;610836;610838;610908;611015;611016;611913;612100;613410;613436;109650;114480;114500;608812;611469;612229;612230;612231;612232;612589;612590;612591;612592;190685;612067;608089;133239;109350;277900;612244;256700;613013;613014;613015;613016;613017;167000;607893;260350;606856;613347;613348;613065;613067;…
DB01412	103780;105400;209850;300425;300495;300496;606053;607373;608049;608636;609378;610676;610836;610838;610908;611015;611016;611913;612100;613410;613436;114500;608812;611469;612229;612230;612231;612232;612589;612590;612591;612592;211980;608935;612052;612571;612593;614210;182940;613282;613387;601665;176100;613065;613067;176807;607592
DB00780	103780;109200;104300;607834;209850;300425;300495;300496;606053;607373;608049;608636;609378;610676;610836;610838;610908;611015;611016;611913;612100;613410;613436;241850;114480;607499;610269;612067;131200;609532;143100;211980;608935;612052;612571;612593;614210;126200;612594;612595;612596;605841;609039;612417;612851;614223;256700;613013;613014;613015;613016;613017;601665;164230;604715;259500;167870;…
DB01220	231050;300100;104300;105400;607834;600807;108725;209850;300425;300495;300496;606053;607373;608049;608636;609378;610676;610836;610838;610908;611015;611016;611913;612100;613410;613436;109100;613551;109650;114480;131300;609338;114500;608812;611469;612229;612230;612231;612232;612589;612590;612591;612592;300464;607339;608316;608318;608901;610938;611139;612030;219700;130000;131200;133239;227650;137800;…
DB01075	104300;607834;108725;209850;300425;300495;300496;606053;607373;608049;608636;609378;610676;610836;610838;610908;611015;611016;611913;612100;613410;613436;109100;613551;241850;109650;114480;114500;608812;611469;612229;612230;612231;612232;612589;612590;612591;612592;190685;612067;608089;109350;277900;266600;108010;613688;211980;608935;612052;612571;612593;614210;251900;254500;126200;612594;612595;…
DB03066	175100;300100;103780;104300;607834;600807;108725;209850;300425;300495;300496;606053;607373;608049;608636;609378;610676;610836;610838;610908;611015;611016;611913;612100;613410;613436;109100;613551;114480;601367;214150;133540;216400;114500;608812;611469;612229;612230;612231;612232;612589;612590;612591;612592;278800;608089;131200;245340;133239;228000;609423;530000;127750;211980;608935;612052;612571;…
DB00431	203400;610600;231050;175100;201810;300100;103780;109200;604131;104300;105400;300068;312300;105830;606788;613571;201750;207410;607834;139300;613546;600807;277460;108725;600309;606215;143465;608903;608904;608905;608906;612311;612312;613003;235400;612922;612923;612924;612925;612926;209850;300425;300495;300496;606053;607373;608049;608636;609378;610676;610836;610838;610908;611015;611016;611913;612100;…
DB00839	114480;608446;608557;601665
DB00737	109200;104300;105400;600807;209850;300425;300495;300496;606053;607373;608049;608636;609378;610676;610836;610838;610908;611015;611016;611913;612100;613410;613436;109100;613551;114480;113970;114500;608812;611469;612229;612230;612231;612232;612589;612590;612591;612592;209880;218800;131200;155240;143500;137800;607248;613028;613029;613030;613031;613033;609532;277900;191830;142623;600155;600156;606874;…
DB01424	104300;600807;114480;133239;609423;530000;211980;608935;612052;612571;612593;614210;540000;251900;126200;612594;612595;612596;608446;608557;140600;165720;607850;610839;612400;612401;613065;613067;177900;601454;602723;603935;604316;605364;605606;607857;610707;612410;612599;612950;181500;181510;600511;600850;603013;603175;603176;603206;603342;604906;608078;608543;612361;613025;608579;137215;613659;…
DB00952	209850;300425;300495;300496;606053;607373;608049;608636;609378;610676;610836;610838;610908;611015;611016;611913;612100;613410;613436;164230
DB01446	103780;104300;114480;114500;608812;611469;612229;612230;612231;612232;612589;612590;612591;612592;122700;612067;610424;609532;211980;608935;612052;612571;612593;614210;182940;613282;613387;601665;176100;613065;613067;311360;176807;607592;137215;613659
DB00977	264300;236792;600721;613657;610006;246450;605911;231530;210210;261640;305400;600501;274000;600972;200610;100800;607778;101200;101400;231050;219080;219090;175100;103050;201810;300100;603471;202400;613500;613501;613506;170650;225750;610181;610333;612952;608688;118450;610205;276820;203300;103780;203450;109200;613490;608810;604131;104290;265380;104300;608907;104310;606889;607196;105400;611895;300068;…
DB01249	300100;104300;600807;108725;209850;300425;300495;300496;606053;607373;608049;608636;609378;610676;610836;610838;610908;611015;611016;611913;612100;613410;613436;114480;133239;127750;211980;608935;612052;612571;612593;614210;609148;611162;154700;608446;608557;601665;189800;609402;609403;609404;176807;607592;177900;601454;602723;603935;604316;605364;605606;607857;610707;612410;612599;612950;181460;…
DB00550	264300;203400;610600;605911;231530;600501;605552;200100;600972;200610;100800;200990;607778;101200;101400;201100;231050;219080;175100;603471;202400;613500;613501;613506;225750;610181;612952;608688;276820;103470;300650;103780;203450;203500;300523;109200;203655;613490;608810;203740;248500;604131;265380;104300;608907;104530;609924;105400;611895;105830;106210;206700;106600;206800;601186;606788;613571;…
DB03750	114480;601665;181500;181510;600511;600850;603013;603175;603176;603206;603342;604906;608078;608543;612361;613025
DB00710	175100;104300;105400;607834;600807;108725;209850;300425;300495;300496;606053;607373;608049;608636;609378;610676;610836;610838;610908;611015;611016;611913;612100;613410;613436;114480;115150;114500;608812;611469;612229;612230;612231;612232;612589;612590;612591;612592;300464;607339;608316;608318;608901;610938;611139;612030;218040;219050;131200;162900;133239;227650;109350;137800;607248;613028;613029;…
DB00880	608579
DB04077	175100;300100;103780;104300;105400;600807;277460;108725;209850;300425;300495;300496;606053;607373;608049;608636;609378;610676;610836;610838;610908;611015;611016;611913;612100;613410;613436;109100;613551;109650;114480;113970;609338;114500;608812;611469;612229;612230;612231;612232;612589;612590;612591;612592;608089;131200;133239;134600;227810;613388;608805;137800;607248;613028;613029;613030;613031;…
DB02377	209850;300425;300495;300496;606053;607373;608049;608636;609378;610676;610836;610838;610908;611015;611016;611913;612100;613410;613436;114500;608812;611469;612229;612230;612231;612232;612589;612590;612591;612592;608089;137800;607248;613028;613029;613030;613031;613033;166710;613179
DB00492	109200;104300;600807;108725;209850;300425;300495;300496;606053;607373;608049;608636;609378;610676;610836;610838;610908;611015;611016;611913;612100;613410;613436;109100;613551;109650;114480;601367;114500;608812;611469;612229;612230;612231;612232;612589;612590;612591;612592;300464;607339;608316;608318;608901;610938;611139;612030;133239;230800;230900;231000;232600;277900;211980;608935;612052;612571;…
DB00993	175100;300100;202400;225750;610181;109200;613490;104300;104530;105400;607834;600807;108725;143465;608903;608904;608905;608906;612311;612312;613003;209850;300425;300495;300496;606053;607373;608049;608636;609378;610676;610836;610838;610908;611015;611016;611913;612100;613410;613436;109100;613551;109400;109650;114480;113970;115150;212750;607202;609753;609754;609755;611598;612005;612006;612007;612008;…
DB00198	109200;300068;312300;108725;209850;300425;300495;300496;606053;607373;608049;608636;609378;610676;610836;610838;610908;611015;611016;611913;612100;613410;613436;109100;613551;114480;608089;131200;277900;266600;108010;211980;608935;612052;612571;612593;614210;251900;254500;608446;608557;601665;610064;166710;167000;607893;176807;607592;177900;601454;602723;603935;604316;605364;605606;607857;610707;…
DB03699	251000;601665
DB01182	104300;600807;209850;300425;300495;300496;606053;607373;608049;608636;609378;610676;610836;610838;610908;611015;611016;611913;612100;613410;613436;114480;601144;613123;219050;612067;613688;608446;608557;601665;176807;607592;609620;137215;613659;194200
DB00488	167000;607893
DB00964	105400;209850;300425;300495;300496;606053;607373;608049;608636;609378;610676;610836;610838;610908;611015;611016;611913;612100;613410;613436
DB00981	300100;104300;105400;607834;600807;143465;608903;608904;608905;608906;612311;612312;613003;209850;300425;300495;300496;606053;607373;608049;608636;609378;610676;610836;610838;610908;611015;611016;611913;612100;613410;613436;114480;118700;254210;612067;131200;300624;309548;609423;143100;211980;608935;612052;612571;612593;614210;601665;259500;189800;609402;609403;609404;176807;607592;181500;181510;…
DB01100	103780;104300;105400;607834;600807;143465;608903;608904;608905;608906;612311;612312;613003;209850;300425;300495;300496;606053;607373;608049;608636;609378;610676;610836;610838;610908;611015;611016;611913;612100;613410;613436;114480;114500;608812;611469;612229;612230;612231;612232;612589;612590;612591;612592;612067;131200;133239;228300;102200;613688;211980;608935;612052;612571;612593;614210;254500;…
DB00166	231050;175100;300100;103780;203450;104300;105400;613571;201750;207410;607834;600807;108725;600309;606215;143465;608903;608904;608905;608906;612311;612312;613003;209850;300425;300495;300496;606053;607373;608049;608636;609378;610676;610836;610838;610908;611015;611016;611913;612100;613410;613436;109100;613551;601859;607271;241850;109650;607447;114480;113970;131300;255120;609338;601367;114500;608812;…
DB04619	103470;300650;103780;104300;600807;108725;114480;609338;114500;608812;611469;612229;612230;612231;612232;612589;612590;612591;612592;300464;607339;608316;608318;608901;610938;611139;612030;608089;131200;133239;211980;608935;612052;612571;612593;614210;155255;601665;203100;606952;140600;165720;607850;610839;612400;612401;167000;607893;260350;606856;613347;613348;176807;607592;177900;601454;602723;…
DB00654	202400;114500;608812;611469;612229;612230;612231;612232;612589;612590;612591;612592;131200;177650;608579
DB00513	104300;613118;277900;236600;211980;608935;612052;612571;612593;614210;167000;607893;176807;607592;137215;613659
DB00227	231050;175100;300100;202400;109200;104300;104310;606889;105400;607834;600807;208900;277460;108725;209850;300425;300495;300496;606053;607373;608049;608636;609378;610676;610836;610838;610908;611015;611016;611913;612100;613410;613436;109100;613551;601859;607271;109650;114480;600880;131300;115150;609338;601367;214150;610758;133540;216400;120200;114500;608812;611469;612229;612230;612231;612232;612589;…
DB00696	104300;105400;607834;600807;209850;300425;300495;300496;606053;607373;608049;608636;609378;610676;610836;610838;610908;611015;611016;611913;612100;613410;613436;114480;601367;300464;607339;608316;608318;608901;610938;611139;612030;219050;190685;612067;131200;137800;607248;613028;613029;613030;613031;613033;236000;211980;608935;612052;612571;612593;614210;607501;608446;608557;613282;613387;140600;…
DB01238	103780;104300;105400;606788;607834;608631;608638;608781;609954;143465;608903;608904;608905;608906;612311;612312;613003;209850;300425;300495;300496;606053;607373;608049;608636;609378;610676;610836;610838;610908;611015;611016;611913;612100;613410;613436;109100;613551;114480;123400;188400;192430;612067;131200;102200;609532;145900;604489;143100;613688;211980;608935;612052;612571;612593;614210;254500;…
DB00506	104300;108725;114480;118700;114500;608812;611469;612229;612230;612231;612232;612589;612590;612591;612592;300464;607339;608316;608318;608901;610938;611139;612030;608089;131200;211980;608935;612052;612571;612593;614210;155255;608446;608557;601665;164230;176807;607592;109800
DB02757	175100;201810;300100;103780;608810;104300;600807;108725;209850;300425;300495;300496;606053;607373;608049;608636;609378;610676;610836;610838;610908;611015;611016;611913;612100;613410;613436;109100;613551;210900;114480;609338;610758;114500;608812;611469;612229;612230;612231;612232;612589;612590;612591;612592;256450;601820;300464;607339;608316;608318;608901;610938;611139;612030;122700;123400;219050;…
DB01923	606003
DB00419	104300;600807;209850;300425;300495;300496;606053;607373;608049;608636;609378;610676;610836;610838;610908;611015;611016;611913;612100;613410;613436;114480;211400;114500;608812;611469;612229;612230;612231;612232;612589;612590;612591;612592;277180;219700;608089;133239;230800;230900;231000;167800;609423;254500;608446;608557;239100;255800;309350;313400;173900;174050;184700;176807;607592
DB03369	108725;114480;601665;260350;606856;613347;613348;176807;607592;137215;613659
DB00638	600807;209850;300425;300495;300496;606053;607373;608049;608636;609378;610676;610836;610838;610908;611015;611016;611913;612100;613410;613436;109100;613551;601859;607271;109650;114480;114500;608812;611469;612229;612230;612231;612232;612589;612590;612591;612592;137800;607248;613028;613029;613030;613031;613033;248250;211980;608935;612052;612571;612593;614210;154700;608446;608557;613282;613387;176807;…
DB01618	104300;607834;143465;608903;608904;608905;608906;612311;612312;613003;209850;300425;300495;300496;606053;607373;608049;608636;609378;610676;610836;610838;610908;611015;611016;611913;612100;613410;613436;118700;131200;102200;159900;600116;600634;181500;181510;600511;600850;603013;603175;603176;603206;603342;604906;608078;608543;612361;613025
DB00331	231050;175100;300100;202400;170650;103780;109200;203800;104300;105400;607834;139300;613546;600807;208900;108725;614089;209850;300425;300495;300496;606053;607373;608049;608636;609378;610676;610836;610838;610908;611015;611016;611913;612100;613410;613436;109100;613551;601859;607271;130650;109650;607447;114480;113970;131300;212138;255120;609338;611543;601367;119600;114500;608812;611469;612229;612230;…
DB00246	103780;606788;607834;143465;608903;608904;608905;608906;612311;612312;613003;209850;300425;300495;300496;606053;607373;608049;608636;609378;610676;610836;610838;610908;611015;611016;611913;612100;613410;613436;109100;613551;114500;608812;611469;612229;612230;612231;612232;612589;612590;612591;612592;612067;607330;159900;601665;164230;600116;181500;181510;600511;600850;603013;603175;603176;603206;…
DB00888	175100;300100;118450;610205;104290;104300;104310;606889;105400;607834;600807;108725;143465;608903;608904;608905;608906;612311;612312;613003;209850;300425;300495;300496;606053;607373;608049;608636;609378;610676;610836;610838;610908;611015;611016;611913;612100;613410;613436;109100;613551;109650;114480;114500;608812;611469;612229;612230;612231;612232;612589;612590;612591;612592;300464;607339;608316;…
DB00037	609532;608446;608557
DB00687	109200;104300;300068;312300;600807;108725;209850;300425;300495;300496;606053;607373;608049;608636;609378;610676;610836;610838;610908;611015;611016;611913;612100;613410;613436;114480;608089;131200;608805;609423;153880;254500;126200;612594;612595;612596;608446;608557;182940;601665;239100;255800;309350;313400;166710;259500;609734;176807;607592;145260;177735;264350;603233;612462;177900;601454;602723;…
DB04566	104300;105400;607834;600807;108725;114480;114500;608812;611469;612229;612230;612231;612232;612589;612590;612591;612592;227650;137800;607248;613028;613029;613030;613031;613033;235200;277900;266600;147480;530000;211980;608935;612052;612571;612593;614210;609148;611162;540000;251900;126200;612594;612595;612596;254600;608446;608557;601665;140600;165720;607850;610839;612400;612401;260350;606856;613347;…
DB00361	175100;109200;104300;105400;607834;600807;108725;209850;300425;300495;300496;606053;607373;608049;608636;609378;610676;610836;610838;610908;611015;611016;611913;612100;613410;613436;109100;613551;601859;607271;109650;114480;114500;608812;611469;612229;612230;612231;612232;612589;612590;612591;612592;219050;131200;133239;227650;109350;137800;607248;613028;613029;613030;613031;613033;235200;277900;…
DB00398	101200;101400;231050;175100;202400;109200;104300;105400;607834;600807;108725;209850;300425;300495;300496;606053;607373;608049;608636;609378;610676;610836;610838;610908;611015;611016;611913;612100;613410;613436;109100;613551;601859;607271;607595;114480;113970;131300;115150;114500;608812;611469;612229;612230;612231;612232;612589;612590;612591;612592;209880;218040;310490;123100;600775;219050;219700;…
DB00797	613282;613387;601665;176807;607592
DB01452	300100;103780;104300;105400;607834;600807;108725;143465;608903;608904;608905;608906;612311;612312;613003;209850;300425;300495;300496;606053;607373;608049;608636;609378;610676;610836;610838;610908;611015;611016;611913;612100;613410;613436;109100;613551;601859;607271;109650;114480;607499;610269;114500;608812;611469;612229;612230;612231;612232;612589;612590;612591;612592;209880;219050;612067;131200;…
DB04179	139300;613546;600807;108725;209850;300425;300495;300496;606053;607373;608049;608636;609378;610676;610836;610838;610908;611015;611016;611913;612100;613410;613436;114480;114500;608812;611469;612229;612230;612231;612232;612589;612590;612591;612592;131200;133239;300584;308300;211980;608935;612052;612571;612593;614210;254500;182940;613282;613387;601665;610064;166710;260350;606856;613347;613348;184700;…
DB00317	600501;231050;175100;300100;202400;109200;265380;104300;105250;105400;607834;600807;108725;209850;300425;300495;300496;606053;607373;608049;608636;609378;610676;610836;610838;610908;611015;611016;611913;612100;613410;613436;109100;613551;109650;113620;113650;610896;114480;113970;131300;115150;601367;610758;114500;608812;611469;612229;612230;612231;612232;612589;612590;612591;612592;300464;607339;…
DB00626	219090;300100;104300;105400;600807;108725;209850;300425;300495;300496;606053;607373;608049;608636;609378;610676;610836;610838;610908;611015;611016;611913;612100;613410;613436;109100;613551;109650;114480;114500;608812;611469;612229;612230;612231;612232;612589;612590;612591;612592;123400;190685;608089;131200;133239;604290;137800;607248;613028;613029;613030;613031;613033;137950;601894;258870;235200;…
DB01117	600807;209850;300425;300495;300496;606053;607373;608049;608636;609378;610676;610836;610838;610908;611015;611016;611913;612100;613410;613436;114480;114500;608812;611469;612229;612230;612231;612232;612589;612590;612591;612592;137800;607248;613028;613029;613030;613031;613033;236000;211980;608935;612052;612571;612593;614210;609148;611162;182940;613282;613387;259500;176100;613065;613067;176807;607592;…
DB01043	203450;104300;105400;607834;600807;108725;209850;300425;300495;300496;606053;607373;608049;608636;609378;610676;610836;610838;610908;611015;611016;611913;612100;613410;613436;114480;114500;608812;611469;612229;612230;612231;612232;612589;612590;612591;612592;219050;227650;300624;309548;137800;607248;613028;613029;613030;613031;613033;235200;277900;266600;147480;127750;211980;608935;612052;612571;…
DB01283	175100;104300;600807;108725;209850;300425;300495;300496;606053;607373;608049;608636;609378;610676;610836;610838;610908;611015;611016;611913;612100;613410;613436;114480;212750;607202;609753;609754;609755;611598;612005;612006;612007;612008;612009;612010;612011;114500;608812;611469;612229;612230;612231;612232;612589;612590;612591;612592;123400;131200;133239;109350;137800;607248;613028;613029;613030;…
DB03059	608089;131200
DB00592	209850;300425;300495;300496;606053;607373;608049;608636;609378;610676;610836;610838;610908;611015;611016;611913;612100;613410;613436;609423;211980;608935;612052;612571;612593;614210;176807;607592;109800
DB01291	600807;209850;300425;300495;300496;606053;607373;608049;608636;609378;610676;610836;610838;610908;611015;611016;611913;612100;613410;613436;601665;176807;607592;137215;613659
DB00643	104300;105400;607834;600807;108725;209850;300425;300495;300496;606053;607373;608049;608636;609378;610676;610836;610838;610908;611015;611016;611913;612100;613410;613436;109650;114480;114500;608812;611469;612229;612230;612231;612232;612589;612590;612591;612592;120100;607115;190685;608089;131200;133239;227650;600274;109350;137800;607248;613028;613029;613030;613031;613033;235200;277900;609423;236000;…
DB01497	105400;605841;609039;612417;612851;614223;610064;176807;607592
DB01261	231050;104300;105400;607834;600807;108725;209850;300425;300495;300496;606053;607373;608049;608636;609378;610676;610836;610838;610908;611015;611016;611913;612100;613410;613436;114480;131300;114500;608812;611469;612229;612230;612231;612232;612589;612590;612591;612592;219700;133239;227650;137800;607248;613028;613029;613030;613031;613033;235200;277900;266600;147480;530000;211980;608935;612052;612571;…
DB03902	231050;600807;108725;209850;300425;300495;300496;606053;607373;608049;608636;609378;610676;610836;610838;610908;611015;611016;611913;612100;613410;613436;109650;114480;131300;114500;608812;611469;612229;612230;612231;612232;612589;612590;612591;612592;219700;608089;133239;137800;607248;613028;613029;613030;613031;613033;609423;132800;609192;610168;211980;608935;612052;612571;612593;614210;154700;…
DB00649	605552;200100;175100;109200;104300;607196;105400;607834;600807;108725;209850;300425;300495;300496;606053;607373;608049;608636;609378;610676;610836;610838;610908;611015;611016;611913;612100;613410;613436;109100;613551;607447;113620;113650;610896;114480;255120;609338;114500;608812;611469;612229;612230;612231;612232;612589;612590;612591;612592;219050;608089;131200;133239;227650;134600;227810;613388;…
DB00641	203400;610600;200610;231050;219080;175100;300100;202400;103780;109200;104300;104310;606889;105400;607834;109730;608631;608638;608781;609954;600807;208900;277460;108725;614089;600309;606215;143465;608903;608904;608905;608906;612311;612312;613003;235400;612922;612923;612924;612925;612926;209850;300425;300495;300496;606053;607373;608049;608636;609378;610676;610836;610838;610908;611015;611016;611913;…
DB02116	104300;209850;300425;300495;300496;606053;607373;608049;608636;609378;610676;610836;610838;610908;611015;611016;611913;612100;613410;613436;114480;114500;608812;611469;612229;612230;612231;612232;612589;612590;612591;612592;133239;137800;607248;613028;613029;613030;613031;613033;211980;608935;612052;612571;612593;614210;161550;607107;166710;259500;260350;606856;613347;613348;613065;613067;176807;…
DB02105	103780;143465;608903;608904;608905;608906;612311;612312;613003;209850;300425;300495;300496;606053;607373;608049;608636;609378;610676;610836;610838;610908;611015;611016;611913;612100;613410;613436;114480;188400;192430;211980;608935;612052;612571;612593;614210;167000;607893;167870;607853;609985;171300;176807;607592;181500;181510;600511;600850;603013;603175;603176;603206;603342;604906;608078;608543;…
DB00819	109200;104300;105400;108725;114480;114500;608812;611469;612229;612230;612231;612232;612589;612590;612591;612592;219050;612067;608089;137800;607248;613028;613029;613030;613031;613033;609886;277900;236600;144010;604091;606407;607330;127750;611820;211980;608935;612052;612571;612593;614210;603860;155255;603387;608446;608557;255300;255700;168300;161550;607107;601665;140600;165720;607850;610839;612400;…
DB00080	608579
DB01544	103780;104300;105400;105830;607834;108725;209850;300425;300495;300496;606053;607373;608049;608636;609378;610676;610836;610838;610908;611015;611016;611913;612100;613410;613436;109650;114480;114500;608812;611469;612229;612230;612231;612232;612589;612590;612591;612592;218800;219050;190685;608089;131200;109350;143500;609532;277900;236000;211980;608935;612052;612571;612593;614210;609148;611162;608446;…
DB02962	607834;108725;143465;608903;608904;608905;608906;612311;612312;613003;159900;601665;600116;181500;181510;600511;600850;603013;603175;603176;603206;603342;604906;608078;608543;612361;613025;109800
DB01224	103780;104300;105400;606788;607834;600807;108725;143465;608903;608904;608905;608906;612311;612312;613003;209850;300425;300495;300496;606053;607373;608049;608636;609378;610676;610836;610838;610908;611015;611016;611913;612100;613410;613436;109650;114480;607499;610269;118700;114500;608812;611469;612229;612230;612231;612232;612589;612590;612591;612592;209880;190685;612067;131200;133239;300624;309548;…
DB04576	600807;608446;608557
DB02362	104300;105400;607834;600807;108725;209850;300425;300495;300496;606053;607373;608049;608636;609378;610676;610836;610838;610908;611015;611016;611913;612100;613410;613436;114480;114500;608812;611469;612229;612230;612231;612232;612589;612590;612591;612592;227650;137800;607248;613028;613029;613030;613031;613033;235200;277900;609423;266600;147480;211980;608935;612052;612571;612593;614210;609148;611162;…
DB01068	104300;607834;600807;209850;300425;300495;300496;606053;607373;608049;608636;609378;610676;610836;610838;610908;611015;611016;611913;612100;613410;613436;109650;114480;247200;300067;114500;608812;611469;612229;612230;612231;612232;612589;612590;612591;612592;190685;612067;608089;133239;109350;137800;607248;613028;613029;613030;613031;613033;609532;277900;609423;211980;608935;612052;612571;612593;…
DB01050	210210;175100;300100;170650;103780;203450;109200;104300;105400;607834;139300;613546;600807;108725;143465;608903;608904;608905;608906;612311;612312;613003;235400;612922;612923;612924;612925;612926;209850;300425;300495;300496;606053;607373;608049;608636;609378;610676;610836;610838;610908;611015;611016;611913;612100;613410;613436;109100;613551;601859;607271;146255;209900;109650;222800;210900;114480;…
DB01082	104300;105400;607834;600807;108725;114480;114500;608812;611469;612229;612230;612231;612232;612589;612590;612591;612592;227650;137800;607248;613028;613029;613030;613031;613033;235200;277900;266600;147480;211980;608935;612052;612571;612593;614210;609148;611162;251900;608446;608557;601665;260350;606856;613347;613348;177900;601454;602723;603935;604316;605364;605606;607857;610707;612410;612599;612950;…
DB00704	103780;109200;104300;105400;607834;600807;108725;143465;608903;608904;608905;608906;612311;612312;613003;209850;300425;300495;300496;606053;607373;608049;608636;609378;610676;610836;610838;610908;611015;611016;611913;612100;613410;613436;109100;613551;114480;114500;608812;611469;612229;612230;612231;612232;612589;612590;612591;612592;133239;227650;228300;137800;607248;613028;613029;613030;613031;…
DB00181	103780;104300;105400;607834;600807;108725;209850;300425;300495;300496;606053;607373;608049;608636;609378;610676;610836;610838;610908;611015;611016;611913;612100;613410;613436;114480;211400;118700;114500;608812;611469;612229;612230;612231;612232;612589;612590;612591;612592;277180;219700;612067;131200;227650;109350;137800;607248;613028;613029;613030;613031;613033;235200;277900;167800;143100;266600;…
DB01677	104300;105400;607834;600807;108725;109650;114480;114500;608812;611469;612229;612230;612231;612232;612589;612590;612591;612592;227650;137800;607248;613028;613029;613030;613031;613033;235200;277900;609423;236000;253270;266600;147480;211980;608935;612052;612571;612593;614210;609148;611162;251900;126200;612594;612595;612596;608446;608557;601665;260350;606856;613347;613348;176807;607592;177900;601454;…
DB03619	605552;200100;175100;300100;202400;103780;109200;104300;105400;613571;201750;207410;607834;600807;601536;108725;209850;300425;300495;300496;606053;607373;608049;608636;609378;610676;610836;610838;610908;611015;611016;611913;612100;613410;613436;109100;613551;601859;607271;109650;114480;115150;160980;605244;609338;114500;608812;611469;612229;612230;612231;612232;612589;612590;612591;612592;602093;…
DB01001	175100;103780;104300;105400;607834;139300;613546;600807;108725;209850;300425;300495;300496;606053;607373;608049;608636;609378;610676;610836;610838;610908;611015;611016;611913;612100;613410;613436;109100;613551;109650;114480;114500;608812;611469;612229;612230;612231;612232;612589;612590;612591;612592;300464;607339;608316;608318;608901;610938;611139;612030;190685;608089;131200;133239;227650;109350;…
DB00814	175100;104300;105400;607834;600807;108725;209850;300425;300495;300496;606053;607373;608049;608636;609378;610676;610836;610838;610908;611015;611016;611913;612100;613410;613436;109100;613551;109650;114480;114500;608812;611469;612229;612230;612231;612232;612589;612590;612591;612592;254210;604931;219050;608089;131200;133239;227650;228960;300624;309548;109350;137800;607248;613028;613029;613030;613031;…
DB00742	300100;104300;105400;613571;201750;207410;607834;600807;108725;209850;300425;300495;300496;606053;607373;608049;608636;609378;610676;610836;610838;610908;611015;611016;611913;612100;613410;613436;109100;613551;109650;114480;115150;114500;608812;611469;612229;612230;612231;612232;612589;612590;612591;612592;218040;219050;223360;608089;131200;133239;227650;137800;607248;613028;613029;613030;613031;…
DB00310	100800;209850;300425;300495;300496;606053;607373;608049;608636;609378;610676;610836;610838;610908;611015;611016;611913;612100;613410;613436;114480;610474;114500;608812;611469;612229;612230;612231;612232;612589;612590;612591;612592;300464;607339;608316;608318;608901;610938;611139;612030;612247;162900;146000;149730;177200;602849;254500;608446;608557;166710;177900;601454;602723;603935;604316;605364;…
DB01321	104300;109650;116920;609148;611162
DB00847	175100;300100;104300;105400;600807;108725;109100;613551;114480;114500;608812;611469;612229;612230;612231;612232;612589;612590;612591;612592;219800;131200;133239;228000;266600;127750;211980;608935;612052;612571;612593;614210;248370;154700;540000;613073;254500;254600;608446;608557;161550;607107;182940;601665;140600;165720;607850;610839;612400;612401;166710;167000;607893;260350;606856;613347;613348;…
DB00444	605552;200100;109200;104300;105400;300068;312300;600807;108725;209850;300425;300495;300496;606053;607373;608049;608636;609378;610676;610836;610838;610908;611015;611016;611913;612100;613410;613436;114480;113970;114500;608812;611469;612229;612230;612231;612232;612589;612590;612591;612592;300464;607339;608316;608318;608901;610938;611139;612030;608089;131200;137800;607248;613028;613029;613030;613031;…
DB00861	104300;105400;607834;600807;108725;209850;300425;300495;300496;606053;607373;608049;608636;609378;610676;610836;610838;610908;611015;611016;611913;612100;613410;613436;109100;613551;114480;115430;114500;608812;611469;612229;612230;612231;612232;612589;612590;612591;612592;218800;145680;131200;133239;227650;143500;137800;607248;613028;613029;613030;613031;613033;235200;277900;236000;266600;108010;…
DB00853	175100;300100;103780;203450;109200;104300;105400;206800;607834;600807;208900;108725;235400;612922;612923;612924;612925;612926;209850;300425;300495;300496;606053;607373;608049;608636;609378;610676;610836;610838;610908;611015;611016;611913;612100;613410;613436;109100;613551;601859;607271;130650;114480;114290;114500;608812;611469;612229;612230;612231;612232;612589;612590;612591;612592;610678;300464;…
DB04844	105400;118700;612067;143100;605841;609039;612417;612851;614223;256700;613013;613014;613015;613016;613017;164230;610064;167870;607853;609985;600116;171300;176807;607592;137580
DB00688	109200;104300;105400;300068;312300;607834;600807;108725;209850;300425;300495;300496;606053;607373;608049;608636;609378;610676;610836;610838;610908;611015;611016;611913;612100;613410;613436;109100;613551;601859;607271;114480;114500;608812;611469;612229;612230;612231;612232;612589;612590;612591;612592;300464;607339;608316;608318;608901;610938;611139;612030;123500;219050;608089;131200;133239;227650;…
DB00252	231550;607778;101200;101400;231050;219090;175100;300100;103780;109200;104300;104310;606889;105400;300068;312300;613118;613571;201750;207410;607834;139300;613546;600807;208900;277460;108725;209850;300425;300495;300496;606053;607373;608049;608636;609378;610676;610836;610838;610908;611015;611016;611913;612100;613410;613436;109100;613551;146255;109400;613680;130650;109650;158810;210900;112500;114480;…
DB00876	267430
DB03994	104300;104310;606889;277460;108725;209850;300425;300495;300496;606053;607373;608049;608636;609378;610676;610836;610838;610908;611015;611016;611913;612100;613410;613436;109650;114480;300464;607339;608316;608318;608901;610938;611139;612030;277900;144010;611771;211980;608935;612052;612571;612593;614210;126200;612594;612595;612596;608446;608557;601665;167000;607893;176807;607592;177900;601454;602723;…
DB03886	108725;209850;300425;300495;300496;606053;607373;608049;608636;609378;610676;610836;610838;610908;611015;611016;611913;612100;613410;613436;114480;114500;608812;611469;612229;612230;612231;612232;612589;612590;612591;612592;608446;608557;189800;609402;609403;609404;267430
DB03229	104300;127750;182940;601665;167870;607853;609985;184700;176807;607592;606232
DB00271	175100;104300;613118;600807;108725;209850;300425;300495;300496;606053;607373;608049;608636;609378;610676;610836;610838;610908;611015;611016;611913;612100;613410;613436;109100;613551;109650;114480;601367;114500;608812;611469;612229;612230;612231;612232;612589;612590;612591;612592;219050;190685;608089;133239;134600;227810;613388;109350;277900;609423;243700;211980;608935;612052;612571;612593;614210;…
DB03580	104300;607834;300624;309548
DB00316	264300;236792;600721;613657;610006;246450;605911;231530;210200;210210;261640;600501;605552;200100;274000;200500;200600;600972;200610;100800;607778;201000;101200;101400;231050;219080;219090;175100;103050;201810;300100;603471;202400;613500;613501;613506;170650;225750;610181;610333;608688;118450;610205;103470;300650;203300;103780;203450;203500;300523;109200;203655;613490;608810;203740;248500;300448;…
DB02300	109200;600807;114480;610247;613412;146700;127750;211980;608935;612052;612571;612593;614210;608446;608557;166710;167200;167210;176807;607592;177900;601454;602723;603935;604316;605364;605606;607857;610707;612410;612599;612950;184500;137215;613659;109800
DB00791	236000;263300;254450
DB00168	103780;104300;607834;600807;108725;209850;300425;300495;300496;606053;607373;608049;608636;609378;610676;610836;610838;610908;611015;611016;611913;612100;613410;613436;109100;613551;109650;114480;113970;115150;601367;114500;608812;611469;612229;612230;612231;612232;612589;612590;612591;612592;218040;219050;608089;162900;133239;608805;137800;607248;613028;613029;613030;613031;613033;609532;277900;…
DB01167	202400;109200;104300;105400;300068;312300;607834;600807;108725;209850;300425;300495;300496;606053;607373;608049;608636;609378;610676;610836;610838;610908;611015;611016;611913;612100;613410;613436;109100;613551;109650;114480;114500;608812;611469;612229;612230;612231;612232;612589;612590;612591;612592;122700;190685;608089;131200;610247;613412;133239;227650;600803;109350;137800;607248;613028;613029;…
DB01109	100800;101200;101400;231050;175100;202400;103780;109200;104300;105400;613118;613571;207410;607834;180920;600807;108725;607941;235400;612922;612923;612924;612925;612926;209850;300425;300495;300496;606053;607373;608049;608636;609378;610676;610836;610838;610908;611015;611016;611913;612100;613410;613436;109100;613551;601859;607271;109650;114480;113970;131300;115150;610474;601367;114500;608812;611469;…
DB00228	300100;103780;104300;105400;607834;600807;108725;209850;300425;300495;300496;606053;607373;608049;608636;609378;610676;610836;610838;610908;611015;611016;611913;612100;613410;613436;109100;613551;114480;114500;608812;611469;612229;612230;612231;612232;612589;612590;612591;612592;133239;227650;137800;607248;613028;613029;613030;613031;613033;235200;610424;609532;277900;609423;149400;266600;147480;…
DB01115	203400;610600;231050;175100;300100;202400;103780;203450;109200;104300;105400;607834;600807;277460;108725;143465;608903;608904;608905;608906;612311;612312;613003;209850;300425;300495;300496;606053;607373;608049;608636;609378;610676;610836;610838;610908;611015;611016;611913;612100;613410;613436;109100;613551;130650;109650;114480;211400;601144;611875;607499;610269;113970;131300;212750;607202;609753;…
DB03166	200610;231050;175100;103780;203450;104300;105400;105830;106210;206700;613571;201750;207410;607834;600807;108725;607941;612794;209850;300425;300495;300496;606053;607373;608049;608636;609378;610676;610836;610838;610908;611015;611016;611913;612100;613410;613436;109100;613551;109650;114480;131300;215300;215400;120200;120430;114500;608812;611469;612229;612230;612231;612232;612589;612590;612591;612592;…
DB00591	209850;300425;300495;300496;606053;607373;608049;608636;609378;610676;610836;610838;610908;611015;611016;611913;612100;613410;613436;530000;540000;251900;613282;613387
DB00786	600807;114480;114500;608812;611469;612229;612230;612231;612232;612589;612590;612591;612592;131200;211980;608935;612052;612571;612593;614210;154700;608446;608557;161550;607107;259600;259500;167000;607893;176807;607592;177900;601454;602723;603935;604316;605364;605606;607857;610707;612410;612599;612950;137215;613659;273300
DB00603	103780;109200;300068;312300;600807;209850;300425;300495;300496;606053;607373;608049;608636;609378;610676;610836;610838;610908;611015;611016;611913;612100;613410;613436;109650;114480;608089;131200;137800;607248;613028;613029;613030;613031;613033;211980;608935;612052;612571;612593;614210;154700;608446;608557;613065;613067;176807;607592;177900;601454;602723;603935;604316;605364;605606;607857;610707;…
DB00999	203400;610600;175100;104300;600807;108725;209850;300425;300495;300496;606053;607373;608049;608636;609378;610676;610836;610838;610908;611015;611016;611913;612100;613410;613436;109650;114480;601367;114500;608812;611469;612229;612230;612231;612232;612589;612590;612591;612592;300464;607339;608316;608318;608901;610938;611139;612030;160500;600334;606070;610099;608089;131200;133239;109350;230800;230900;…
DB02325	231530;300100;103780;104300;105400;607834;600807;108725;209850;300425;300495;300496;606053;607373;608049;608636;609378;610676;610836;610838;610908;611015;611016;611913;612100;613410;613436;109100;613551;114480;601367;114500;608812;611469;612229;612230;612231;612232;612589;612590;612591;612592;219050;608089;131200;133239;227650;137800;607248;613028;613029;613030;613031;613033;102200;235200;277900;…
DB00958	175100;300100;103780;109200;604131;104300;105400;607834;600807;108725;209850;300425;300495;300496;606053;607373;608049;608636;609378;610676;610836;610838;610908;611015;611016;611913;612100;613410;613436;109100;613551;601859;607271;109650;113620;113650;610896;114480;113970;114500;608812;611469;612229;612230;612231;612232;612589;612590;612591;612592;123400;219050;261515;274270;190685;608089;131200;…
DB00714	105400;607834;108725;143465;608903;608904;608905;608906;612311;612312;613003;209850;300425;300495;300496;606053;607373;608049;608636;609378;610676;610836;610838;610908;611015;611016;611913;612100;613410;613436;109100;613551;114480;114500;608812;611469;612229;612230;612231;612232;612589;612590;612591;612592;209880;612067;131200;269160;109350;137800;607248;613028;613029;613030;613031;613033;102200;…
DB02383	114500;608812;611469;612229;612230;612231;612232;612589;612590;612591;612592;608089
DB00802	103780;209850;300425;300495;300496;606053;607373;608049;608636;609378;610676;610836;610838;610908;611015;611016;611913;612100;613410;613436;114480;612067;131200;609532;250790;601665;259500;176807;607592
DB00684	104300;105400;607834;600807;108725;109100;613551;114480;114500;608812;611469;612229;612230;612231;612232;612589;612590;612591;612592;162800;219700;227650;137800;607248;613028;613029;613030;613031;613033;235200;277900;266600;147480;211980;608935;612052;612571;612593;614210;609148;611162;251900;608446;608557;601665;260350;606856;613347;613348;176807;607592;177900;601454;602723;603935;604316;605364;…
DB00988	605911;231050;175100;300100;103470;300650;103780;109200;104300;105400;606788;607834;608631;608638;608781;609954;600807;108725;143465;608903;608904;608905;608906;612311;612312;613003;209850;300425;300495;300496;606053;607373;608049;608636;609378;610676;610836;610838;610908;611015;611016;611913;612100;613410;613436;109100;613551;109650;606798;162100;114480;300615;607499;610269;113970;131300;255120;…
DB00937	601665
DB00131	211800;214150;133540;216400;123400;278800;232600;211980;608935;612052;612571;612593;614210;608446;608557;600116;137215;613659;600630
DB00584	231050;175100;300100;103780;104290;104300;104310;606889;105400;611895;607834;600807;108725;607941;614089;108770;209850;300425;300495;300496;606053;607373;608049;608636;609378;610676;610836;610838;610908;611015;611016;611913;612100;613410;613436;109100;613551;601859;607271;109650;112410;607595;114480;131300;605676;609338;601367;120200;114500;608812;611469;612229;612230;612231;612232;612589;612590;…
DB02285	175100;300100;104300;105400;607834;600807;108725;209850;300425;300495;300496;606053;607373;608049;608636;609378;610676;610836;610838;610908;611015;611016;611913;612100;613410;613436;601859;607271;114480;601367;114500;608812;611469;612229;612230;612231;612232;612589;612590;612591;612592;219050;131200;133239;227650;109350;137800;607248;613028;613029;613030;613031;613033;606777;235200;277900;609423;…
DB02263	114500;608812;611469;612229;612230;612231;612232;612589;612590;612591;612592;133239;229600;140600;165720;607850;610839;612400;612401;166710;137215;613659
DB00351	104300;105400;109100;613551;113970;114500;608812;611469;612229;612230;612231;612232;612589;612590;612591;612592;209880;608089;133239;155240;277900;191830;142623;600155;600156;606874;606875;608462;611644;613711;613712;171400;162300;601665;140600;165720;607850;610839;612400;612401;259500;171300;176807;607592;192200
DB00318	103780;104300;600807;108725;109650;114480;114500;608812;611469;612229;612230;612231;612232;612589;612590;612591;612592;190685;612067;608089;109350;609532;277900;609423;613688;254500;182940;164230;259500;167000;607893;260350;606856;613347;613348;176807;607592;181500;181510;600511;600850;603013;603175;603176;603206;603342;604906;608078;608543;612361;613025;609620;137215;613659;606799;109800
DB01399	175100;300100;104300;600807;108725;209850;300425;300495;300496;606053;607373;608049;608636;609378;610676;610836;610838;610908;611015;611016;611913;612100;613410;613436;109100;613551;114480;601367;114500;608812;611469;612229;612230;612231;612232;612589;612590;612591;612592;608089;133239;228000;277900;266600;108010;127750;211980;608935;612052;612571;612593;614210;153880;154700;540000;251900;254500;…
DB01420	103780;109200;104300;105400;300068;312300;607834;600807;108725;209850;300425;300495;300496;606053;607373;608049;608636;609378;610676;610836;610838;610908;611015;611016;611913;612100;613410;613436;109100;613551;109650;114480;607499;610269;114500;608812;611469;612229;612230;612231;612232;612589;612590;612591;612592;209880;219050;246200;262190;612067;608089;131200;189960;177650;227650;228300;137800;…
DB00828	607834;108725;219700;211980;608935;612052;612571;612593;614210;609148;611162;601665;177900;601454;602723;603935;604316;605364;605606;607857;610707;612410;612599;612950
DB00928	231050;175100;300100;103780;203500;109200;608810;104300;105400;300068;312300;206500;206800;607834;600807;601536;108725;607941;108900;600309;606215;209850;300425;300495;300496;606053;607373;608049;608636;609378;610676;610836;610838;610908;611015;611016;611913;612100;613410;613436;109100;613551;601859;607271;209920;130650;109650;158810;113620;113650;610896;114480;607499;610269;113970;211800;114290;…
DB00320	104300;105400;607834;114480;601367;114500;608812;611469;612229;612230;612231;612232;612589;612590;612591;612592;122700;612067;131200;133239;609532;211980;608935;612052;612571;612593;614210;607501;608446;608557;601665;259500;167000;607893;604229;613065;613067;176807;607592
DB01227	103780;609532;613688;610064;609620
DB00689	131200;134600;227810;613388;211980;608935;612052;612571;612593;614210;601665;176807;607592
DB00069	608579
DB02192	103780;211980;608935;612052;612571;612593;614210;613282;613387;601665;176807;607592
DB00740	104300;105400;607834;600807;108725;209850;300425;300495;300496;606053;607373;608049;608636;609378;610676;610836;610838;610908;611015;611016;611913;612100;613410;613436;109100;613551;601859;607271;114480;114500;608812;611469;612229;612230;612231;612232;612589;612590;612591;612592;219050;608089;131200;133239;227650;137800;607248;613028;613029;613030;613031;613033;235200;277900;266600;108010;147480;…
DB01696	200610;175100;300100;104300;105400;206700;607834;600807;108725;602483;209850;300425;300495;300496;606053;607373;608049;608636;609378;610676;610836;610838;610908;611015;611016;611913;612100;613410;613436;109100;613551;109650;114480;601367;215300;114500;608812;611469;612229;612230;612231;612232;612589;612590;612591;612592;300464;607339;608316;608318;608901;610938;611139;612030;120100;607115;190685;…
DB04120	103780;104300;105400;607834;600807;108725;143465;608903;608904;608905;608906;612311;612312;613003;209850;300425;300495;300496;606053;607373;608049;608636;609378;610676;610836;610838;610908;611015;611016;611913;612100;613410;613436;114480;114500;608812;611469;612229;612230;612231;612232;612589;612590;612591;612592;188400;192430;190685;133239;227650;137800;607248;613028;613029;613030;613031;613033;…
DB01258	175100;104300;105400;607834;600807;108725;209850;300425;300495;300496;606053;607373;608049;608636;609378;610676;610836;610838;610908;611015;611016;611913;612100;613410;613436;114480;114500;608812;611469;612229;612230;612231;612232;612589;612590;612591;612592;131200;133239;227650;109350;137800;607248;613028;613029;613030;613031;613033;235200;277900;612244;266600;147480;530000;177200;211980;608935;…
DB02951	103780;600807;209850;300425;300495;300496;606053;607373;608049;608636;609378;610676;610836;610838;610908;611015;611016;611913;612100;613410;613436;109650;114480;114500;608812;611469;612229;612230;612231;612232;612589;612590;612591;612592;133239;137800;607248;613028;613029;613030;613031;613033;154700;608446;608557;177900;601454;602723;603935;604316;605364;605606;607857;610707;612410;612599;612950
DB02261	600501;175100;104300;105400;607834;600807;108725;209850;300425;300495;300496;606053;607373;608049;608636;609378;610676;610836;610838;610908;611015;611016;611913;612100;613410;613436;109100;613551;109650;114480;114500;608812;611469;612229;612230;612231;612232;612589;612590;612591;612592;300464;607339;608316;608318;608901;610938;611139;612030;190685;608089;131200;133239;227650;109350;137800;607248;…
DB02955	607834;600807;108725;143465;608903;608904;608905;608906;612311;612312;613003;209850;300425;300495;300496;606053;607373;608049;608636;609378;610676;610836;610838;610908;611015;611016;611913;612100;613410;613436;109100;613551;114480;131200;143100;126200;612594;612595;612596;613282;613387;601665;260350;606856;613347;613348;177900;601454;602723;603935;604316;605364;605606;607857;610707;612410;612599;…
DB01919	219080;175100;300100;202400;103780;109200;604131;104290;104300;104310;606889;105400;612069;607834;612718;600807;208900;108725;235400;612922;612923;612924;612925;612926;209850;300425;300495;300496;606053;607373;608049;608636;609378;610676;610836;610838;610908;611015;611016;611913;612100;613410;613436;109100;613551;130650;109650;135150;612460;112410;114480;601144;613119;613123;600880;113970;212070;…
DB00450	607834;612067;613688;609620
DB01048	300100;203450;104300;105400;607834;600807;108725;209850;300425;300495;300496;606053;607373;608049;608636;609378;610676;610836;610838;610908;611015;611016;611913;612100;613410;613436;109100;613551;109650;114480;114500;608812;611469;612229;612230;612231;612232;612589;612590;612591;612592;123450;305000;227650;134600;227810;613388;137800;607248;613028;613029;613030;613031;613033;235200;610424;609532;…
DB00896	300100;104300;105400;607834;600807;108725;209850;300425;300495;300496;606053;607373;608049;608636;609378;610676;610836;610838;610908;611015;611016;611913;612100;613410;613436;109100;613551;114480;114500;608812;611469;612229;612230;612231;612232;612589;612590;612591;612592;227650;137800;607248;613028;613029;613030;613031;613033;235200;610424;609532;277900;609423;236000;266600;147480;243700;608556;…
DB00222	202400;104300;600807;114480;114500;608812;611469;612229;612230;612231;612232;612589;612590;612591;612592;256450;601820;608089;131200;133239;609532;127750;211980;608935;612052;612571;612593;614210;182940;601665;140600;165720;607850;610839;612400;612401;259500;167870;607853;609985;184700;176807;607592;608579;137215;613659;606232
DB01151	103780;300523;104300;105400;606788;607834;600807;108725;143465;608903;608904;608905;608906;612311;612312;613003;209850;300425;300495;300496;606053;607373;608049;608636;609378;610676;610836;610838;610908;611015;611016;611913;612100;613410;613436;109100;613551;114480;601144;607499;610269;601367;114500;608812;611469;612229;612230;612231;612232;612589;612590;612591;612592;209880;122700;219050;223360;…
DB00476	109200;104300;300068;312300;209850;300425;300495;300496;606053;607373;608049;608636;609378;610676;610836;610838;610908;611015;611016;611913;612100;613410;613436;114480;114500;608812;611469;612229;612230;612231;612232;612589;612590;612591;612592;612067;131200;102200;613485;211980;608935;612052;612571;612593;614210;182940;613282;613387;167870;607853;609985;600116;176100;613065;613067;600634;176807;…
DB00366	601665
DB00723	175100;109200;104300;607834;108725;209850;300425;300495;300496;606053;607373;608049;608636;609378;610676;610836;610838;610908;611015;611016;611913;612100;613410;613436;114480;114500;608812;611469;612229;612230;612231;612232;612589;612590;612591;612592;131200;133239;109350;231095;137800;607248;613028;613029;613030;613031;613033;266600;601665;260350;606856;613347;613348;176807;607592;137215;613659;…
DB02539	104300;105400;607834;600807;108725;209850;300425;300495;300496;606053;607373;608049;608636;609378;610676;610836;610838;610908;611015;611016;611913;612100;613410;613436;114480;114500;608812;611469;612229;612230;612231;612232;612589;612590;612591;612592;133239;227650;137800;607248;613028;613029;613030;613031;613033;600263;235200;277900;266600;147480;211980;608935;612052;612571;612593;614210;609148;…
DB00257	202400;203450;109200;104300;105400;607834;139300;613546;600807;108725;209850;300425;300495;300496;606053;607373;608049;608636;609378;610676;610836;610838;610908;611015;611016;611913;612100;613410;613436;109100;613551;601859;607271;109650;114480;113970;114500;608812;611469;612229;612230;612231;612232;612589;612590;612591;612592;122700;218800;219050;190685;608089;131200;133239;229600;109350;143500;…
DB01600	133239;601665;259500;176807;607592;109800
DB01088	219090;175100;104300;600807;108725;209850;300425;300495;300496;606053;607373;608049;608636;609378;610676;610836;610838;610908;611015;611016;611913;612100;613410;613436;109100;613551;114480;114500;608812;611469;612229;612230;612231;612232;612589;612590;612591;612592;131200;133239;109350;137800;607248;613028;613029;613030;613031;613033;277900;266600;108010;530000;211980;608935;612052;612571;612593;…
DB00869	601665;259730;166710;608579;137215;613659
DB02166	104300;600807;108725;109650;114480;114500;608812;611469;612229;612230;612231;612232;612589;612590;612591;612592;190685;608089;109350;277900;609423;153880;254500;182940;239100;255800;309350;313400;166710;259500;167000;607893;260350;606856;613347;613348;176807;607592;177900;601454;602723;603935;604316;605364;605606;607857;610707;612410;612599;612950;181500;181510;600511;600850;603013;603175;603176;…
DB04557	100800;231050;175100;300100;202400;103780;109200;104300;104310;606889;105400;206800;607834;600807;277460;108725;209850;300425;300495;300496;606053;607373;608049;608636;609378;610676;610836;610838;610908;611015;611016;611913;612100;613410;613436;109100;613551;601859;607271;109650;113500;114480;607499;610269;113970;114290;131300;115150;255120;609338;115430;610474;118200;118220;180800;114500;608812;…
DB04381	300100;104300;105400;206800;607834;600807;108725;235400;612922;612923;612924;612925;612926;209850;300425;300495;300496;606053;607373;608049;608636;609378;610676;610836;610838;610908;611015;611016;611913;612100;613410;613436;109100;613551;109400;109650;135150;114480;114290;212750;607202;609753;609754;609755;611598;612005;612006;612007;612008;612009;612010;612011;114500;608812;611469;612229;612230;…
DB00445	175100;300100;109200;104300;105400;300068;312300;607834;600807;108725;209850;300425;300495;300496;606053;607373;608049;608636;609378;610676;610836;610838;610908;611015;611016;611913;612100;613410;613436;109100;613551;601859;607271;109650;114480;601367;114500;608812;611469;612229;612230;612231;612232;612589;612590;612591;612592;300464;607339;608316;608318;608901;610938;611139;612030;219050;274270;…
DB01275	246450;175100;103050;603471;613500;613501;613506;300523;109200;604131;104300;105400;206800;607834;600807;108725;143465;608903;608904;608905;608906;612311;612312;613003;235400;612922;612923;612924;612925;612926;209850;300425;300495;300496;606053;607373;608049;608636;609378;610676;610836;610838;610908;611015;611016;611913;612100;613410;613436;109100;613551;601859;607271;109400;109650;222800;114480;…
DB00772	175100;300100;103780;109200;104300;105400;300068;312300;607834;139300;613546;600807;108725;209850;300425;300495;300496;606053;607373;608049;608636;609378;610676;610836;610838;610908;611015;611016;611913;612100;613410;613436;109100;613551;601859;607271;241850;109650;114480;115150;115430;601367;114500;608812;611469;612229;612230;612231;612232;612589;612590;612591;612592;218040;122700;219050;190685;…
DB00022	103780;607834;608631;608638;608781;609954;108725;209850;300425;300495;300496;606053;607373;608049;608636;609378;610676;610836;610838;610908;611015;611016;611913;612100;613410;613436;109100;613551;114480;609532;277900;266600;108010;211980;608935;612052;612571;612593;614210;251900;254500;608446;608557;601665;164230;166710;167000;607893;167870;607853;609985;176807;607592;177900;601454;602723;603935;…
DB00984	105400;607834;139300;613546;209850;300425;300495;300496;606053;607373;608049;608636;609378;610676;610836;610838;610908;611015;611016;611913;612100;613410;613436;114480;131200;133239;211980;608935;612052;612571;612593;614210;608446;608557;166710;184700;176807;607592;137215;613659
DB02053	606003
DB01395	202400;103780;109200;300068;312300;600807;108725;209850;300425;300495;300496;606053;607373;608049;608636;609378;610676;610836;610838;610908;611015;611016;611913;612100;613410;613436;114480;114500;608812;611469;612229;612230;612231;612232;612589;612590;612591;612592;611489;604931;608089;131200;133239;609423;211980;608935;612052;612571;612593;614210;609148;611162;154700;608446;608557;613282;613387;…
DB00386	114480
DB00461	175100;104300;105400;607834;600807;108725;209850;300425;300495;300496;606053;607373;608049;608636;609378;610676;610836;610838;610908;611015;611016;611913;612100;613410;613436;114480;114500;608812;611469;612229;612230;612231;612232;612589;612590;612591;612592;131200;133239;109350;137800;607248;613028;613029;613030;613031;613033;266600;211980;608935;612052;612571;612593;614210;254500;608446;608557;…
DB04829	105400;607834;114480;131200;211980;608935;612052;612571;612593;614210;167870;607853;609985;181500;181510;600511;600850;603013;603175;603176;603206;603342;604906;608078;608543;612361;613025
DB00966	600501;231050;175100;202400;103780;203450;104300;105400;607834;600807;108725;143465;608903;608904;608905;608906;612311;612312;613003;209850;300425;300495;300496;606053;607373;608049;608636;609378;610676;610836;610838;610908;611015;611016;611913;612100;613410;613436;109100;613551;601859;607271;109650;607447;114480;607499;610269;131300;609338;601367;114500;608812;611469;612229;612230;612231;612232;…
DB03193	175100;300100;103780;109200;104300;105400;300068;312300;607834;600807;108725;209850;300425;300495;300496;606053;607373;608049;608636;609378;610676;610836;610838;610908;611015;611016;611913;612100;613410;613436;109100;613551;109650;114480;609338;114500;608812;611469;612229;612230;612231;612232;612589;612590;612591;612592;123400;219050;190685;608089;131200;133239;227650;228000;109350;137800;607248;…
DB01377	109200;104300;600807;108725;209850;300425;300495;300496;606053;607373;608049;608636;609378;610676;610836;610838;610908;611015;611016;611913;612100;613410;613436;109100;613551;601859;607271;114480;114500;608812;611469;612229;612230;612231;612232;612589;612590;612591;612592;219050;219700;608089;133239;137800;607248;613028;613029;613030;613031;613033;609423;236000;127750;211980;608935;612052;612571;…
DB02406	114480;601665
DB00467	600807;209850;300425;300495;300496;606053;607373;608049;608636;609378;610676;610836;610838;610908;611015;611016;611913;612100;613410;613436;114480;114500;608812;611469;612229;612230;612231;612232;612589;612590;612591;612592;137800;607248;613028;613029;613030;613031;613033;236000;211980;608935;612052;612571;612593;614210;182940;613282;613387;259500;176100;613065;613067;176807;607592;181500;181510;…
DB00975	231050;175100;300100;202400;103780;104300;104310;606889;105400;607834;600807;108725;209850;300425;300495;300496;606053;607373;608049;608636;609378;610676;610836;610838;610908;611015;611016;611913;612100;613410;613436;109100;613551;601859;607271;109650;114480;131300;601367;114500;608812;611469;612229;612230;612231;612232;612589;612590;612591;612592;300464;607339;608316;608318;608901;610938;611139;…
DB01127	600807;209850;300425;300495;300496;606053;607373;608049;608636;609378;610676;610836;610838;610908;611015;611016;611913;612100;613410;613436;114480;131200;133239;137800;607248;613028;613029;613030;613031;613033;609532;236000;613688;211980;608935;612052;612571;612593;614210;613282;613387;601665;259500;176807;607592;609620;137215;613659;109800
DB00283	108725;181500;181510;600511;600850;603013;603175;603176;603206;603342;604906;608078;608543;612361;613025;608579
DB02860	175100;203450;104300;105400;607834;600807;108725;109100;613551;114480;113970;613611;114500;608812;611469;612229;612230;612231;612232;612589;612590;612591;612592;218000;219050;300018;131200;133239;305600;137800;607248;613028;613029;613030;613031;613033;609423;146200;243700;127750;177200;211980;608935;612052;612571;612593;614210;155255;254500;608446;608557;161550;607107;256700;613013;613014;613015;…
DB04729	104300;104310;606889;108725;114480;300464;607339;608316;608318;608901;610938;611139;612030;606824;606777;277900;144010;611771;211980;608935;612052;612571;612593;614210;126200;612594;612595;612596;608446;608557;601665;140600;165720;607850;610839;612400;612401;167000;607893;177900;601454;602723;603935;604316;605364;605606;607857;610707;612410;612599;612950;181500;181510;600511;600850;603013;603175;…
DB04066	231050;175100;103470;300650;104300;105400;607834;600807;108725;209850;300425;300495;300496;606053;607373;608049;608636;609378;610676;610836;610838;610908;611015;611016;611913;612100;613410;613436;109100;613551;109650;114480;113970;131300;255120;609338;601367;114500;608812;611469;612229;612230;612231;612232;612589;612590;612591;612592;219700;131200;133239;227650;109350;137800;607248;613028;613029;…
DB01226	103780;104300;607834;143465;608903;608904;608905;608906;612311;612312;613003;209850;300425;300495;300496;606053;607373;608049;608636;609378;610676;610836;610838;610908;611015;611016;611913;612100;613410;613436;241850;114480;612067;211980;608935;612052;612571;612593;614210;126200;612594;612595;612596;256700;613013;613014;613015;613016;613017;601665;272120
DB01472	114480;114500;608812;611469;612229;612230;612231;612232;612589;612590;612591;612592;133239;612244;256700;613013;613014;613015;613016;613017;613065;613067
DB04005	175100;108725;209850;300425;300495;300496;606053;607373;608049;608636;609378;610676;610836;610838;610908;611015;611016;611913;612100;613410;613436;109100;613551;114480;114500;608812;611469;612229;612230;612231;612232;612589;612590;612591;612592;190685;131200;133239;277900;178500;266600;108010;211980;608935;612052;612571;612593;614210;607501;251900;254500;608446;608557;601665;140600;165720;607850;…
DB00594	200610;175100;300100;109200;104300;105400;607834;600807;108725;209850;300425;300495;300496;606053;607373;608049;608636;609378;610676;610836;610838;610908;611015;611016;611913;612100;613410;613436;109100;613551;601859;607271;109650;114480;211400;613021;613071;211530;601367;215300;114500;608812;611469;612229;612230;612231;612232;612589;612590;612591;612592;277180;300464;607339;608316;608318;608901;…
DB01297	600807;209850;300425;300495;300496;606053;607373;608049;608636;609378;610676;610836;610838;610908;611015;611016;611913;612100;613410;613436;177200;211980;608935;612052;612571;612593;614210;608446;608557;601665;166710;167000;607893;176807;607592;177900;601454;602723;603935;604316;605364;605606;607857;610707;612410;612599;612950;267430;137215;613659
DB00849	133239;601665;259500;311360;176807;607592
DB01370	236792;600721;613657;605552;200100;200610;200990;175100;201810;300100;276820;103780;203450;300523;109200;203655;608810;203740;104300;608907;105400;300068;312300;607834;208085;613404;600807;277460;108725;108900;209500;143465;608903;608904;608905;608906;612311;612312;613003;235400;612922;612923;612924;612925;612926;209850;300425;300495;300496;606053;607373;608049;608636;609378;610676;610836;610838;…
DB01357	104300;600807;108725;209850;300425;300495;300496;606053;607373;608049;608636;609378;610676;610836;610838;610908;611015;611016;611913;612100;613410;613436;113620;113650;610896;114480;600880;113970;114500;608812;611469;612229;612230;612231;612232;612589;612590;612591;612592;209880;300464;607339;608316;608318;608901;610938;611139;612030;220200;608089;131200;133239;227500;155240;137800;607248;613028;…
DB00874	600807
DB01626	104300;209850;300425;300495;300496;606053;607373;608049;608636;609378;610676;610836;610838;610908;611015;611016;611913;612100;613410;613436;158810;300615;223360;612067;131200;143100;211980;608935;612052;612571;612593;614210;256700;613013;613014;613015;613016;613017;171300;181500;181510;600511;600850;603013;603175;603176;603206;603342;604906;608078;608543;612361;613025;254090
DB00205	104300;105400;607834;600807;108725;209850;300425;300495;300496;606053;607373;608049;608636;609378;610676;610836;610838;610908;611015;611016;611913;612100;613410;613436;601859;607271;109650;114480;114500;608812;611469;612229;612230;612231;612232;612589;612590;612591;612592;122700;219050;190685;131200;133239;137800;607248;613028;613029;613030;613031;613033;236000;211980;608935;612052;612571;612593;…
DB02509	103780;104300;105400;607834;139300;613546;600807;108725;209850;300425;300495;300496;606053;607373;608049;608636;609378;610676;610836;610838;610908;611015;611016;611913;612100;613410;613436;109650;114480;114500;608812;611469;612229;612230;612231;612232;612589;612590;612591;612592;218800;219050;190685;608089;131200;133239;227650;109350;143500;137800;607248;613028;613029;613030;613031;613033;235200;…
DB04534	104300;209850;300425;300495;300496;606053;607373;608049;608636;609378;610676;610836;610838;610908;611015;611016;611913;612100;613410;613436;131200;143100;171300;181500;181510;600511;600850;603013;603175;603176;603206;603342;604906;608078;608543;612361;613025
DB01924	104300;114480;211980;608935;612052;612571;612593;614210;254600;176807;607592;109800
DB01254	175100;300100;202400;613500;613501;613506;610333;118450;610205;103780;300523;608810;104300;105400;206700;607834;208000;600807;108725;612794;600309;606215;209850;300425;300495;300496;606053;607373;608049;608636;609378;610676;610836;610838;610908;611015;611016;611913;612100;613410;613436;109100;613551;601859;607271;130650;109650;112410;607595;114480;611875;300755;113970;115150;601367;118600;300831;…
DB02999	143465;608903;608904;608905;608906;612311;612312;613003;608367
DB03843	246450;210210;200500;200610;201000;201100;231050;175100;300100;613500;613501;613506;225750;610181;612952;118450;610205;103470;300650;103780;109200;608810;604131;300448;203800;265380;104300;105250;105400;613435;608627;170390;106210;206700;106600;206800;601186;607834;109730;612718;208085;613404;301835;600807;208900;601536;108725;612794;301040;143465;608903;608904;608905;608906;612311;612312;613003;…
DB00720	231050;300100;170650;104300;105400;607834;600807;108725;209850;300425;300495;300496;606053;607373;608049;608636;609378;610676;610836;610838;610908;611015;611016;611913;612100;613410;613436;109100;613551;601859;607271;109650;113620;113650;610896;114480;131300;212138;609338;212750;607202;609753;609754;609755;611598;612005;612006;612007;612008;612009;612010;612011;119600;114500;608812;611469;612229;…
DB02385	209850;300425;300495;300496;606053;607373;608049;608636;609378;610676;610836;610838;610908;611015;611016;611913;612100;613410;613436;114480;612067;131200;608446;608557;601665
DB01997	114480;608089;133239;137800;607248;613028;613029;613030;613031;613033;211980;608935;612052;612571;612593;614210;608446;608557;256700;613013;613014;613015;613016;613017;259500;260350;606856;613347;613348;177900;601454;602723;603935;604316;605364;605606;607857;610707;612410;612599;612950;181500;181510;600511;600850;603013;603175;603176;603206;603342;604906;608078;608543;612361;613025;109800
DB01065	231050;175100;300100;103780;203450;109200;104300;105400;300068;312300;206700;607834;139300;613546;600807;108725;143465;608903;608904;608905;608906;612311;612312;613003;209850;300425;300495;300496;606053;607373;608049;608636;609378;610676;610836;610838;610908;611015;611016;611913;612100;613410;613436;109100;613551;601859;607271;109650;114480;131300;115150;609338;601367;610758;119600;114500;608812;…
DB00082	209850;300425;300495;300496;606053;607373;608049;608636;609378;610676;610836;610838;610908;611015;611016;611913;612100;613410;613436;114480;102200;262650;262500;211980;608935;612052;612571;612593;614210;601665;262400;176807;607592
DB00372	104300;607834;114480;114500;608812;611469;612229;612230;612231;612232;612589;612590;612591;612592;612067;300624;309548;600116
DB01320	608579
DB01095	231050;175100;300100;202400;109200;104300;104310;606889;105400;613435;600807;277460;108725;209850;300425;300495;300496;606053;607373;608049;608636;609378;610676;610836;610838;610908;611015;611016;611913;612100;613410;613436;109100;613551;601859;607271;109650;114480;131300;212750;607202;609753;609754;609755;611598;612005;612006;612007;612008;612009;612010;612011;601367;114500;608812;611469;612229;…
DB00678	231050;175100;300100;202400;103780;104290;104300;105400;607834;600807;108725;614089;600309;606215;209850;300425;300495;300496;606053;607373;608049;608636;609378;610676;610836;610838;610908;611015;611016;611913;612100;613410;613436;109100;613551;601859;607271;109650;607447;112600;607595;114480;113970;131300;255120;609338;601367;119600;114500;608812;611469;612229;612230;612231;612232;612589;612590;…
DB01080	175100;300100;103780;203450;109200;104300;105400;105830;607834;608643;600807;108725;209850;300425;300495;300496;606053;607373;608049;608636;609378;610676;610836;610838;610908;611015;611016;611913;612100;613410;613436;109100;613551;109650;114480;601367;119800;114500;608812;611469;612229;612230;612231;612232;612589;612590;612591;612592;254210;300464;607339;608316;608318;608901;610938;611139;612030;…
DB00270	202400;300600;105400;108725;114480;114500;608812;611469;612229;612230;612231;612232;612589;612590;612591;612592;300464;607339;608316;608318;608901;610938;611139;612030;122700;608089;133239;137800;607248;613028;613029;613030;613031;613033;610424;609532;177200;201710;211980;608935;612052;612571;612593;614210;608446;608557;605841;609039;612417;612851;614223;182940;613282;613387;601665;610064;166710;…
DB00277	231530;274000;607778;231050;219080;300100;202400;103470;300650;103780;109200;613490;300448;104300;105400;105500;607834;207900;600807;108725;301040;143465;608903;608904;608905;608906;612311;612312;613003;209850;300425;300495;300496;606053;607373;608049;608636;609378;610676;610836;610838;610908;611015;611016;611913;612100;613410;613436;109100;613551;130650;109650;606798;112500;112410;114480;113970;…
DB00126	264300;600501;200610;607778;231050;219090;175100;300100;118450;610205;103470;300650;103780;203450;109200;608810;203740;104300;104310;606889;105400;206800;607834;139300;613546;600807;208900;277460;108725;607941;614089;108900;235400;612922;612923;612924;612925;612926;209850;300425;300495;300496;606053;607373;608049;608636;609378;610676;610836;610838;610908;611015;611016;611913;612100;613410;613436;…
DB00422	236792;600721;613657;104300;105400;607834;600807;108725;143465;608903;608904;608905;608906;612311;612312;613003;209850;300425;300495;300496;606053;607373;608049;608636;609378;610676;610836;610838;610908;611015;611016;611913;612100;613410;613436;109100;613551;114480;607499;610269;113970;601367;118700;114500;608812;611469;612229;612230;612231;612232;612589;612590;612591;612592;217000;209880;612067;…
DB04817	175100;109200;104300;105400;607834;600807;108725;209850;300425;300495;300496;606053;607373;608049;608636;609378;610676;610836;610838;610908;611015;611016;611913;612100;613410;613436;109100;613551;114480;114500;608812;611469;612229;612230;612231;612232;612589;612590;612591;612592;131200;133239;227650;137800;607248;613028;613029;613030;613031;613033;235200;277900;266600;108010;147480;530000;211980;…
DB01775	104300;258870;609423;127750;182940;601665;167870;607853;609985;184700;176807;607592;608579;137215;613659;606799;606232
DB00050	605911;231050;202400;103780;104300;104310;606889;105400;600807;108725;209850;300425;300495;300496;606053;607373;608049;608636;609378;610676;610836;610838;610908;611015;611016;611913;612100;613410;613436;109100;613551;601859;607271;114480;131300;610313;114500;608812;611469;612229;612230;612231;612232;612589;612590;612591;612592;300464;607339;608316;608318;608901;610938;611139;612030;219050;219700;…
DB04532	600807;108725;209850;300425;300495;300496;606053;607373;608049;608636;609378;610676;610836;610838;610908;611015;611016;611913;612100;613410;613436;109650;602025;114480;114500;608812;611469;612229;612230;612231;612232;612589;612590;612591;612592;122700;131200;137800;607248;613028;613029;613030;613031;613033;610424;609532;211980;608935;612052;612571;612593;614210;154700;608446;608557;601665;203200;…
DB00946	300464;607339;608316;608318;608901;610938;611139;612030;122700;606799
DB00118	231050;175100;300100;103780;604131;104300;105400;607834;608643;600807;108725;143465;608903;608904;608905;608906;612311;612312;613003;209850;300425;300495;300496;606053;607373;608049;608636;609378;610676;610836;610838;610908;611015;611016;611913;612100;613410;613436;109100;613551;109650;114480;131300;114500;608812;611469;612229;612230;612231;612232;612589;612590;612591;612592;209300;219050;219700;…
DB02745	200610;108725;601859;607271;114480;113970;215300;608089;608805;143200;156550;150600;211980;608935;612052;612571;612593;614210;609148;611162;155255;540000;251900;608446;608557;608367;256700;613013;613014;613015;613016;613017;140600;165720;607850;610839;612400;612401;604864;239100;255800;309350;313400;259500;215150;167000;607893;260350;606856;613347;613348;176807;607592;177900;601454;602723;603935;…
DB02513	231050;103780;203740;104300;105400;600807;108725;209850;300425;300495;300496;606053;607373;608049;608636;609378;610676;610836;610838;610908;611015;611016;611913;612100;613410;613436;109100;613551;601859;607271;109650;114480;131300;114500;608812;611469;612229;612230;612231;612232;612589;612590;612591;612592;300464;607339;608316;608318;608901;610938;611139;612030;310490;218800;219050;219700;608089;…
DB00196	175100;109200;104300;105400;613571;201750;207410;600807;108725;209850;300425;300495;300496;606053;607373;608049;608636;609378;610676;610836;610838;610908;611015;611016;611913;612100;613410;613436;114480;609338;114500;608812;611469;612229;612230;612231;612232;612589;612590;612591;612592;122700;608089;131200;133239;609532;144010;201710;211980;608935;612052;612571;612593;614210;254600;182940;613282;…
DB01406	202400;103780;109200;104300;105400;300068;312300;607834;600807;108725;143465;608903;608904;608905;608906;612311;612312;613003;235400;612922;612923;612924;612925;612926;209850;300425;300495;300496;606053;607373;608049;608636;609378;610676;610836;610838;610908;611015;611016;611913;612100;613410;613436;109100;613551;109650;114480;115430;114500;608812;611469;612229;612230;612231;612232;612589;612590;…
DB01175	103780;109200;104300;105400;607834;139300;613546;608631;608638;608781;609954;600807;108725;143465;608903;608904;608905;608906;612311;612312;613003;209850;300425;300495;300496;606053;607373;608049;608636;609378;610676;610836;610838;610908;611015;611016;611913;612100;613410;613436;109650;114480;114500;608812;611469;612229;612230;612231;612232;612589;612590;612591;612592;219050;223360;612067;131200;…
DB00606	114500;608812;611469;612229;612230;612231;612232;612589;612590;612591;612592
DB00031	608446;608557
DB01232	231530;175100;300100;202400;109200;104300;105400;607834;600807;108725;209850;300425;300495;300496;606053;607373;608049;608636;609378;610676;610836;610838;610908;611015;611016;611913;612100;613410;613436;109100;613551;301900;114480;601367;114500;608812;611469;612229;612230;612231;612232;612589;612590;612591;612592;216950;300464;607339;608316;608318;608901;610938;611139;612030;123400;608089;131200;…
DB01331	209850;300425;300495;300496;606053;607373;608049;608636;609378;610676;610836;610838;610908;611015;611016;611913;612100;613410;613436;137800;607248;613028;613029;613030;613031;613033;254500;608446;608557;608579
DB00715	175100;300100;103780;109200;104300;105400;300068;312300;606788;607834;139300;613546;608631;608638;608781;609954;600807;108725;209850;300425;300495;300496;606053;607373;608049;608636;609378;610676;610836;610838;610908;611015;611016;611913;612100;613410;613436;109100;613551;114480;607499;610269;118700;114500;608812;611469;612229;612230;612231;612232;612589;612590;612591;612592;209880;219050;223360;…
DB01030	231530;305400;231550;200610;200990;101200;101400;219090;175100;103050;300100;603471;170650;225750;610181;610333;118450;610205;103780;109200;248500;300448;104300;104310;606889;105400;612069;612577;613435;105830;106210;206700;613571;207410;607834;208000;301835;608631;608638;608781;609954;611263;600807;108725;600309;606215;301040;143465;608903;608904;608905;608906;612311;612312;613003;235400;612922;…
DB00939	103780;300523;104300;105400;607834;600807;108725;114480;114500;608812;611469;612229;612230;612231;612232;612589;612590;612591;612592;608089;131200;227650;230800;230900;231000;137800;607248;613028;613029;613030;613031;613033;235200;277900;266600;147480;127750;177200;211980;608935;612052;612571;612593;614210;609148;611162;251900;608446;608557;601665;140600;165720;607850;610839;612400;612401;166710;…
DB01971	300100;104300;105400;607834;600807;108725;209850;300425;300495;300496;606053;607373;608049;608636;609378;610676;610836;610838;610908;611015;611016;611913;612100;613410;613436;109100;613551;114480;114500;608812;611469;612229;612230;612231;612232;612589;612590;612591;612592;227650;137800;607248;613028;613029;613030;613031;613033;235200;610424;609532;277900;609423;146700;266600;147480;243700;608556;…
DB00359	108725;209850;300425;300495;300496;606053;607373;608049;608636;609378;610676;610836;610838;610908;611015;611016;611913;612100;613410;613436;109100;613551;114480;122700;277900;266600;108010;211980;608935;612052;612571;612593;614210;251900;254500;608446;608557;182940;601665;166710;167000;607893;613065;613067;176807;607592;177900;601454;602723;603935;604316;605364;605606;607857;610707;612410;612599;…
DB00875	175100;108725;209850;300425;300495;300496;606053;607373;608049;608636;609378;610676;610836;610838;610908;611015;611016;611913;612100;613410;613436;114480;118700;114500;608812;611469;612229;612230;612231;612232;612589;612590;612591;612592;612067;131200;133239;109350;137800;607248;613028;613029;613030;613031;613033;612244;266600;256700;613013;613014;613015;613016;613017;601665;260350;606856;613347;…
DB00245	607834;143465;608903;608904;608905;608906;612311;612312;613003;118700;612067;600116;181500;181510;600511;600850;603013;603175;603176;603206;603342;604906;608078;608543;612361;613025;613938;137580
DB04789	109200;104300;209850;300425;300495;300496;606053;607373;608049;608636;609378;610676;610836;610838;610908;611015;611016;611913;612100;613410;613436;114480;113970;119800;114500;608812;611469;612229;612230;612231;612232;612589;612590;612591;612592;300464;607339;608316;608318;608901;610938;611139;612030;190685;608089;229100;236200;250850;606664;211980;608935;612052;612571;612593;614210;236250;182940;…
DB04741	175100;300100;104300;105400;607834;600807;108725;209850;300425;300495;300496;606053;607373;608049;608636;609378;610676;610836;610838;610908;611015;611016;611913;612100;613410;613436;109100;613551;607447;114480;114500;608812;611469;612229;612230;612231;612232;612589;612590;612591;612592;300464;607339;608316;608318;608901;610938;611139;612030;133239;227650;228000;137800;607248;613028;613029;613030;…
DB00425	103780;104300;105400;105830;607834;600807;209850;300425;300495;300496;606053;607373;608049;608636;609378;610676;610836;610838;610908;611015;611016;611913;612100;613410;613436;109650;114480;607499;610269;114500;608812;611469;612229;612230;612231;612232;612589;612590;612591;612592;209880;612067;131200;133239;137800;607248;613028;613029;613030;613031;613033;609532;300260;211980;608935;612052;612571;…
DB01253	608446;608557
DB00697	114500;608812;611469;612229;612230;612231;612232;612589;612590;612591;612592;211980;608935;612052;612571;612593;614210;182940;613282;613387;176100;613065;613067
DB00886	104300;209850;300425;300495;300496;606053;607373;608049;608636;609378;610676;610836;610838;610908;611015;611016;611913;612100;613410;613436;114480;300464;607339;608316;608318;608901;610938;611139;612030;120100;607115;230800;230900;231000;232600;211980;608935;612052;612571;612593;614210;608446;608557;613282;613387;189800;609402;609403;609404;176807;607592;267430;137215;613659;606799
DB04258	175100;109200;104300;105400;607834;600807;108725;235400;612922;612923;612924;612925;612926;209850;300425;300495;300496;606053;607373;608049;608636;609378;610676;610836;610838;610908;611015;611016;611913;612100;613410;613436;130650;109650;112600;113620;113650;610896;114480;113970;214500;613611;114500;608812;611469;612229;612230;612231;612232;612589;612590;612591;612592;123100;600775;219050;190685;…
DB04115	605552;200100;200610;231050;175100;300100;103780;109200;104300;105400;206800;607834;600807;108725;209850;300425;300495;300496;606053;607373;608049;608636;609378;610676;610836;610838;610908;611015;611016;611913;612100;613410;613436;109100;613551;601859;607271;130650;109650;112600;113100;114480;113970;114290;131300;255120;609338;215300;119600;114500;608812;611469;612229;612230;612231;612232;612589;…
DB01017	175100;300100;104300;105400;607834;600807;108725;143465;608903;608904;608905;608906;612311;612312;613003;209850;300425;300495;300496;606053;607373;608049;608636;609378;610676;610836;610838;610908;611015;611016;611913;612100;613410;613436;109100;613551;601859;607271;109650;114480;114500;608812;611469;612229;612230;612231;612232;612589;612590;612591;612592;310490;123400;219050;190685;608089;131200;…
DB03203	109200;104300;607834;600807;108725;209850;300425;300495;300496;606053;607373;608049;608636;609378;610676;610836;610838;610908;611015;611016;611913;612100;613410;613436;114480;123450;305000;608089;131200;137800;607248;613028;613029;613030;613031;613033;102200;178500;127750;211980;608935;612052;612571;612593;614210;153880;182940;256700;613013;613014;613015;613016;613017;613282;613387;601665;239100;…
DB01654	175100;114480;114500;608812;611469;612229;612230;612231;612232;612589;612590;612591;612592;120100;607115;211980;608935;612052;612571;612593;614210;601665;167000;607893;176807;607592;176920;181500;181510;600511;600850;603013;603175;603176;603206;603342;604906;608078;608543;612361;613025;137215;613659;109800
DB01188	300100;109200;104300;300068;312300;600807;108725;209850;300425;300495;300496;606053;607373;608049;608636;609378;610676;610836;610838;610908;611015;611016;611913;612100;613410;613436;114480;115150;114500;608812;611469;612229;612230;612231;612232;612589;612590;612591;612592;218040;608089;131200;600274;613688;211980;608935;612052;612571;612593;614210;153100;608446;608557;163950;601665;167000;607893;…
DB00679	103780;109200;104300;607834;143465;608903;608904;608905;608906;612311;612312;613003;209850;300425;300495;300496;606053;607373;608049;608636;609378;610676;610836;610838;610908;611015;611016;611913;612100;613410;613436;114480;118700;114500;608812;611469;612229;612230;612231;612232;612589;612590;612591;612592;122700;219050;612067;131200;609313;133239;228000;137800;607248;613028;613029;613030;613031;…
DB02843	232600
DB01483	300100;104300;600807;241850;114480;137800;607248;613028;613029;613030;613031;613033;609532;211980;608935;612052;612571;612593;614210;126200;612594;612595;612596;256700;613013;613014;613015;613016;613017;601665;260350;606856;613347;613348;189800;609402;609403;609404;176807;607592;607136;137215;613659;109800
DB00889	209850;300425;300495;300496;606053;607373;608049;608636;609378;610676;610836;610838;610908;611015;611016;611913;612100;613410;613436;114480;609532;259500;176807;607592
DB00609	300100;104300;105400;607834;600807;108725;209850;300425;300495;300496;606053;607373;608049;608636;609378;610676;610836;610838;610908;611015;611016;611913;612100;613410;613436;109100;613551;109650;114480;114500;608812;611469;612229;612230;612231;612232;612589;612590;612591;612592;608089;131200;227650;137800;607248;613028;613029;613030;613031;613033;235200;277900;609423;266600;108010;147480;530000;…
DB00449	177650
DB03463	103780;104300;600807;209850;300425;300495;300496;606053;607373;608049;608636;609378;610676;610836;610838;610908;611015;611016;611913;612100;613410;613436;109650;114480;114500;608812;611469;612229;612230;612231;612232;612589;612590;612591;612592;122700;219050;137800;607248;613028;613029;613030;613031;613033;610424;609532;211980;608935;612052;612571;612593;614210;154700;608446;608557;613282;613387;…
DB04813	131200
DB00184	600501;200600;101200;101400;231050;219090;175100;300100;613500;613501;613506;300600;103780;203450;109200;608810;300448;104300;104310;606889;105400;105830;106600;606788;607834;301835;600807;208900;108725;607941;301040;143465;608903;608904;608905;608906;612311;612312;613003;235400;612922;612923;612924;612925;612926;209850;300425;300495;300496;606053;607373;608049;608636;609378;610676;610836;610838;…
DB01362	104300;108725;219050;608446;608557;189800;609402;609403;609404;267430
DB00323	274000;175100;603471;202400;103780;604131;104300;104310;606889;105400;208400;277460;108725;143465;608903;608904;608905;608906;612311;612312;613003;235400;612922;612923;612924;612925;612926;209850;300425;300495;300496;606053;607373;608049;608636;609378;610676;610836;610838;610908;611015;611016;611913;612100;613410;613436;109100;613551;209900;109650;222800;114480;600880;113970;606864;601367;153550;…
DB04707	104300;209850;300425;300495;300496;606053;607373;608049;608636;609378;610676;610836;610838;610908;611015;611016;611913;612100;613410;613436;114480;613282;613387;601665;184700;176807;607592
DB04440	209850;300425;300495;300496;606053;607373;608049;608636;609378;610676;610836;610838;610908;611015;611016;611913;612100;613410;613436;211980;608935;612052;612571;612593;614210;102700
DB00674	104300;607834;143465;608903;608904;608905;608906;612311;612312;613003;209850;300425;300495;300496;606053;607373;608049;608636;609378;610676;610836;610838;610908;611015;611016;611913;612100;613410;613436;241850;114480;612067;300624;309548;211980;608935;612052;612571;612593;614210;126200;612594;612595;612596;256700;613013;613014;613015;613016;613017;601665;176807;607592;272120
DB01039	605911;231050;175100;300100;202400;170650;103470;300650;103780;109200;104300;105400;105830;613571;201750;207410;607834;600807;277460;108725;607941;209850;300425;300495;300496;606053;607373;608049;608636;609378;610676;610836;610838;610908;611015;611016;611913;612100;613410;613436;109100;613551;601859;607271;109650;203750;607447;114480;113970;131300;115150;212138;255120;609338;611543;601367;118200;…
DB00821	175100;108725;209850;300425;300495;300496;606053;607373;608049;608636;609378;610676;610836;610838;610908;611015;611016;611913;612100;613410;613436;114480;114500;608812;611469;612229;612230;612231;612232;612589;612590;612591;612592;131200;133239;109350;137800;607248;613028;613029;613030;613031;613033;266600;601665;260350;606856;613347;613348;176807;607592;137215;613659;606799;109800
DB02552	109100;613551
DB00254	202400;104300;105250;105400;612069;611895;607834;600807;108725;600309;606215;209850;300425;300495;300496;606053;607373;608049;608636;609378;610676;610836;610838;610908;611015;611016;611913;612100;613410;613436;109650;114480;113970;114500;608812;611469;612229;612230;612231;612232;612589;612590;612591;612592;300464;607339;608316;608318;608901;610938;611139;612030;219050;160500;600334;606070;610099;…
DB03438	105400;108725;209850;300425;300495;300496;606053;607373;608049;608636;609378;610676;610836;610838;610908;611015;611016;611913;612100;613410;613436;300464;607339;608316;608318;608901;610938;611139;612030;144010;211980;608935;612052;612571;612593;614210;176807;607592
DB00894	139300;613546;209850;300425;300495;300496;606053;607373;608049;608636;609378;610676;610836;610838;610908;611015;611016;611913;612100;613410;613436;114480;131200;133239;166710;184700;176807;607592
DB00190	103780;608643;143465;608903;608904;608905;608906;612311;612312;613003;209850;300425;300495;300496;606053;607373;608049;608636;609378;610676;610836;610838;610908;611015;611016;611913;612100;613410;613436;114480;188400;192430;167870;607853;609985;600116;171300;176807;607592;181500;181510;600511;600850;603013;603175;603176;603206;603342;604906;608078;608543;612361;613025
DB00119	104300;105400;600807;108725;209850;300425;300495;300496;606053;607373;608049;608636;609378;610676;610836;610838;610908;611015;611016;611913;612100;613410;613436;109100;613551;114480;114500;608812;611469;612229;612230;612231;612232;612589;612590;612591;612592;123400;219050;190685;131200;245340;133239;137440;137800;607248;613028;613029;613030;613031;613033;277900;609423;603218;127750;613688;211980;…
DB00474	114480;115150;114500;608812;611469;612229;612230;612231;612232;612589;612590;612591;612592;218040;131200;211980;608935;612052;612571;612593;614210;161550;607107;256700;613013;613014;613015;613016;613017;163950;609942;610064;259500;167000;607893;260350;606856;613347;613348;176807;607592;137215;613659;109800
DB00824	600807
DB02737	231050;600807;108725;209850;300425;300495;300496;606053;607373;608049;608636;609378;610676;610836;610838;610908;611015;611016;611913;612100;613410;613436;109650;114480;131300;114500;608812;611469;612229;612230;612231;612232;612589;612590;612591;612592;219700;608089;133239;137800;607248;613028;613029;613030;613031;613033;609423;132800;609192;610168;211980;608935;612052;612571;612593;614210;154700;…
DB00358	607834;114480;114500;608812;611469;612229;612230;612231;612232;612589;612590;612591;612592;131200;133239;609532;612244;613688;609148;611162;256700;613013;613014;613015;613016;613017;259500;167870;607853;609985;613065;613067;176807;607592;177900;601454;602723;603935;604316;605364;605606;607857;610707;612410;612599;612950;609620;608579
DB00514	175100;103780;104300;105400;607834;600807;108725;143465;608903;608904;608905;608906;612311;612312;613003;209850;300425;300495;300496;606053;607373;608049;608636;609378;610676;610836;610838;610908;611015;611016;611913;612100;613410;613436;109100;613551;109650;114480;114500;608812;611469;612229;612230;612231;612232;612589;612590;612591;612592;122700;612067;608089;131200;133239;227650;109350;137800;…
DB04361	104300;209850;300425;300495;300496;606053;607373;608049;608636;609378;610676;610836;610838;610908;611015;611016;611913;612100;613410;613436;300615;131200;143100;171300;181500;181510;600511;600850;603013;603175;603176;603206;603342;604906;608078;608543;612361;613025
DB01274	104300;105400;607834;600807;108725;209850;300425;300495;300496;606053;607373;608049;608636;609378;610676;610836;610838;610908;611015;611016;611913;612100;613410;613436;109100;613551;109650;114480;114500;608812;611469;612229;612230;612231;612232;612589;612590;612591;612592;190685;608089;131200;133239;227650;109350;137800;607248;613028;613029;613030;613031;613033;137950;601894;235200;277900;609423;…
DB00219	608367
DB01577	100800;231050;175100;300100;103780;203450;109200;203655;608810;265380;104300;105400;300068;312300;601186;606788;107250;607834;207900;208000;608631;608638;608781;609954;611263;600807;108725;614089;612794;108770;209500;143465;608903;608904;608905;608906;612311;612312;613003;209850;300425;300495;300496;606053;607373;608049;608636;609378;610676;610836;610838;610908;611015;611016;611913;612100;613410;…
DB03054	103780;105400;209850;300425;300495;300496;606053;607373;608049;608636;609378;610676;610836;610838;610908;611015;611016;611913;612100;613410;613436;113970;114500;608812;611469;612229;612230;612231;612232;612589;612590;612591;612592;608089;211980;608935;612052;612571;612593;614210;155255;256700;613013;613014;613015;613016;613017;259500;167000;607893;260350;606856;613347;613348;176807;607592;177900;…
DB00983	104300;105400;607834;600807;108725;209850;300425;300495;300496;606053;607373;608049;608636;609378;610676;610836;610838;610908;611015;611016;611913;612100;613410;613436;109100;613551;109650;114480;114500;608812;611469;612229;612230;612231;612232;612589;612590;612591;612592;190685;608089;131200;133239;227650;109350;137800;607248;613028;613029;613030;613031;613033;137950;601894;235200;277900;609423;…
DB01845	114480;114500;608812;611469;612229;612230;612231;612232;612589;612590;612591;612592;300464;607339;608316;608318;608901;610938;611139;612030;608089;131200;155255;176807;607592;109800
DB00523	605552;200100;231050;219090;175100;300100;202400;103470;300650;109200;104300;105400;607834;139300;613546;208000;600807;277460;108725;143465;608903;608904;608905;608906;612311;612312;613003;209850;300425;300495;300496;606053;607373;608049;608636;609378;610676;610836;610838;610908;611015;611016;611913;612100;613410;613436;109100;613551;601859;607271;209920;130650;109650;158810;114480;113970;131300;…
DB02659	175100;202400;109200;104300;105400;613571;201750;207410;600807;108725;209850;300425;300495;300496;606053;607373;608049;608636;609378;610676;610836;610838;610908;611015;611016;611913;612100;613410;613436;109650;114480;114500;608812;611469;612229;612230;612231;612232;612589;612590;612591;612592;300464;607339;608316;608318;608901;610938;611139;612030;604931;222448;190685;608089;131200;133239;600803;…
DB02134	236792;600721;613657;231530;231050;175100;300100;608810;104300;105400;600807;108725;209850;300425;300495;300496;606053;607373;608049;608636;609378;610676;610836;610838;610908;611015;611016;611913;612100;613410;613436;109100;613551;109650;203750;114480;131300;114500;608812;611469;612229;612230;612231;612232;612589;612590;612591;612592;123400;219050;219700;190685;166000;131200;133239;228000;606812;…
DB03119	219700
DB00224	231530;202400;104300;607196;105400;607834;600807;108725;209850;300425;300495;300496;606053;607373;608049;608636;609378;610676;610836;610838;610908;611015;611016;611913;612100;613410;613436;109100;613551;301900;113620;113650;610896;114480;609338;601367;114500;608812;611469;612229;612230;612231;612232;612589;612590;612591;612592;216950;300464;607339;608316;608318;608901;610938;611139;612030;101900;…
DB01288	600501;104300;600807;209850;300425;300495;300496;606053;607373;608049;608636;609378;610676;610836;610838;610908;611015;611016;611913;612100;613410;613436;109650;114480;114500;608812;611469;612229;612230;612231;612232;612589;612590;612591;612592;190685;608089;109350;137800;607248;613028;613029;613030;613031;613033;277900;142623;600155;600156;606874;606875;608462;611644;613711;613712;177200;211980;…
DB00963	202400;109200;114500;608812;611469;612229;612230;612231;612232;612589;612590;612591;612592
DB02262	175100;104300;105400;600807;108725;114480;601367;114500;608812;611469;612229;612230;612231;612232;612589;612590;612591;612592;162900;133239;127750;211980;608935;612052;612571;612593;614210;603387;608446;608557;161550;607107;182940;613282;613387;601665;167000;607893;260350;606856;613347;613348;167870;607853;609985;175200;184700;189800;609402;609403;609404;176807;607592;176920;181500;181510;600511;…
DB00230	231050;103780;104300;105400;607834;600807;108725;143465;608903;608904;608905;608906;612311;612312;613003;209850;300425;300495;300496;606053;607373;608049;608636;609378;610676;610836;610838;610908;611015;611016;611913;612100;613410;613436;114480;611875;131300;114500;608812;611469;612229;612230;612231;612232;612589;612590;612591;612592;219050;219700;612067;131200;227650;109350;137800;607248;613028;…
DB04794	139300;613546;209850;300425;300495;300496;606053;607373;608049;608636;609378;610676;610836;610838;610908;611015;611016;611913;612100;613410;613436;114480;131200;133239;609532;166710;259500;184700;176807;607592
DB01016	300100;202400;109200;104300;105400;607834;600807;277460;108725;143465;608903;608904;608905;608906;612311;612312;613003;209850;300425;300495;300496;606053;607373;608049;608636;609378;610676;610836;610838;610908;611015;611016;611913;612100;613410;613436;109100;613551;109650;114480;211400;114500;608812;611469;612229;612230;612231;612232;612589;612590;612591;612592;277180;256450;601820;300464;607339;…
DB04132	103780;607834;600807;108725;209850;300425;300495;300496;606053;607373;608049;608636;609378;610676;610836;610838;610908;611015;611016;611913;612100;613410;613436;114480;114500;608812;611469;612229;612230;612231;612232;612589;612590;612591;612592;190685;137800;607248;613028;613029;613030;613031;613033;236000;211980;608935;612052;612571;612593;614210;608446;608557;613282;613387;259500;176807;607592;…
DB00284	103780;104300;105400;607834;600807;108725;209850;300425;300495;300496;606053;607373;608049;608636;609378;610676;610836;610838;610908;611015;611016;611913;612100;613410;613436;114480;601367;114500;608812;611469;612229;612230;612231;612232;612589;612590;612591;612592;608089;227650;137800;607248;613028;613029;613030;613031;613033;606777;235200;277900;609423;266600;147480;211980;608935;612052;612571;…
DB01880	175100;300100;103470;300650;103780;109200;104300;105400;607834;600807;108725;143465;608903;608904;608905;608906;612311;612312;613003;209850;300425;300495;300496;606053;607373;608049;608636;609378;610676;610836;610838;610908;611015;611016;611913;612100;613410;613436;109100;613551;109650;114480;300615;113970;609338;212750;607202;609753;609754;609755;611598;612005;612006;612007;612008;612009;612010;…
DB01033	200610;175100;300100;613500;613501;613506;109200;604131;104300;105400;106210;612718;600807;108725;614089;143465;608903;608904;608905;608906;612311;612312;613003;209850;300425;300495;300496;606053;607373;608049;608636;609378;610676;610836;610838;610908;611015;611016;611913;612100;613410;613436;109100;613551;114480;115150;212750;607202;609753;609754;609755;611598;612005;612006;612007;612008;612009;…
DB00256	600263
DB01762	600807;108725;209850;300425;300495;300496;606053;607373;608049;608636;609378;610676;610836;610838;610908;611015;611016;611913;612100;613410;613436;109100;613551;109650;114480;114500;608812;611469;612229;612230;612231;612232;612589;612590;612591;612592;190685;608089;109350;277900;609423;266600;108010;211980;608935;612052;612571;612593;614210;251900;254500;608446;608557;182940;601665;166710;167000;…
DB02187	104300;600807;108725;209850;300425;300495;300496;606053;607373;608049;608636;609378;610676;610836;610838;610908;611015;611016;611913;612100;613410;613436;114480;608089;131200;137800;607248;613028;613029;613030;613031;613033;236000;211980;608935;612052;612571;612593;614210;608446;608557;613282;613387;601665;259500;176807;607592;137215;613659;109800
DB00580	175100;300100;608688;103780;109200;104300;105400;613571;201750;207410;607834;301835;600807;277460;108725;600309;606215;143465;608903;608904;608905;608906;612311;612312;613003;209850;300425;300495;300496;606053;607373;608049;608636;609378;610676;610836;610838;610908;611015;611016;611913;612100;613410;613436;109100;613551;109650;250620;135150;222800;114480;601144;612838;113970;237300;115150;214500;…
DB00289	104300;143465;608903;608904;608905;608906;612311;612312;613003;209850;300425;300495;300496;606053;607373;608049;608636;609378;610676;610836;610838;610908;611015;611016;611913;612100;613410;613436;114480;612067
DB00588	300100;109200;104300;105400;300068;312300;607834;600807;108725;209850;300425;300495;300496;606053;607373;608049;608636;609378;610676;610836;610838;610908;611015;611016;611913;612100;613410;613436;109100;613551;601859;607271;109650;114480;609338;114500;608812;611469;612229;612230;612231;612232;612589;612590;612591;612592;219050;190685;608089;131200;133239;227650;109350;137800;607248;613028;613029;…
DB01698	231050;175100;300100;104300;105400;607834;600807;108725;209850;300425;300495;300496;606053;607373;608049;608636;609378;610676;610836;610838;610908;611015;611016;611913;612100;613410;613436;109100;613551;601859;607271;109650;114480;600880;131300;114500;608812;611469;612229;612230;612231;612232;612589;612590;612591;612592;300464;607339;608316;608318;608901;610938;611139;612030;120100;607115;219050;…
DB04327	600807;209850;300425;300495;300496;606053;607373;608049;608636;609378;610676;610836;610838;610908;611015;611016;611913;612100;613410;613436;114480;114500;608812;611469;612229;612230;612231;612232;612589;612590;612591;612592;608089;137800;607248;613028;613029;613030;613031;613033;151100;211980;608935;612052;612571;612593;614210;605309;161550;607107;182940;613282;613387;601665;167000;607893;260350;…
DB00240	300100;104300;600807;108725;209850;300425;300495;300496;606053;607373;608049;608636;609378;610676;610836;610838;610908;611015;611016;611913;612100;613410;613436;109100;613551;114480;114500;608812;611469;612229;612230;612231;612232;612589;612590;612591;612592;608089;610424;609532;609423;243700;608556;211980;608935;612052;612571;612593;614210;308240;153880;254500;182940;613282;613387;239100;255800;…
DB00532	300100;103780;104300;600807;114480;114500;608812;611469;612229;612230;612231;612232;612589;612590;612591;612592;122700;133239;102200;609532;262650;211980;608935;612052;612571;612593;614210;613282;613387;601665;259500;167000;607893;604229;262400;613065;613067;189800;609402;609403;609404;311360;176807;607592;607136;137215;613659
DB01104	175100;103780;104300;105400;606788;607834;139300;613546;608631;608638;608781;609954;600807;108725;143465;608903;608904;608905;608906;612311;612312;613003;209850;300425;300495;300496;606053;607373;608049;608636;609378;610676;610836;610838;610908;611015;611016;611913;612100;613410;613436;109100;613551;109650;114480;300615;607499;610269;113970;303600;114500;608812;611469;612229;612230;612231;612232;…
DB00007	175100;103780;104300;105400;607834;139300;613546;600807;108725;209850;300425;300495;300496;606053;607373;608049;608636;609378;610676;610836;610838;610908;611015;611016;611913;612100;613410;613436;109100;613551;109650;114480;114500;608812;611469;612229;612230;612231;612232;612589;612590;612591;612592;219050;190685;608089;131200;133239;176410;227650;228300;109350;137800;607248;613028;613029;613030;…
DB04703	175100;300100;104300;105400;607834;600807;108725;209850;300425;300495;300496;606053;607373;608049;608636;609378;610676;610836;610838;610908;611015;611016;611913;612100;613410;613436;109100;613551;109650;112600;114480;609338;114500;608812;611469;612229;612230;612231;612232;612589;612590;612591;612592;256450;601820;123100;600775;219050;190685;608089;131200;133239;227650;134600;227810;613388;109350;…
DB01161	104300;241850;114480;126200;612594;612595;612596;256700;613013;613014;613015;613016;613017;601665;167870;607853;609985
DB01394	600501;231050;300100;202400;109200;104300;105400;607834;600807;108725;600309;606215;235400;612922;612923;612924;612925;612926;209850;300425;300495;300496;606053;607373;608049;608636;609378;610676;610836;610838;610908;611015;611016;611913;612100;613410;613436;109100;613551;601859;607271;109650;210900;114480;607499;610269;113970;131300;612300;601367;114500;608812;611469;612229;612230;612231;612232;…
DB00652	103780;609532;609423;608446;608557;610064;608579;606799
DB02279	103780;211980;608935;612052;612571;612593;614210;254500;613282;613387;601665;613065;613067;189800;609402;609403;609404;176807;607592
DB01616	137215;613659
DB00579	103780;607834;608631;608638;608781;609954;143465;608903;608904;608905;608906;612311;612312;613003;209850;300425;300495;300496;606053;607373;608049;608636;609378;610676;610836;610838;610908;611015;611016;611913;612100;613410;613436;209880;137800;607248;613028;613029;613030;613031;613033;142623;600155;600156;606874;606875;608462;611644;613711;613712;143100;605841;609039;612417;612851;614223;601665;…
DB00395	103780;105400;209850;300425;300495;300496;606053;607373;608049;608636;609378;610676;610836;610838;610908;611015;611016;611913;612100;613410;613436;311360;176807;607592;181500;181510;600511;600850;603013;603175;603176;603206;603342;604906;608078;608543;612361;613025
DB00545	203450;104300;105400;241850;114480;114500;608812;611469;612229;612230;612231;612232;612589;612590;612591;612592;254210;133239;137800;607248;613028;613029;613030;613031;613033;609423;127750;211980;608935;612052;612571;612593;614210;126200;612594;612595;612596;608446;608557;161550;607107;256700;613013;613014;613015;613016;613017;601665;259500;260350;606856;613347;613348;184700;613065;613067;176807;…
DB00364	104300;600807;108725;209850;300425;300495;300496;606053;607373;608049;608636;609378;610676;610836;610838;610908;611015;611016;611913;612100;613410;613436;109100;613551;114480;133239;137800;607248;613028;613029;613030;613031;613033;530000;127750;211980;608935;612052;612571;612593;614210;609148;611162;154700;540000;251900;126200;612594;612595;612596;608446;608557;613282;613387;140600;165720;607850;…
DB00458	103780;109200;104300;105400;606788;613571;201750;207410;607834;608631;608638;608781;609954;600807;108725;143465;608903;608904;608905;608906;612311;612312;613003;209850;300425;300495;300496;606053;607373;608049;608636;609378;610676;610836;610838;610908;611015;611016;611913;612100;613410;613436;601859;607271;109650;114480;607499;610269;113970;114500;608812;611469;612229;612230;612231;612232;612589;…
DB04573	231050;300100;103470;300650;103780;109200;104300;105400;300068;312300;607834;139300;613546;600807;108725;612794;209850;300425;300495;300496;606053;607373;608049;608636;609378;610676;610836;610838;610908;611015;611016;611913;612100;613410;613436;109100;613551;109650;114480;113970;131300;115150;212750;607202;609753;609754;609755;611598;612005;612006;612007;612008;612009;612010;612011;601367;114500;…
DB01055	103470;300650;104300;105400;607834;600807;108725;209850;300425;300495;300496;606053;607373;608049;608636;609378;610676;610836;610838;610908;611015;611016;611913;612100;613410;613436;109100;613551;109650;114480;114500;608812;611469;612229;612230;612231;612232;612589;612590;612591;612592;219050;219700;131200;133239;176410;227650;137800;607248;613028;613029;613030;613031;613033;606777;600263;235200;…
DB00806	231050;175100;300100;170650;109200;104300;105400;607834;600807;108725;209850;300425;300495;300496;606053;607373;608049;608636;609378;610676;610836;610838;610908;611015;611016;611913;612100;613410;613436;109100;613551;601859;607271;109650;114480;131300;115150;114500;608812;611469;612229;612230;612231;612232;612589;612590;612591;612592;218040;219050;219700;130050;130000;130020;608089;131200;133239;…
DB00706	608579
DB01262	200610;201000;101200;101400;231050;219090;175100;300100;276820;103470;300650;203300;103780;109200;613490;604131;104290;104300;104310;606889;105250;105400;612069;613435;611895;170390;300068;312300;106210;206700;106600;206800;613571;207410;607834;109730;139300;613546;608631;608638;608781;609954;600807;208900;604391;108725;600309;606215;143465;608903;608904;608905;608906;612311;612312;613003;235400;…
DB01071	104300;108725;114480;612067;181500;181510;600511;600850;603013;603175;603176;603206;603342;604906;608078;608543;612361;613025
DB00622	202400;104300;607834;600807;108725;209850;300425;300495;300496;606053;607373;608049;608636;609378;610676;610836;610838;610908;611015;611016;611913;612100;613410;613436;109100;613551;114480;607499;610269;609338;114500;608812;611469;612229;612230;612231;612232;612589;612590;612591;612592;209880;300464;607339;608316;608318;608901;610938;611139;612030;122700;612067;608089;133020;133239;610424;609532;…
DB00548	103470;300650;104300;105400;600807;108725;209850;300425;300495;300496;606053;607373;608049;608636;609378;610676;610836;610838;610908;611015;611016;611913;612100;613410;613436;109650;609338;601367;114500;608812;611469;612229;612230;612231;612232;612589;612590;612591;612592;300464;607339;608316;608318;608901;610938;611139;612030;178500;211980;608935;612052;612571;612593;614210;608446;608557;601665;…
DB01170	103780;104300;607834;600807;108725;209850;300425;300495;300496;606053;607373;608049;608636;609378;610676;610836;610838;610908;611015;611016;611913;612100;613410;613436;109650;601367;114500;608812;611469;612229;612230;612231;612232;612589;612590;612591;612592;190685;612067;211980;608935;612052;612571;612593;614210;608446;608557;182940;256700;613013;613014;613015;613016;613017;613282;613387;601665;…
DB00553	103780;109200;104300;105400;607834;600807;208900;108725;209850;300425;300495;300496;606053;607373;608049;608636;609378;610676;610836;610838;610908;611015;611016;611913;612100;613410;613436;601859;607271;114480;114500;608812;611469;612229;612230;612231;612232;612589;612590;612591;612592;122700;219050;612067;608089;131200;133239;227650;137800;607248;613028;613029;613030;613031;613033;600263;235200;…
DB00700	231050;175100;300100;109200;104300;105400;300068;312300;600807;108725;209850;300425;300495;300496;606053;607373;608049;608636;609378;610676;610836;610838;610908;611015;611016;611913;612100;613410;613436;109100;613551;109650;607595;114480;131300;601367;114500;608812;611469;612229;612230;612231;612232;612589;612590;612591;612592;607541;219700;190685;608089;131200;133239;228000;263800;137800;607248;…
DB00175	175100;300100;202400;109200;104300;105400;607834;600807;108725;209850;300425;300495;300496;606053;607373;608049;608636;609378;610676;610836;610838;610908;611015;611016;611913;612100;613410;613436;109100;613551;109650;114480;609338;601367;114500;608812;611469;612229;612230;612231;612232;612589;612590;612591;612592;300464;607339;608316;608318;608901;610938;611139;612030;123400;219050;190685;608089;…
DB00835	601144;613688;603830;603829;612956;609620;272120
DB00489	600807;108725;209850;300425;300495;300496;606053;607373;608049;608636;609378;610676;610836;610838;610908;611015;611016;611913;612100;613410;613436;114480;601367;114500;608812;611469;612229;612230;612231;612232;612589;612590;612591;612592;300464;607339;608316;608318;608901;610938;611139;612030;131200;133239;228000;612244;613688;608446;608557;256700;613013;613014;613015;613016;613017;601665;611938;…
DB00384	175100;108725;209850;300425;300495;300496;606053;607373;608049;608636;609378;610676;610836;610838;610908;611015;611016;611913;612100;613410;613436;109650;114480;114500;608812;611469;612229;612230;612231;612232;612589;612590;612591;612592;131200;133239;211980;608935;612052;612571;612593;614210;182940;613282;613387;601665;259500;167000;607893;260350;606856;613347;613348;613329;176100;613065;613067;…
DB00747	175100;300100;103780;608810;104300;606889;105400;206700;607834;608643;600807;108725;143465;608903;608904;608905;608906;612311;612312;613003;209850;300425;300495;300496;606053;607373;608049;608636;609378;610676;610836;610838;610908;611015;611016;611913;612100;613410;613436;109100;613551;109650;114480;607499;610269;114500;608812;611469;612229;612230;612231;612232;612589;612590;612591;612592;209880;…
DB01032	231050;103780;203450;109200;104300;105400;607834;208000;600807;108725;143465;608903;608904;608905;608906;612311;612312;613003;209850;300425;300495;300496;606053;607373;608049;608636;609378;610676;610836;610838;610908;611015;611016;611913;612100;613410;613436;109650;114480;131300;114500;608812;611469;612229;612230;612231;612232;612589;612590;612591;612592;219700;190685;612067;608089;131200;133239;…
DB00733	104300;600807;209850;300425;300495;300496;606053;607373;608049;608636;609378;610676;610836;610838;610908;611015;611016;611913;612100;613410;613436;241850;109650;114480;300615;131200;137800;607248;613028;613029;613030;613031;613033;143100;154700;126200;612594;612595;612596;608446;608557;256700;613013;613014;613015;613016;613017;601665;171300;176807;607592;177900;601454;602723;603935;604316;605364;…
DB00577	118700
DB01060	203400;610600;139300;613546;600807;209850;300425;300495;300496;606053;607373;608049;608636;609378;610676;610836;610838;610908;611015;611016;611913;612100;613410;613436;109650;114480;212750;607202;609753;609754;609755;611598;612005;612006;612007;612008;612009;612010;612011;114500;608812;611469;612229;612230;612231;612232;612589;612590;612591;612592;123400;190685;608089;131200;133239;109350;137800;…
DB00901	600807
DB00067	104300;211400;114500;608812;611469;612229;612230;612231;612232;612589;612590;612591;612592;277180;219700;137800;607248;613028;613029;613030;613031;613033;167800;127750;182940;601665;167870;607853;609985;184700;176807;607592;606232
DB00177	203400;610600;231050;219090;175100;104300;104310;606889;105400;611895;607834;600807;277460;108725;614089;209850;300425;300495;300496;606053;607373;608049;608636;609378;610676;610836;610838;610908;611015;611016;611913;612100;613410;613436;109100;613551;601859;607271;109650;112410;114480;600880;131300;609338;601367;114500;608812;611469;612229;612230;612231;612232;612589;612590;612591;612592;300464;…
DB00203	100800;231050;175100;300100;104300;105400;607834;600807;108725;209850;300425;300495;300496;606053;607373;608049;608636;609378;610676;610836;610838;610908;611015;611016;611913;612100;613410;613436;109100;613551;109650;114480;211400;131300;609338;610474;601367;114500;608812;611469;612229;612230;612231;612232;612589;612590;612591;612592;277180;612247;219050;219700;130000;608089;131200;162900;133239;…
DB01026	203400;610600;175100;201810;300100;202400;103780;109200;104300;105400;300068;312300;613571;201750;207410;607834;139300;613546;600807;108725;143465;608903;608904;608905;608906;612311;612312;613003;209850;300425;300495;300496;606053;607373;608049;608636;609378;610676;610836;610838;610908;611015;611016;611913;612100;613410;613436;109100;613551;601859;607271;302060;109650;114480;113970;300831;119600;…
DB01330	608579
DB00379	104300;105400;607834;600807;108725;209850;300425;300495;300496;606053;607373;608049;608636;609378;610676;610836;610838;610908;611015;611016;611913;612100;613410;613436;109100;613551;114480;601144;613123;114500;608812;611469;612229;612230;612231;612232;612589;612590;612591;612592;133020;133239;227650;137800;607248;613028;613029;613030;613031;613033;235200;277900;612244;266600;108010;147480;530000;…
DB00408	103780;104300;606788;607834;143465;608903;608904;608905;608906;612311;612312;613003;209850;300425;300495;300496;606053;607373;608049;608636;609378;610676;610836;610838;610908;611015;611016;611913;612100;613410;613436;114480;114500;608812;611469;612229;612230;612231;612232;612589;612590;612591;612592;612067;609532;211980;608935;612052;612571;612593;614210;159900;182940;613282;613387;601665;164230;…
DB00537	231050;175100;300100;109200;104300;105400;607834;600807;108725;209850;300425;300495;300496;606053;607373;608049;608636;609378;610676;610836;610838;610908;611015;611016;611913;612100;613410;613436;109100;613551;601859;607271;109650;186580;114480;131300;115430;114500;608812;611469;612229;612230;612231;612232;612589;612590;612591;612592;612657;300464;607339;608316;608318;608901;610938;611139;612030;…
DB00749	175100;104300;105400;600807;108725;209850;300425;300495;300496;606053;607373;608049;608636;609378;610676;610836;610838;610908;611015;611016;611913;612100;613410;613436;109650;114480;114500;608812;611469;612229;612230;612231;612232;612589;612590;612591;612592;219050;608089;131200;133239;109350;137800;607248;613028;613029;613030;613031;613033;609423;266600;211980;608935;612052;612571;612593;614210;…
DB00920	104300;105400;607834;600807;108725;209850;300425;300495;300496;606053;607373;608049;608636;609378;610676;610836;610838;610908;611015;611016;611913;612100;613410;613436;109100;613551;109650;114480;114500;608812;611469;612229;612230;612231;612232;612589;612590;612591;612592;227650;137800;607248;613028;613029;613030;613031;613033;235200;277900;256800;608654;266600;108010;147480;530000;127750;211980;…
DB03946	175100;103780;104300;105400;607834;600807;108725;143465;608903;608904;608905;608906;612311;612312;613003;209850;300425;300495;300496;606053;607373;608049;608636;609378;610676;610836;610838;610908;611015;611016;611913;612100;613410;613436;109100;613551;114480;114500;608812;611469;612229;612230;612231;612232;612589;612590;612591;612592;219050;188400;192430;608089;131200;133239;227650;300624;309548;…
DB01692	212138;212140
DB02564	104300;600807;108725;108770;209850;300425;300495;300496;606053;607373;608049;608636;609378;610676;610836;610838;610908;611015;611016;611913;612100;613410;613436;601859;607271;114480;601003;608837;114500;608812;611469;612229;612230;612231;612232;612589;612590;612591;612592;219050;601680;160500;600334;606070;610099;608089;133239;600884;193700;606764;158300;603689;609423;143100;146200;211980;608935;…
DB00659	103780;607834;143465;608903;608904;608905;608906;612311;612312;613003;159900;600116;181500;181510;600511;600850;603013;603175;603176;603206;603342;604906;608078;608543;612361;613025
DB01035	104300;607834;600807;109100;613551;114480;133239;137800;607248;613028;613029;613030;613031;613033;256800;608654;266600;613688;211980;608935;612052;612571;612593;614210;155255;155755;606719;254500;254600;608446;608557;161550;607107;182940;256700;613013;613014;613015;613016;613017;260350;606856;613347;613348;184700;613065;613067;176807;607592;609620;137215;613659;109800;194200
DB04581	103780;600807;114480;114500;608812;611469;612229;612230;612231;612232;612589;612590;612591;612592;133239;176807;607592
DB04045	251000;601665
DB02351	104300;607834;108725;209850;300425;300495;300496;606053;607373;608049;608636;609378;610676;610836;610838;610908;611015;611016;611913;612100;613410;613436;109650;601367;213600;211980;608935;612052;612571;612593;614210;609148;611162;254600;608446;608557;613282;613387;601665;613329;189800;609402;609403;609404;176807;607592;177900;601454;602723;603935;604316;605364;605606;607857;610707;612410;612599;…
DB00798	231530;261640;600501;100800;231050;219080;175100;103050;300100;202400;170650;225750;610181;610333;608688;118450;610205;103780;109200;608810;203740;248500;300448;104300;609924;105400;612069;105830;106210;607834;109730;612718;208400;600807;208900;277460;108725;301040;143465;608903;608904;608905;608906;612311;612312;613003;235400;612922;612923;612924;612925;612926;602483;209850;300425;300495;300496;…
DB00152	175100;103780;108725;209850;300425;300495;300496;606053;607373;608049;608636;609378;610676;610836;610838;610908;611015;611016;611913;612100;613410;613436;114480;114500;608812;611469;612229;612230;612231;612232;612589;612590;612591;612592;131200;133239;109350;137800;607248;613028;613029;613030;613031;613033;266600;211980;608935;612052;612571;612593;614210;251900;613282;613387;601665;260350;606856;…
DB00792	104300;108725;241850;114480;126200;612594;612595;612596;256700;613013;613014;613015;613016;613017;601665;181500;181510;600511;600850;603013;603175;603176;603206;603342;604906;608078;608543;612361;613025;606799
DB00368	600501;231050;219080;175100;300100;103780;109200;104300;105400;607834;608631;608638;608781;609954;600807;108725;614089;143465;608903;608904;608905;608906;612311;612312;613003;209850;300425;300495;300496;606053;607373;608049;608636;609378;610676;610836;610838;610908;611015;611016;611913;612100;613410;613436;109100;613551;601859;607271;109650;612362;607447;114480;300615;113970;211800;131300;255120;…
DB00282	109200;104300;105400;607834;600807;108725;209850;300425;300495;300496;606053;607373;608049;608636;609378;610676;610836;610838;610908;611015;611016;611913;612100;613410;613436;109100;613551;114480;114500;608812;611469;612229;612230;612231;612232;612589;612590;612591;612592;300464;607339;608316;608318;608901;610938;611139;612030;219050;130000;133239;227650;134600;227810;613388;137800;607248;613028;…
DB01229	236792;600721;613657;605911;219090;175100;300100;202400;103780;203450;109200;265380;104300;608907;105250;105400;611895;300068;312300;601186;613571;201750;207410;607834;139300;613546;600807;108725;143465;608903;608904;608905;608906;612311;612312;613003;235400;612922;612923;612924;612925;612926;209850;300425;300495;300496;606053;607373;608049;608636;609378;610676;610836;610838;610908;611015;611016;…
DB00692	103780;104300;105400;607834;600807;108725;209850;300425;300495;300496;606053;607373;608049;608636;609378;610676;610836;610838;610908;611015;611016;611913;612100;613410;613436;109650;114480;114500;608812;611469;612229;612230;612231;612232;612589;612590;612591;612592;219050;227650;608805;137800;607248;613028;613029;613030;613031;613033;232700;235200;277900;266600;147480;177200;613688;211980;608935;…
DB00465	175100;104300;105400;607834;600807;108725;143465;608903;608904;608905;608906;612311;612312;613003;209850;300425;300495;300496;606053;607373;608049;608636;609378;610676;610836;610838;610908;611015;611016;611913;612100;613410;613436;109100;613551;109650;114480;114500;608812;611469;612229;612230;612231;612232;612589;612590;612591;612592;131200;133239;109350;137800;607248;613028;613029;613030;613031;…
DB00413	104300;607834;143465;608903;608904;608905;608906;612311;612312;613003;209850;300425;300495;300496;606053;607373;608049;608636;609378;610676;610836;610838;610908;611015;611016;611913;612100;613410;613436;219050;612067;131200;102200;608446;608557;159900;600116;600634;102300;608831;610438;610439;611185;611242;612853;181500;181510;600511;600850;603013;603175;603176;603206;603342;604906;608078;608543;…
DB00008	104300;105400;607834;600807;108725;209850;300425;300495;300496;606053;607373;608049;608636;609378;610676;610836;610838;610908;611015;611016;611913;612100;613410;613436;109100;613551;109650;114480;114500;608812;611469;612229;612230;612231;612232;612589;612590;612591;612592;227650;137800;607248;613028;613029;613030;613031;613033;235200;610424;609532;277900;609423;266600;108010;147480;211980;608935;…
DB00734	103780;109200;104300;105400;606788;607834;608631;608638;608781;609954;600807;108725;143465;608903;608904;608905;608906;612311;612312;613003;209850;300425;300495;300496;606053;607373;608049;608636;609378;610676;610836;610838;610908;611015;611016;611913;612100;613410;613436;109100;613551;601859;607271;114480;300615;607499;610269;609338;114500;608812;611469;612229;612230;612231;612232;612589;612590;…
DB00193	175100;300100;103780;104300;105400;606788;607834;600807;108725;143465;608903;608904;608905;608906;612311;612312;613003;209850;300425;300495;300496;606053;607373;608049;608636;609378;610676;610836;610838;610908;611015;611016;611913;612100;613410;613436;109100;613551;109650;114480;114500;608812;611469;612229;612230;612231;612232;612589;612590;612591;612592;219050;190685;612067;133239;227650;228000;…
DB01207	231095;176807;607592
DB02210	600807;209850;300425;300495;300496;606053;607373;608049;608636;609378;610676;610836;610838;610908;611015;611016;611913;612100;613410;613436;114480;190685;137800;607248;613028;613029;613030;613031;613033;236000;211980;608935;612052;612571;612593;614210;613282;613387;259500;176807;607592;137215;613659;109800
DB00653	104300;241850;109650;114480;114500;608812;611469;612229;612230;612231;612232;612589;612590;612591;612592;190685;608089;109350;277900;256800;608654;127750;177200;126200;612594;612595;612596;608446;608557;256700;613013;613014;613015;613016;613017;601665;166710;167000;607893;260350;606856;613347;613348;600116;189800;609402;609403;609404;176807;607592;177900;601454;602723;603935;604316;605364;605606;…
DB03823	175100;300100;202400;104300;105400;607834;600807;108725;209850;300425;300495;300496;606053;607373;608049;608636;609378;610676;610836;610838;610908;611015;611016;611913;612100;613410;613436;109100;613551;109650;114480;609338;119600;114500;608812;611469;612229;612230;612231;612232;612589;612590;612591;612592;300464;607339;608316;608318;608901;610938;611139;612030;190685;131200;133239;227650;228000;…
DB01410	109200;104300;300068;312300;108725;209850;300425;300495;300496;606053;607373;608049;608636;609378;610676;610836;610838;610908;611015;611016;611913;612100;613410;613436;114480;114500;608812;611469;612229;612230;612231;612232;612589;612590;612591;612592;608089;131200;133239;612244;211980;608935;612052;612571;612593;614210;608446;608557;256700;613013;613014;613015;613016;613017;601665;613065;613067;…
DB00972	108725;109100;613551;158810;114480;118700;114500;608812;611469;612229;612230;612231;612232;612589;612590;612591;612592;130050;130000;130020;133239;249100;609532;612244;211980;608935;612052;612571;612593;614210;256700;613013;613014;613015;613016;613017;166200;166710;259500;613065;613067;176807;607592;181500;181510;600511;600850;603013;603175;603176;603206;603342;604906;608078;608543;612361;613025;…
DB00899	209850;300425;300495;300496;606053;607373;608049;608636;609378;610676;610836;610838;610908;611015;611016;611913;612100;613410;613436;610064;181500;181510;600511;600850;603013;603175;603176;603206;603342;604906;608078;608543;612361;613025;605361;164400;164500;183086;183090;600223;600224;612876;613909
DB00911	202400;114480;114500;608812;611469;612229;612230;612231;612232;612589;612590;612591;612592;600263;609532;259500;176807;607592;608579
DB02520	300100;103780;104300;606889;105400;607834;600807;108725;143465;608903;608904;608905;608906;612311;612312;613003;209850;300425;300495;300496;606053;607373;608049;608636;609378;610676;610836;610838;610908;611015;611016;611913;612100;613410;613436;109100;613551;601859;607271;109650;607447;114480;114500;608812;611469;612229;612230;612231;612232;612589;612590;612591;612592;122700;123400;120100;607115;…
DB00276	109200;104300;300068;312300;600807;108725;209850;300425;300495;300496;606053;607373;608049;608636;609378;610676;610836;610838;610908;611015;611016;611913;612100;613410;613436;114480;113970;114500;608812;611469;612229;612230;612231;612232;612589;612590;612591;612592;608089;131200;133239;137800;607248;613028;613029;613030;613031;613033;609423;613688;211980;608935;612052;612571;612593;614210;155255;…
DB01162	104300;600807;209850;300425;300495;300496;606053;607373;608049;608636;609378;610676;610836;610838;610908;611015;611016;611913;612100;613410;613436;114480;114500;608812;611469;612229;612230;612231;612232;612589;612590;612591;612592;133239;600263;609423;211980;608935;612052;612571;612593;614210;254500;608446;608557;239100;255800;309350;313400;167000;607893;184700;176807;607592;137215;613659
DB00026	104300;600807;108725;209850;300425;300495;300496;606053;607373;608049;608636;609378;610676;610836;610838;610908;611015;611016;611913;612100;613410;613436;109100;613551;109650;114480;114500;608812;611469;612229;612230;612231;612232;612589;612590;612591;612592;120100;607115;190685;130000;608089;133239;109350;277900;236000;266600;108010;530000;211980;608935;612052;612571;612593;614210;248370;154700;…
DB03052	104300;104310;606889;105400;108725;300464;607339;608316;608318;608901;610938;611139;612030;231095;277900;144010;611771;211980;608935;612052;612571;612593;614210;126200;612594;612595;612596;608446;608557;613282;613387;601665;176807;607592;177900;601454;602723;603935;604316;605364;605606;607857;610707;612410;612599;612950;181500;181510;600511;600850;603013;603175;603176;603206;603342;604906;608078;…
DB00703	104300;105400;109100;613551;113970;114500;608812;611469;612229;612230;612231;612232;612589;612590;612591;612592;209880;155240;277900;191830;142623;600155;600156;606874;606875;608462;611644;613711;613712;171400;162300;601665;140600;165720;607850;610839;612400;612401;259730;166710;171300;176807;607592;137215;613659;192200
DB00619	100800;175100;300100;202400;103780;300523;109200;104300;105400;106210;607834;600807;108725;209850;300425;300495;300496;606053;607373;608049;608636;609378;610676;610836;610838;610908;611015;611016;611913;612100;613410;613436;109100;613551;601859;607271;109650;114480;113970;609338;610474;114500;608812;611469;612229;612230;612231;612232;612589;612590;612591;612592;233650;209880;256450;601820;612247;…
DB00370	104300;607834;600807;143465;608903;608904;608905;608906;612311;612312;613003;209850;300425;300495;300496;606053;607373;608049;608636;609378;610676;610836;610838;610908;611015;611016;611913;612100;613410;613436;109650;114480;118700;114500;608812;611469;612229;612230;612231;612232;612589;612590;612591;612592;612067;131200;133239;137800;607248;613028;613029;613030;613031;613033;102200;612244;613485;…
DB00695	231050;175100;300100;109200;104300;105400;611895;607834;600807;208900;108725;209850;300425;300495;300496;606053;607373;608049;608636;609378;610676;610836;610838;610908;611015;611016;611913;612100;613410;613436;109100;613551;601859;607271;109650;114480;113970;131300;601367;114500;608812;611469;612229;612230;612231;612232;612589;612590;612591;612592;218000;604931;218800;219050;219700;190685;608089;…
DB01212	104300;105400;607834;600807;108725;209850;300425;300495;300496;606053;607373;608049;608636;609378;610676;610836;610838;610908;611015;611016;611913;612100;613410;613436;109650;114480;114500;608812;611469;612229;612230;612231;612232;612589;612590;612591;612592;227650;137800;607248;613028;613029;613030;613031;613033;235200;277900;609423;266600;147480;530000;211980;608935;612052;612571;612593;614210;…
DB01059	104300;607834;600807;108725;114480;114500;608812;611469;612229;612230;612231;612232;612589;612590;612591;612592;226600;530000;211980;608935;612052;612571;612593;614210;540000;251900;126200;612594;612595;612596;608446;608557;182940;613282;613387;140600;165720;607850;610839;612400;612401;176100;613065;613067;176807;607592;177900;601454;602723;603935;604316;605364;605606;607857;610707;612410;612599;…
DB01328	212138
DB01119	175100;300100;104300;105400;607834;600807;108725;209850;300425;300495;300496;606053;607373;608049;608636;609378;610676;610836;610838;610908;611015;611016;611913;612100;613410;613436;109100;613551;109650;114480;114500;608812;611469;612229;612230;612231;612232;612589;612590;612591;612592;256450;601820;310490;219050;608089;131200;133239;227650;134600;227810;613388;137800;607248;613028;613029;613030;…
DB03147	600807;209850;300425;300495;300496;606053;607373;608049;608636;609378;610676;610836;610838;610908;611015;611016;611913;612100;613410;613436;109650;114480;211530;137800;607248;613028;613029;613030;613031;613033;256000;154700;608446;608557;176807;607592;177900;601454;602723;603935;604316;605364;605606;607857;610707;612410;612599;612950
DB01575	612416;234000;610618;236600
DB00833	202400;114480;114500;608812;611469;612229;612230;612231;612232;612589;612590;612591;612592;609532;259500;166760;176807;607592;608579
DB01046	137800;607248;613028;613029;613030;613031;613033
DB00818	175100;300100;103780;104300;105400;105830;607834;600807;108725;235400;612922;612923;612924;612925;612926;209850;300425;300495;300496;606053;607373;608049;608636;609378;610676;610836;610838;610908;611015;611016;611913;612100;613410;613436;109100;613551;601859;607271;109650;114480;601144;115150;118700;114500;608812;611469;612229;612230;612231;612232;612589;612590;612591;612592;218040;219050;190685;…
DB01056	255300;255700
DB00717	202400;103780;109200;104300;300068;312300;613118;607834;600807;108725;607941;209850;300425;300495;300496;606053;607373;608049;608636;609378;610676;610836;610838;610908;611015;611016;611913;612100;613410;613436;109650;114480;114500;608812;611469;612229;612230;612231;612232;612589;612590;612591;612592;300464;607339;608316;608318;608901;610938;611139;612030;224700;608089;131200;133239;227500;227600;…
DB01112	600807;209850;300425;300495;300496;606053;607373;608049;608636;609378;610676;610836;610838;610908;611015;611016;611913;612100;613410;613436;109650;212750;607202;609753;609754;609755;611598;612005;612006;612007;612008;612009;612010;612011;123400;277900;609423;266600;211980;608935;612052;612571;612593;614210;126200;612594;612595;612596;608446;608557;605841;609039;612417;612851;614223;176807;607592;…
DB00234	105400;607834;108725;143465;608903;608904;608905;608906;612311;612312;613003;209850;300425;300495;300496;606053;607373;608049;608636;609378;610676;610836;610838;610908;611015;611016;611913;612100;613410;613436;114480;223360;131200;137800;607248;613028;613029;613030;613031;613033;127750;177200;211980;608935;612052;612571;612593;614210;608446;608557;256700;613013;613014;613015;613016;613017;601665;…
DB00836	103780;600807;209850;300425;300495;300496;606053;607373;608049;608636;609378;610676;610836;610838;610908;611015;611016;611913;612100;613410;613436;109100;613551;114480;114500;608812;611469;612229;612230;612231;612232;612589;612590;612591;612592;133239;609532;609423;236000;612244;211980;608935;612052;612571;612593;614210;256700;613013;613014;613015;613016;613017;613282;613387;601665;259500;167000;…
DB00612	219080;104300;105400;607834;600807;108725;209850;300425;300495;300496;606053;607373;608049;608636;609378;610676;610836;610838;610908;611015;611016;611913;612100;613410;613436;109100;613551;109650;114480;114500;608812;611469;612229;612230;612231;612232;612589;612590;612591;612592;608089;133239;227650;137800;607248;613028;613029;613030;613031;613033;102200;235200;277900;609423;612244;266600;108010;…
DB00647	103780;114480;609532;211980;608935;612052;612571;612593;614210;601665;610064;102300;608831;610438;610439;611185;611242;612853;137580
DB01418	104300;104310;606889;108725;114480;114500;608812;611469;612229;612230;612231;612232;612589;612590;612591;612592;300464;607339;608316;608318;608901;610938;611139;612030;122700;133239;277900;144010;612244;611771;211980;608935;612052;612571;612593;614210;126200;612594;612595;612596;608446;608557;182940;256700;613013;613014;613015;613016;613017;613282;613387;601665;176100;613065;613067;311360;176807;…
DB00466	600501;103780;104300;105400;105830;607834;600807;108725;143465;608903;608904;608905;608906;612311;612312;613003;209850;300425;300495;300496;606053;607373;608049;608636;609378;610676;610836;610838;610908;611015;611016;611913;612100;613410;613436;607447;114480;607499;610269;115150;255120;601367;118700;114500;608812;611469;612229;612230;612231;612232;612589;612590;612591;612592;209880;256450;601820;…
DB00885	209850;300425;300495;300496;606053;607373;608049;608636;609378;610676;610836;610838;610908;611015;611016;611913;612100;613410;613436;190685;109350;607501;605841;609039;612417;612851;614223;140600;165720;607850;610839;612400;612401;176807;607592;181500;181510;600511;600850;603013;603175;603176;603206;603342;604906;608078;608543;612361;613025
DB04137	219080;103780;109200;104300;607834;108725;209850;300425;300495;300496;606053;607373;608049;608636;609378;610676;610836;610838;610908;611015;611016;611913;612100;613410;613436;114480;608354;115150;212750;607202;609753;609754;609755;611598;612005;612006;612007;612008;612009;612010;612011;114500;608812;611469;612229;612230;612231;612232;612589;612590;612591;612592;218040;612067;131200;162900;133239;…
DB01010	104300;114480;176807;607592
DB04299	300100;104300;600807;114480;608089;134600;227810;613388;211980;608935;612052;612571;612593;614210;613282;613387;601665;189800;609402;609403;609404;311360;176807;607592;607136;137215;613659
DB01591	219050;100100;606799
DB01392	200610;175100;103780;109200;104300;105400;606788;607834;600807;108725;209850;300425;300495;300496;606053;607373;608049;608636;609378;610676;610836;610838;610908;611015;611016;611913;612100;613410;613436;109650;114480;601367;215300;120200;114500;608812;611469;612229;612230;612231;612232;612589;612590;612591;612592;612775;612067;131200;133239;227650;608805;109350;137800;607248;613028;613029;613030;…
DB00249	209850;300425;300495;300496;606053;607373;608049;608636;609378;610676;610836;610838;610908;611015;611016;611913;612100;613410;613436;114480;114500;608812;611469;612229;612230;612231;612232;612589;612590;612591;612592;133239;211980;608935;612052;612571;612593;614210;601665;259500;167000;607893;260350;606856;613347;613348;176807;607592;137215;613659
DB01217	103780;139300;613546;209850;300425;300495;300496;606053;607373;608049;608636;609378;610676;610836;610838;610908;611015;611016;611913;612100;613410;613436;114480;115430;114500;608812;611469;612229;612230;612231;612232;612589;612590;612591;612592;608089;131200;133239;176410;228300;601665;166710;167000;607893;184700;176100;176807;607592;177900;601454;602723;603935;604316;605364;605606;607857;610707;…
DB03222	114480;123450;305000;137800;607248;613028;613029;613030;613031;613033;178500;211980;608935;612052;612571;612593;614210;256700;613013;613014;613015;613016;613017;167000;607893;260350;606856;613347;613348;176807;607592;109800;603956
DB00782	606799
DB00585	209850;300425;300495;300496;606053;607373;608049;608636;609378;610676;610836;610838;610908;611015;611016;611913;612100;613410;613436;190685;109350;607501;605841;609039;612417;612851;614223;140600;165720;607850;610839;612400;612401;176807;607592;181500;181510;600511;600850;603013;603175;603176;603206;603342;604906;608078;608543;612361;613025;270150
DB01259	231050;175100;300100;202400;103780;109200;104300;105400;600807;108725;209850;300425;300495;300496;606053;607373;608049;608636;609378;610676;610836;610838;610908;611015;611016;611913;612100;613410;613436;109100;613551;114480;131300;114500;608812;611469;612229;612230;612231;612232;612589;612590;612591;612592;123400;219700;190685;608089;131200;189960;133239;228000;228300;607341;137800;607248;613028;…
DB00610	608446;608557
DB04465	105400;600807;108725;209850;300425;300495;300496;606053;607373;608049;608636;609378;610676;610836;610838;610908;611015;611016;611913;612100;613410;613436;109650;114480;190685;133239;137800;607248;613028;613029;613030;613031;613033;154700;540000;608446;608557;601665;167000;607893;177900;601454;602723;603935;604316;605364;605606;607857;610707;612410;612599;612950;181460;137215;613659;606799
DB00810	118700;612067;600116;181500;181510;600511;600850;603013;603175;603176;603206;603342;604906;608078;608543;612361;613025
DB00542	203400;610600;231050;109200;104300;105400;607834;600807;277460;108725;614089;108770;600309;606215;209850;300425;300495;300496;606053;607373;608049;608636;609378;610676;610836;610838;610908;611015;611016;611913;612100;613410;613436;109100;613551;601859;607271;109650;607595;114480;611875;113970;131300;601367;119800;114500;608812;611469;612229;612230;612231;612232;612589;612590;612591;612592;300464;…
DB01683	108725;608446;608557;189800;609402;609403;609404;267430
DB00499	264300;246450;605911;231530;605552;200100;274000;175100;103050;201810;300100;603471;202400;170650;225750;610181;608688;103780;203500;109200;613490;608810;203740;604131;300448;104300;104310;606889;609924;105250;105400;612069;608627;611895;300068;312300;105830;106210;613571;201750;207410;607834;207900;139300;613546;608643;208000;208085;613404;301835;600807;277460;108725;614089;600309;606215;301040;…
DB01181	175100;170650;109200;104300;105400;613571;201750;207410;607834;600807;108725;209850;300425;300495;300496;606053;607373;608049;608636;609378;610676;610836;610838;610908;611015;611016;611913;612100;613410;613436;109100;613551;109650;113620;113650;610896;114480;113970;212138;609338;601367;114500;608812;611469;612229;612230;612231;612232;612589;612590;612591;612592;122700;123400;219050;612067;225790;…
DB02772	201100;175100;103780;104300;105400;600807;108725;143465;608903;608904;608905;608906;612311;612312;613003;209850;300425;300495;300496;606053;607373;608049;608636;609378;610676;610836;610838;610908;611015;611016;611913;612100;613410;613436;109100;613551;601859;607271;114480;255120;609338;601367;114500;608812;611469;612229;612230;612231;612232;612589;612590;612591;612592;300464;607339;608316;608318;…
DB03175	105400;209850;300425;300495;300496;606053;607373;608049;608636;609378;610676;610836;610838;610908;611015;611016;611913;612100;613410;613436;102200;262650;211980;608935;612052;612571;612593;614210;601665;262400
DB00347	607834
DB02073	175100;300100;104300;105400;607834;600807;108725;209850;300425;300495;300496;606053;607373;608049;608636;609378;610676;610836;610838;610908;611015;611016;611913;612100;613410;613436;109100;613551;109650;114480;114500;608812;611469;612229;612230;612231;612232;612589;612590;612591;612592;122700;219050;608089;227650;137800;607248;613028;613029;613030;613031;613033;235200;610424;609532;277900;609423;…
DB01296	200610;231050;219090;175100;300100;109200;104300;104310;606889;105400;607834;612718;600807;277460;601536;108725;209850;300425;300495;300496;606053;607373;608049;608636;609378;610676;610836;610838;610908;611015;611016;611913;612100;613410;613436;109100;613551;109650;607447;112600;113500;114480;611777;600880;607499;610269;113970;131300;609338;601367;118200;118220;180800;215300;215700;300831;119600;…
DB02656	231050;175100;300100;103470;300650;103780;109200;104300;105400;300068;312300;206700;607834;109730;139300;613546;600807;208900;601536;108725;143465;608903;608904;608905;608906;612311;612312;613003;235400;612922;612923;612924;612925;612926;209850;300425;300495;300496;606053;607373;608049;608636;609378;610676;610836;610838;610908;611015;611016;611913;612100;613410;613436;109100;613551;601859;607271;…
DB00315	209850;300425;300495;300496;606053;607373;608049;608636;609378;610676;610836;610838;610908;611015;611016;611913;612100;613410;613436;114500;608812;611469;612229;612230;612231;612232;612589;612590;612591;612592;211980;608935;612052;612571;612593;614210;607501;608446;608557;182940;613282;613387;164230;176100;613065;613067
DB00479	103470;300650;600807;209850;300425;300495;300496;606053;607373;608049;608636;609378;610676;610836;610838;610908;611015;611016;611913;612100;613410;613436;109650;114480;114500;608812;611469;612229;612230;612231;612232;612589;612590;612591;612592;219700;131200;137800;607248;613028;613029;613030;613031;613033;146200;154700;608446;608557;203100;606952;176807;607592;177900;601454;602723;603935;604316;…
DB03347	114480;115430;114500;608812;611469;612229;612230;612231;612232;612589;612590;612591;612592;145680;133239;137800;607248;613028;613029;613030;613031;613033;211980;608935;612052;612571;612593;614210;161550;607107;259500;260350;606856;613347;613348;613065;613067;176807;607592;177900;601454;602723;603935;604316;605364;605606;607857;610707;612410;612599;612950;151623;181500;181510;600511;600850;603013;…
DB02557	600501;175100;104300;600807;108725;209850;300425;300495;300496;606053;607373;608049;608636;609378;610676;610836;610838;610908;611015;611016;611913;612100;613410;613436;109650;114480;114500;608812;611469;612229;612230;612231;612232;612589;612590;612591;612592;120100;607115;131200;133239;109350;142623;600155;600156;606874;606875;608462;611644;613711;613712;266600;127750;211980;608935;612052;612571;…
DB00279	605911;100800;201000;101200;101400;231050;175100;201810;103470;300650;103780;300523;109200;203655;604131;104300;105400;206700;107250;613571;207410;607834;612718;600807;108725;614089;209500;600309;606215;209850;300425;300495;300496;606053;607373;608049;608636;609378;610676;610836;610838;610908;611015;611016;611913;612100;613410;613436;109100;613551;109400;109650;158810;612362;607447;112600;114480;…
DB00926	106600;101900;124200;177900;601454;602723;603935;604316;605364;605606;607857;610707;612410;612599;612950
DB00020	176807;607592
DB00319	104300;105400;607834;600807;108725;114480;212138;114500;608812;611469;612229;612230;612231;612232;612589;612590;612591;612592;219700;131200;227650;137800;607248;613028;613029;613030;613031;613033;235200;277900;266600;147480;530000;211980;608935;612052;612571;612593;614210;609148;611162;540000;251900;126200;612594;612595;612596;608446;608557;601665;140600;165720;607850;610839;612400;612401;260350;…
DB03345	175100;300100;104300;105400;607834;600807;108725;209850;300425;300495;300496;606053;607373;608049;608636;609378;610676;610836;610838;610908;611015;611016;611913;612100;613410;613436;109100;613551;109650;114480;211400;120200;114500;608812;611469;612229;612230;612231;612232;612589;612590;612591;612592;277180;219700;190685;131200;133239;227650;228000;137800;607248;613028;613029;613030;613031;613033;…
DB00527	103780;109200;104300;606788;600807;108725;209850;300425;300495;300496;606053;607373;608049;608636;609378;610676;610836;610838;610908;611015;611016;611913;612100;613410;613436;241850;114480;219050;133239;143100;254500;126200;612594;612595;612596;608446;608557;256700;613013;613014;613015;613016;613017;601665;164230;259500;600116;176807;607592;181500;181510;600511;600850;603013;603175;603176;603206;…
DB00472	219080;175100;300100;118450;610205;103780;203450;109200;104300;105400;606788;607834;109730;139300;613546;608631;608638;608781;609954;600807;108725;600309;606215;143465;608903;608904;608905;608906;612311;612312;613003;209850;300425;300495;300496;606053;607373;608049;608636;609378;610676;610836;610838;610908;611015;611016;611913;612100;613410;613436;109100;613551;130650;109650;114480;300615;607499;…
DB00947	600972;607778;231050;175100;300100;276820;103780;109200;104300;105400;300068;312300;106210;607834;139300;613546;600807;277460;256050;108725;143465;608903;608904;608905;608906;612311;612312;613003;235400;612922;612923;612924;612925;612926;209850;300425;300495;300496;606053;607373;608049;608636;609378;610676;610836;610838;610908;611015;611016;611913;612100;613410;613436;109100;613551;601859;607271;…
DB03800	114500;608812;611469;612229;612230;612231;612232;612589;612590;612591;612592
DB00614	175100;300100;109200;104300;600807;108725;209850;300425;300495;300496;606053;607373;608049;608636;609378;610676;610836;610838;610908;611015;611016;611913;612100;613410;613436;114480;114500;608812;611469;612229;612230;612231;612232;612589;612590;612591;612592;219050;608089;131200;133239;600263;609423;608747;211980;608935;612052;612571;612593;614210;155255;254500;608446;608557;161550;607107;613282;…
DB03247	211530;176807;607592
DB00827	608446;608557;608579
DB02097	607834;114480;609148;611162;608446;608557;260350;606856;613347;613348;167870;607853;609985
DB00629	104300;602483;114480;211980;608935;612052;612571;612593;614210;608446;608557;601665;259500;176807;607592;607136
DB01629	105400;600807;108725;114500;608812;611469;612229;612230;612231;612232;612589;612590;612591;612592;190685;137800;607248;613028;613029;613030;613031;613033;154700;540000;608446;608557;601665;167000;607893;181460;606799
DB00426	118700;610424;608579
DB00634	608579
DB00841	231050;219080;175100;300100;103780;104300;105400;607834;600807;108725;143465;608903;608904;608905;608906;612311;612312;613003;209850;300425;300495;300496;606053;607373;608049;608636;609378;610676;610836;610838;610908;611015;611016;611913;612100;613410;613436;109100;613551;109650;114480;613071;131300;255120;114500;608812;611469;612229;612230;612231;612232;612589;612590;612591;612592;256450;601820;…
DB03366	103470;300650;103780;600807;108725;209850;300425;300495;300496;606053;607373;608049;608636;609378;610676;610836;610838;610908;611015;611016;611913;612100;613410;613436;109650;114480;114500;608812;611469;612229;612230;612231;612232;612589;612590;612591;612592;137800;607248;613028;613029;613030;613031;613033;211980;608935;612052;612571;612593;614210;154700;608446;608557;613282;613387;601665;203100;…
DB01156	103780;109200;104300;105400;606788;607834;608631;608638;608781;609954;600807;108725;143465;608903;608904;608905;608906;612311;612312;613003;209850;300425;300495;300496;606053;607373;608049;608636;609378;610676;610836;610838;610908;611015;611016;611913;612100;613410;613436;601859;607271;109650;114480;114500;608812;611469;612229;612230;612231;612232;612589;612590;612591;612592;219050;223360;190685;…
DB01164	231050;175100;300100;104300;606889;105400;607834;600807;108725;143465;608903;608904;608905;608906;612311;612312;613003;209850;300425;300495;300496;606053;607373;608049;608636;609378;610676;610836;610838;610908;611015;611016;611913;612100;613410;613436;109100;613551;109650;114480;113970;131300;114500;608812;611469;612229;612230;612231;612232;612589;612590;612591;612592;300464;607339;608316;608318;…
DB02281	104300;127750;182940;601665;167870;607853;609985;184700;176807;607592;606232
DB02055	104300;108725;114480;609338;114500;608812;611469;612229;612230;612231;612232;612589;612590;612591;612592;300464;607339;608316;608318;608901;610938;611139;612030;608089;131200;127750;155255;601665;140600;165720;607850;610839;612400;612401;260350;606856;613347;613348;176807;607592;177900;601454;602723;603935;604316;605364;605606;607857;610707;612410;612599;612950;181500;181510;600511;600850;603013;…
DB00917	200610;231050;175100;201810;300100;109200;608810;104300;606889;105250;105400;106210;206800;607834;139300;613546;600807;277460;108725;209850;300425;300495;300496;606053;607373;608049;608636;609378;610676;610836;610838;610908;611015;611016;611913;612100;613410;613436;109100;613551;601859;607271;109650;113500;114480;113970;114290;131300;601367;118200;118220;180800;215300;119600;114500;608812;611469;…
DB01147	202400;114500;608812;611469;612229;612230;612231;612232;612589;612590;612591;612592
DB00321	175100;202400;103780;203450;104300;105400;105830;613571;201750;207410;607834;600807;108725;143465;608903;608904;608905;608906;612311;612312;613003;209850;300425;300495;300496;606053;607373;608049;608636;609378;610676;610836;610838;610908;611015;611016;611913;612100;613410;613436;109100;613551;109650;114480;300615;113970;601367;118700;114500;608812;611469;612229;612230;612231;612232;612589;612590;…
DB00970	600501;605552;200100;201100;231050;175100;300100;103470;300650;109200;104300;105400;206700;607834;600807;108725;143465;608903;608904;608905;608906;612311;612312;613003;209850;300425;300495;300496;606053;607373;608049;608636;609378;610676;610836;610838;610908;611015;611016;611913;612100;613410;613436;109100;613551;601859;607271;109650;114480;211400;613071;600880;607499;610269;113970;131300;115150;…
DB04743	210210;600501;201100;219080;175100;103050;300100;202400;608688;118450;610205;103470;300650;103780;109200;248500;604131;104300;104310;606889;105400;612069;611895;613571;201750;207410;607834;139300;613546;608643;301835;600807;108725;143465;608903;608904;608905;608906;612311;612312;613003;235400;612922;612923;612924;612925;612926;209850;300425;300495;300496;606053;607373;608049;608636;609378;610676;…
DB03515	103470;300650;143465;608903;608904;608905;608906;612311;612312;613003;601665;203100;606952
DB00974	219090;103780;104300;105400;613571;201750;207410;607834;600807;108725;209850;300425;300495;300496;606053;607373;608049;608636;609378;610676;610836;610838;610908;611015;611016;611913;612100;613410;613436;109100;613551;109650;114480;601003;271900;601367;114500;608812;611469;612229;612230;612231;612232;612589;612590;612591;612592;300464;607339;608316;608318;608901;610938;611139;612030;123400;190685;…
DB02950	104300;114480;115150;218040;608446;608557;163950;176807;607592;181500;181510;600511;600850;603013;603175;603176;603206;603342;604906;608078;608543;612361;613025
DB00557	607834;600807;108725;209850;300425;300495;300496;606053;607373;608049;608636;609378;610676;610836;610838;610908;611015;611016;611913;612100;613410;613436;109100;613551;114480;118700;137800;607248;613028;613029;613030;613031;613033;236000;613688;211980;608935;612052;612571;612593;614210;613282;613387;259500;176807;607592;177900;601454;602723;603935;604316;605364;605606;607857;610707;612410;612599;…
DB01408	104300;600807;241850;114480;126200;612594;612595;612596;256700;613013;613014;613015;613016;613017;601665;176807;607592
DB00406	600807;209850;300425;300495;300496;606053;607373;608049;608636;609378;610676;610836;610838;610908;611015;611016;611913;612100;613410;613436;114480;137800;607248;613028;613029;613030;613031;613033;236000;211980;608935;612052;612571;612593;614210;613282;613387;259500;176807;607592;137215;613659;109800
DB01869	258870
DB01545	607834
DB00178	231050;175100;104300;105400;600807;108725;209850;300425;300495;300496;606053;607373;608049;608636;609378;610676;610836;610838;610908;611015;611016;611913;612100;613410;613436;109100;613551;114480;131300;601367;114500;608812;611469;612229;612230;612231;612232;612589;612590;612591;612592;300464;607339;608316;608318;608901;610938;611139;612030;219700;160500;600334;606070;610099;130000;608089;131200;…
DB00922	114480;101900;124200;613688;211980;608935;612052;612571;612593;614210;608446;608557;182940;613065;613067;176807;607592;609620;109800
DB00852	608446;608557;606799
DB01426	601144;613688;603830;603829;612956;609620;272120
DB03256	103780;109200;104300;600807;108725;143465;608903;608904;608905;608906;612311;612312;613003;209850;300425;300495;300496;606053;607373;608049;608636;609378;610676;610836;610838;610908;611015;611016;611913;612100;613410;613436;109100;613551;606798;114480;113970;609338;610756;610758;119800;114500;608812;611469;612229;612230;612231;612232;612589;612590;612591;612592;300464;607339;608316;608318;608901;…
DB00764	104300;105400;607834;600807;108725;209850;300425;300495;300496;606053;607373;608049;608636;609378;610676;610836;610838;610908;611015;611016;611913;612100;613410;613436;109650;114480;212750;607202;609753;609754;609755;611598;612005;612006;612007;612008;612009;612010;612011;114500;608812;611469;612229;612230;612231;612232;612589;612590;612591;612592;608089;131200;133239;227650;137800;607248;613028;…
DB00898	605911;600501;605552;200100;200610;101200;101400;231050;175100;201810;300100;225750;610181;203300;103780;203450;109200;608810;203740;604131;300448;104300;105400;300068;312300;105830;206700;206800;613571;201750;207410;607834;208085;613404;301835;608631;608638;608781;609954;600807;208900;277460;108725;607941;301040;143465;608903;608904;608905;608906;612311;612312;613003;235400;612922;612923;612924;…
DB00559	600501;231050;202400;103780;109200;104300;105400;607834;600807;108725;607941;209850;300425;300495;300496;606053;607373;608049;608636;609378;610676;610836;610838;610908;611015;611016;611913;612100;613410;613436;114480;131300;114500;608812;611469;612229;612230;612231;612232;612589;612590;612591;612592;209880;300464;607339;608316;608318;608901;610938;611139;612030;122700;219700;131200;133239;227650;…
DB02216	261600
DB00153	108725;608089;300554;307800;609532;201710;608446;608557
DB00552	209850;300425;300495;300496;606053;607373;608049;608636;609378;610676;610836;610838;610908;611015;611016;611913;612100;613410;613436;211980;608935;612052;612571;612593;614210;102700
DB00599	103780;104300;105400;607834;600807;108725;209850;300425;300495;300496;606053;607373;608049;608636;609378;610676;610836;610838;610908;611015;611016;611913;612100;613410;613436;114480;601367;613630;114500;608812;611469;612229;612230;612231;612232;612589;612590;612591;612592;219050;612067;133239;227650;137800;607248;613028;613029;613030;613031;613033;235200;277900;256800;608654;609423;236000;266600;…
DB01235	175100;300100;103470;300650;103780;104300;105400;107250;607834;608643;608631;608638;608781;609954;600807;108725;143465;608903;608904;608905;608906;612311;612312;613003;209850;300425;300495;300496;606053;607373;608049;608636;609378;610676;610836;610838;610908;611015;611016;611913;612100;613410;613436;109100;613551;114480;118700;114500;608812;611469;612229;612230;612231;612232;612589;612590;612591;…
DB00605	231050;219080;175100;300100;109200;104300;217080;609924;105400;608627;105830;607834;600807;108725;209850;300425;300495;300496;606053;607373;608049;608636;609378;610676;610836;610838;610908;611015;611016;611913;612100;613410;613436;109100;613551;601859;607271;109650;158810;210900;112310;114480;601003;300615;113970;131300;608354;115150;212750;607202;609753;609754;609755;611598;612005;612006;612007;…
DB00982	231530;210200;210210;261640;100800;231050;219090;175100;300100;203500;104300;104310;606889;609924;105400;607834;608643;208400;600807;108725;235400;612922;612923;612924;612925;612926;209850;300425;300495;300496;606053;607373;608049;608636;609378;610676;610836;610838;610908;611015;611016;611913;612100;613410;613436;109100;613551;601859;607271;146255;130650;109650;250620;613161;158810;253260;210900;…
DB00753	175100;300100;103780;104300;105400;607834;600807;108725;209850;300425;300495;300496;606053;607373;608049;608636;609378;610676;610836;610838;610908;611015;611016;611913;612100;613410;613436;109100;613551;601859;607271;241850;109650;114480;601367;114500;608812;611469;612229;612230;612231;612232;612589;612590;612591;612592;300464;607339;608316;608318;608901;610938;611139;612030;219050;219700;190685;…
DB03904	175100;300100;104300;105400;600807;108725;209850;300425;300495;300496;606053;607373;608049;608636;609378;610676;610836;610838;610908;611015;611016;611913;612100;613410;613436;109100;613551;114480;255120;115430;114500;608812;611469;612229;612230;612231;612232;612589;612590;612591;612592;123400;145680;130600;133239;228000;137440;137800;607248;613028;613029;613030;613031;613033;102200;277900;609423;…
DB00162	200610;219090;175100;300100;103780;265380;104300;105400;105830;206800;601186;607834;600807;601536;108725;600309;606215;143465;608903;608904;608905;608906;612311;612312;613003;209850;300425;300495;300496;606053;607373;608049;608636;609378;610676;610836;610838;610908;611015;611016;611913;612100;613410;613436;109100;613551;601859;607271;109650;607475;114480;600880;113970;114290;115150;609338;115430;…
DB02701	175100;300100;103780;109200;203740;604131;104300;105400;206800;607834;600807;108725;209850;300425;300495;300496;606053;607373;608049;608636;609378;610676;610836;610838;610908;611015;611016;611913;612100;613410;613436;109100;613551;109650;607447;114480;113970;114290;609338;601367;214150;118200;118220;180800;119600;133540;216400;613630;114500;608812;611469;612229;612230;612231;612232;612589;612590;…
DB04161	211980;608935;612052;612571;612593;614210;254500;613065;613067;189800;609402;609403;609404;176807;607592
DB00809	104300;104310;606889;105400;607834;600807;108725;209850;300425;300495;300496;606053;607373;608049;608636;609378;610676;610836;610838;610908;611015;611016;611913;612100;613410;613436;114480;300464;607339;608316;608318;608901;610938;611139;612030;219050;131200;133239;277900;144010;611771;211980;608935;612052;612571;612593;614210;609148;611162;154700;126200;612594;612595;612596;608446;608557;601665;…
DB00170	605911;231530;210200;200500;600972;101200;101400;175100;300100;202400;608688;118450;610205;103780;109200;604131;300448;104300;105400;611895;106600;613571;201750;207410;607834;608643;600807;277460;256050;108725;600309;606215;301040;209850;300425;300495;300496;606053;607373;608049;608636;609378;610676;610836;610838;610908;611015;611016;611913;612100;613410;613436;109100;613551;601859;607271;130650;…
DB00752	300100;103780;104300;105400;606788;613571;201750;207410;607834;600807;209850;300425;300495;300496;606053;607373;608049;608636;609378;610676;610836;610838;610908;611015;611016;611913;612100;613410;613436;109100;613551;114480;300615;607499;610269;118700;114500;608812;611469;612229;612230;612231;612232;612589;612590;612591;612592;209880;122700;219050;612067;131200;133239;137800;607248;613028;613029;…
DB00238	605911;175100;300100;109200;104300;105400;300068;312300;206700;613571;201750;207410;600807;277460;108725;209850;300425;300495;300496;606053;607373;608049;608636;609378;610676;610836;610838;610908;611015;611016;611913;612100;613410;613436;109100;613551;209920;109650;114480;609338;114500;608812;611469;612229;612230;612231;612232;612589;612590;612591;612592;300464;607339;608316;608318;608901;610938;…
DB00762	210210;201100;175100;300100;225750;610181;612952;103780;109200;300448;104300;105250;105400;613571;201750;207410;607834;600807;208900;108725;607941;600309;606215;301040;143465;608903;608904;608905;608906;612311;612312;613003;209850;300425;300495;300496;606053;607373;608049;608636;609378;610676;610836;610838;610908;611015;611016;611913;612100;613410;613436;109100;613551;601859;607271;146255;109400;…
DB00865	103780;613571;201750;207410;114480;609532;211980;608935;612052;612571;612593;614210;613282;613387;601665;259500;176807;607592;109800
DB01744	103780;104300;105400;600807;108725;209850;300425;300495;300496;606053;607373;608049;608636;609378;610676;610836;610838;610908;611015;611016;611913;612100;613410;613436;114480;119600;114500;608812;611469;612229;612230;612231;612232;612589;612590;612591;612592;608089;131200;211980;608935;612052;612571;612593;614210;254500;254600;608446;608557;601665;140600;165720;607850;610839;612400;612401;166200;…
DB01819	104300;607834;300624;309548;601665;166710;261650
DB02534	600807;108725;209850;300425;300495;300496;606053;607373;608049;608636;609378;610676;610836;610838;610908;611015;611016;611913;612100;613410;613436;114480;114500;608812;611469;612229;612230;612231;612232;612589;612590;612591;612592;190685;137800;607248;613028;613029;613030;613031;613033;236000;211980;608935;612052;612571;612593;614210;613282;613387;259500;176807;607592;137215;613659;109800
DB01364	104300;105400;607834;600807;277460;109650;114480;300464;607339;608316;608318;608901;610938;611139;612030;219050;131200;609423;207750;238600;144010;604091;211980;608935;612052;612571;612593;614210;153880;608446;608557;601665;137215;613659;606799
DB04824	103780;104300;600807;108725;209850;300425;300495;300496;606053;607373;608049;608636;609378;610676;610836;610838;610908;611015;611016;611913;612100;613410;613436;114480;114500;608812;611469;612229;612230;612231;612232;612589;612590;612591;612592;608089;131200;133239;137800;607248;613028;613029;613030;613031;613033;236000;211980;608935;612052;612571;612593;614210;608446;608557;613282;613387;601665;…
DB00285	175100;103780;104300;105400;607834;608631;608638;608781;609954;600807;108725;143465;608903;608904;608905;608906;612311;612312;613003;209850;300425;300495;300496;606053;607373;608049;608636;609378;610676;610836;610838;610908;611015;611016;611913;612100;613410;613436;109650;114480;607499;610269;114500;608812;611469;612229;612230;612231;612232;612589;612590;612591;612592;209880;304110;123100;600775;…
DB04539	605552;200100;231050;201810;300100;202400;276820;103780;300523;109200;613490;604131;104300;105400;607095;300068;312300;206700;607834;139300;613546;600807;277460;108725;607941;614089;235400;612922;612923;612924;612925;612926;209850;300425;300495;300496;606053;607373;608049;608636;609378;610676;610836;610838;610908;611015;611016;611913;612100;613410;613436;109100;613551;130650;109650;114480;211530;…
DB00393	109200;104300;105400;300068;312300;607834;600807;143465;608903;608904;608905;608906;612311;612312;613003;209850;300425;300495;300496;606053;607373;608049;608636;609378;610676;610836;610838;610908;611015;611016;611913;612100;613410;613436;109100;613551;109650;114480;611875;601367;114500;608812;611469;612229;612230;612231;612232;612589;612590;612591;612592;219050;223360;190685;612067;130000;131200;…
DB00328	605911;210200;600501;231050;219080;219090;175100;300100;202400;103780;109200;613490;608810;104300;104310;606889;609056;607196;105400;607834;180920;612718;139300;613546;208000;600807;277460;108725;607941;614089;235400;612922;612923;612924;612925;612926;209850;300425;300495;300496;606053;607373;608049;608636;609378;610676;610836;610838;610908;611015;611016;611913;612100;613410;613436;109100;613551;…
DB03088	104300;127750;182940;601665;167870;607853;609985;184700;176807;607592;606232
DB01087	175100;202400;103780;104300;108725;209850;300425;300495;300496;606053;607373;608049;608636;609378;610676;610836;610838;610908;611015;611016;611913;612100;613410;613436;114480;211400;114500;608812;611469;612229;612230;612231;612232;612589;612590;612591;612592;277180;219700;612067;131200;133239;609532;167800;211980;608935;612052;612571;612593;614210;609148;611162;182940;613282;613387;601665;259500;…
DB00011	600807;209850;300425;300495;300496;606053;607373;608049;608636;609378;610676;610836;610838;610908;611015;611016;611913;612100;613410;613436;109100;613551;109650;277900;609423;266600;211980;608935;612052;612571;612593;614210;608446;608557;613282;613387;176807;607592;177900;601454;602723;603935;604316;605364;605606;607857;610707;612410;612599;612950;109800
DB03575	219080;300100;103780;203450;104300;105400;606788;607834;600807;108725;143465;608903;608904;608905;608906;612311;612312;613003;209850;300425;300495;300496;606053;607373;608049;608636;609378;610676;610836;610838;610908;611015;611016;611913;612100;613410;613436;114480;115430;114500;608812;611469;612229;612230;612231;612232;612589;612590;612591;612592;122700;123400;219050;612067;145680;608089;131200;…
DB01339	103780;104300;607834;143465;608903;608904;608905;608906;612311;612312;613003;209850;300425;300495;300496;606053;607373;608049;608636;609378;610676;610836;610838;610908;611015;611016;611913;612100;613410;613436;219050;612067;211980;608935;612052;612571;612593;614210;100100;268800;272120
DB00916	103780;109200;600807;108725;209850;300425;300495;300496;606053;607373;608049;608636;609378;610676;610836;610838;610908;611015;611016;611913;612100;613410;613436;114480;212750;607202;609753;609754;609755;611598;612005;612006;612007;612008;612009;612010;612011;118700;114500;608812;611469;612229;612230;612231;612232;612589;612590;612591;612592;122700;123400;612067;133239;611465;600263;609532;609423;…
DB01018	143465;608903;608904;608905;608906;612311;612312;613003;209850;300425;300495;300496;606053;607373;608049;608636;609378;610676;610836;610838;610908;611015;611016;611913;612100;613410;613436;612067;102200;262650;177200;608446;608557;601665;166710;167870;607853;609985;262400;177900;601454;602723;603935;604316;605364;605606;607857;610707;612410;612599;612950;267430
DB02291	236792;600721;613657;231050;175100;300100;103780;109200;604131;104300;105400;607834;600807;208900;108725;614089;143465;608903;608904;608905;608906;612311;612312;613003;209850;300425;300495;300496;606053;607373;608049;608636;609378;610676;610836;610838;610908;611015;611016;611913;612100;613410;613436;109100;613551;601859;607271;109650;114480;113970;131300;115150;609338;601367;610758;114500;608812;…
DB00790	231050;104300;105400;607834;600807;108725;209850;300425;300495;300496;606053;607373;608049;608636;609378;610676;610836;610838;610908;611015;611016;611913;612100;613410;613436;109100;613551;109650;114480;131300;601367;114500;608812;611469;612229;612230;612231;612232;612589;612590;612591;612592;300464;607339;608316;608318;608901;610938;611139;612030;219050;219700;130050;130020;608089;131200;133239;…
DB00991	175100;104300;600807;108725;109100;613551;114480;609338;212750;607202;609753;609754;609755;611598;612005;612006;612007;612008;612009;612010;612011;114500;608812;611469;612229;612230;612231;612232;612589;612590;612591;612592;123400;219050;211980;608935;612052;612571;612593;614210;126200;612594;612595;612596;608446;608557;605841;609039;612417;612851;614223;601665;140600;165720;607850;610839;612400;…
DB02315	175100;300100;103780;104300;104310;606889;105400;607834;600807;108725;209850;300425;300495;300496;606053;607373;608049;608636;609378;610676;610836;610838;610908;611015;611016;611913;612100;613410;613436;109100;613551;109650;114480;115150;601367;114500;608812;611469;612229;612230;612231;612232;612589;612590;612591;612592;613093;209880;300464;607339;608316;608318;608901;610938;611139;612030;218040;…
DB01118	236792;600721;613657;605552;200100;231050;219080;175100;300100;603471;202400;225750;610181;610333;103470;300650;203300;103780;203450;203500;109200;613490;203740;248500;604131;104290;104300;104310;606889;105400;170390;613571;201750;207410;607834;608643;208000;208085;613404;600807;108725;614089;108770;600309;606215;235400;612922;612923;612924;612925;612926;209850;300425;300495;300496;606053;607373;…
DB00314	248250
DB00432	109200;104300;600807;108725;601859;607271;114480;114500;608812;611469;612229;612230;612231;612232;612589;612590;612591;612592;219050;133239;609532;211980;608935;612052;612571;612593;614210;254500;608446;608557;601665;259500;167000;607893;260350;606856;613347;613348;600116;613065;613067;176807;607592;608579;137215;613659;603956
DB00571	200610;219080;175100;300100;109200;104300;105400;170390;607834;600807;108725;600309;606215;143465;608903;608904;608905;608906;612311;612312;613003;209850;300425;300495;300496;606053;607373;608049;608636;609378;610676;610836;610838;610908;611015;611016;611913;612100;613410;613436;109100;613551;601859;607271;130650;109650;114480;211400;613021;613123;115430;601367;215300;114500;608812;611469;612229;…
DB00738	300100;109200;104300;300068;312300;600807;208900;604391;108725;209850;300425;300495;300496;606053;607373;608049;608636;609378;610676;610836;610838;610908;611015;611016;611913;612100;613410;613436;109100;613551;109650;114480;212750;607202;609753;609754;609755;611598;612005;612006;612007;612008;612009;612010;612011;114500;608812;611469;612229;612230;612231;612232;612589;612590;612591;612592;122700;…
DB00502	219080;175100;300100;103780;109200;104290;104300;105400;105830;606788;607834;608631;608638;608781;609954;600807;108725;600309;606215;143465;608903;608904;608905;608906;612311;612312;613003;602483;209850;300425;300495;300496;606053;607373;608049;608636;609378;610676;610836;610838;610908;611015;611016;611913;612100;613410;613436;109100;613551;109650;114480;300615;607499;610269;212070;115150;601367;…
DB00191	607834;601367;608446;608557;601665;164230;167870;607853;609985;181500;181510;600511;600850;603013;603175;603176;603206;603342;604906;608078;608543;612361;613025
DB04631	175100;114480;114500;608812;611469;612229;612230;612231;612232;612589;612590;612591;612592;211980;608935;612052;612571;612593;614210;601665;167000;607893;176807;607592;176920;181500;181510;600511;600850;603013;603175;603176;603206;603342;604906;608078;608543;612361;613025;137215;613659
DB01462	103780;609532
DB00515	236792;600721;613657;231530;600501;605552;200100;600972;100800;200990;201000;101200;101400;201100;231050;219080;219090;100300;175100;300100;603471;202400;170650;225750;610181;118450;610205;103470;300650;103780;300523;109200;203655;608810;248500;604131;203800;104290;265380;104300;608907;104310;606889;104530;204700;609924;105400;612069;612577;613435;611895;300068;312300;105830;106210;206800;601186;…
[truncated: 255 more rows]
